# Supplementary material for: Emerging trends and research foci in autophagy of pancreatic cancer: a bibliometric and visualized study
Source: Front Oncol. 2023 Jun 20;13:1220435. doi: 10.3389/fonc.2023.1220435 (PMC10319421; doi:10.3389/fonc.2023.1220435)
Supplement: Supplementary file 1 [file Table_1.xlsx]

## Sheet: raw data1
PT	AU	BA	BE	GP	AF	BF	CA	TI	SO	SE	BS	LA	DT	CT	CY	CL	SP	HO	DE	ID	AB	C1	C3	RP	EM	RI	OI	FU	FP	FX	CR	NR	TC	Z9	U1	U2	PU	PI	PA	SN	EI	BN	J9	JI	PD	PY	VL	IS	PN
J	Yang, A; Rajeshkumar, NV; Wang, XX; Yabuuchi, S; Alexander, BM; Chu, GC; Von Hoff, DD; Maitra, A; Kimmelman, AC				Yang, Annan; Rajeshkumar, N. V.; Wang, Xiaoxu; Yabuuchi, Shinichi; Alexander, Brian M.; Chu, Gerald C.; Von Hoff, Daniel D.; Maitra, Anirban; Kimmelman, Alec C.			Autophagy Is Critical for Pancreatic Tumor Growth and Progression in Tumors with p53 Alterations	CANCER DISCOVERY			English	Article							DUCTAL ADENOCARCINOMA; CANCER; GENE; MICE; MOUSE; CELLS; HOMEOSTASIS; COOPERATE; BECLIN-1; DISEASE	Pancreatic ductal adenocarcinoma is refractory to available therapies. We have previously shown that these tumors have elevated autophagy and that inhibition of autophagy leads to decreased tumor growth. Using an autochthonous model of pancreatic cancer driven by oncogenic Kras and the stochastic LOH of Trp53, we demonstrate that although genetic ablation of autophagy in the pancreas leads to inc…	[Yang, Annan; Wang, Xiaoxu; Alexander, Brian M.; Kimmelman, Alec C.] Dana Farber Canc Inst, Dept Radiat Oncol, Div Genom Stabil & DNA Repair, Boston, MA 02215 USA; [Chu, Gerald C.] Brigham & Womens Hosp, Dept Pathol, Boston, MA 02115 USA; [Rajeshkumar, N. V.; Yabuuchi, Shinichi; Maitra, Anirban] Johns Hopkins Univ, Dept Pathol & Oncol, Sch Med, Baltimore, MD USA; [Von Hoff, Daniel D.] Translat Ge…	Harvard University; Dana-Farber Cancer Institute; Harvard University; Brigham & Women's Hospital; Johns Hopkins University; Translational Genomics Research Institute; University of Texas System; UTMD Anderson Cancer Center; University of Texas System; UTMD Anderson Cancer Center; Tohoku University	Kimmelman, AC (通讯作者)，Dana Farber Canc Inst, 450 Brookline Ave, Boston, MA 02215 USA.	alec_kimmelman@dfci.harvard.edu			National Cancer Institute [R01CA157490]; American Cancer Society (ACS) Research Scholar grant [RSG-13-298-01-TBG]; Lustgarten Foundation; SU2C AACR Translational Research Dream Team [SU2C-AACR-DT0509]	National Cancer Institute(United States Department of Health & Human ServicesNational Institutes of Health (NIH) - USANIH National Cancer Institute (NCI)); American Cancer Society (ACS) Research Scholar grant(American Cancer Society); Lustgarten Foundation; SU2C AACR Translational Research Dream Team	This work was supported by National Cancer Institute grant R01CA157490, American Cancer Society (ACS) Research Scholar grant RSG-13-298-01-TBG, and the Lustgarten Foundation (to A. C. Kimmelman), and an SU2C AACR Translational Research Dream Team SU2C-AACR-DT0509 grant (to A. Maitra, N.V. Rajesh-kumar, and D.D. Von Hoff).	Aguirre AJ, 2003, GENE DEV, V17, P3112, DOI 10.1101/gad.1158703; ALMOGUERA C, 1988, CELL, V53, P549, DOI 10.1016/0092-8674(88)90571-5; Amaravadi RK, 2007, J CLIN INVEST, V117, P326, DOI 10.1172/JCI28833; American Cancer Society, 2013, CANC FACTS FIG 2013; Bardeesy N, 2006, P NATL ACAD SCI USA, V103, P5947, DOI 10.1073/pnas.0601273103; Ebato C, 2008, CELL METAB, V8, P325, DOI 10.1016/j.cmet.2008.0…	34	344	351	4	61	AMER ASSOC CANCER RESEARCH	PHILADELPHIA	615 CHESTNUT ST, 17TH FLOOR, PHILADELPHIA, PA 19106-4404 USA	2159-8274	2159-8290		CANCER DISCOV	Cancer Discov.	AUG	2014	4	8
J	Inman, KS; Liu, Y; Buzhardt, MLS; Leitges, M; Krishna, M; Crawford, HC; Fields, AP; Murray, NR				Inman, Kristin S.; Liu, Yi; Scotti Buzhardt, Michele L.; Leitges, Michael; Krishna, Murli; Crawford, Howard C.; Fields, Alan P.; Murray, Nicole R.			Prkci Regulates Autophagy and Pancreatic Tumorigenesis in Mice	CANCERS			English	Article						pancreatic cancer; tumor progression; protein kinase C iota; autophagy; immune cell infiltration	KINASE-C-IOTA; SMALL-MOLECULE INHIBITOR; CELL TRANSFORMED GROWTH; DUCTAL ADENOCARCINOMA; CANCER GROWTH; TUMOR-GROWTH; MOUSE MODEL; PKC-IOTA; ACTIVATION; EXPRESSION	Simple Summary Pancreatic cancer is a highly fatal disease that does not respond well to current cancer therapies. We previously showed that protein kinase C iota (PKC iota) is highly expressed in pancreatic cancer, and inhibition of PKC iota signaling in human pancreatic cell lines blocks tumor growth. In this study, we used a genetic mouse model to investigate the role of PKC iota in pancreatic…	[Inman, Kristin S.; Liu, Yi; Scotti Buzhardt, Michele L.; Crawford, Howard C.; Fields, Alan P.; Murray, Nicole R.] Mayo Clin, Dept Canc Biol, Jacksonville, FL 32224 USA; [Inman, Kristin S.] NIEHS, Environm Hlth Perspect, Durham, NC 27709 USA; [Scotti Buzhardt, Michele L.] Neogen Labs, Clin Div, Charlotte, NC 28104 USA; [Leitges, Michael] Mem Univ, Fac Med, Dept Biomed Sci, St John, NF A1M 2V7, Ca…	Mayo Clinic; National Institutes of Health (NIH) - USA; NIH National Institute of Environmental Health Sciences (NIEHS); Memorial University Newfoundland; Mayo Clinic	Murray, NR (通讯作者)，Mayo Clin, Dept Canc Biol, Jacksonville, FL 32224 USA.	kristin.inman@nih.gov; liu.yi1@mayo.edu; michele.buzhardt@neogenomics.com; mleitges@mun.ca; Krishna.Murli@mayo.edu; hcrawfo1@hfhs.org; fields.alan@mayo.edu; murray.nicole@mayo.edu		Leitges, Michael/0000-0003-4203-6995	NIH/NCI [CA140290, CA081436, CA239726, CA159222, CA247516]; Mayo Clinic in Florida Focused Research Team/Florida Pancreas Cancer Coalition (NRM); Daniel Foundation of Alabama Postdoctoral Fellowship; Mayo Clinic SPORE in Pancreatic Cancer [P50 CA102701]	NIH/NCI(United States Department of Health & Human ServicesNational Institutes of Health (NIH) - USANIH National Cancer Institute (NCI)); Mayo Clinic in Florida Focused Research Team/Florida Pancreas Cancer Coalition (NRM); Daniel Foundation of Alabama Postdoctoral Fellowship; Mayo Clinic SPORE in Pancreatic Cancer	NIH/NCI CA140290; Mayo Clinic in Florida Focused Research Team/Florida Pancreas Cancer Coalition (NRM), NIH/NCI CA081436, CA206367 and CA239726 (APF), NIH/NCI CA159222, CA247516 (HCC), Daniel Foundation of Alabama Postdoctoral Fellowship (MSB). Supported in part by the Mayo Clinic SPORE in Pancreatic Cancer (P50 CA102701).	Ali SA, 2016, CANCER CELL, V29, P367, DOI 10.1016/j.ccell.2016.02.012; ALMOGUERA C, 1988, CELL, V53, P549, DOI 10.1016/0092-8674(88)90571-5; Arlauckas SP, 2018, THERANOSTICS, V8, P5842, DOI 10.7150/thno.26888; Bailey P, 2016, NATURE, V531, P47, DOI 10.1038/nature16965; BANSAL P, 1995, GASTROENTEROLOGY, V109, P247, DOI 10.1016/0016-5085(95)90291-0; Behrends C, 2010, NATURE, V466, P68, DOI 10.1038/…	97	1	1	0	2	MDPI	BASEL	ST ALBAN-ANLAGE 66, CH-4052 BASEL, SWITZERLAND		2072-6694		CANCERS	Cancers	FEB	2022	14	3
J	Rahman, MA; Ahmed, KR; Rahman, MDH; Parvez, MAK; Lee, IS; Kim, B				Rahman, Md Ataur; Ahmed, Kazi Rejvee; Rahman, M. D. Hasanur; Parvez, Md Anowar Khasru; Lee, In-Seon; Kim, Bonglee			Therapeutic Aspects and Molecular Targets of Autophagy to Control Pancreatic Cancer Management	BIOMEDICINES			English	Review						autophagy; pancreatic cancer; PC; autophagy; pancreatic ductal adenocarcinoma; PDAC; tumor-promoting; tumor-suppressive	CELL-DEATH; PHARMACOLOGICAL MODULATION; INHIBITION; KRAS; PROLIFERATION; TRANSLATION; PROGRESSION; INITIATION; APOPTOSIS; LYSOSOME	Pancreatic cancer (PC) begins within the organ of the pancreas, which produces digestive enzymes, and is one of the formidable cancers for which appropriate treatment strategies are urgently needed. Autophagy occurs in the many chambers of PC tissue, including cancer cells, cancer-related fibroblasts, and immune cells, and can be fine-tuned by various promotive and suppressive signals. Consequent…	[Rahman, Md Ataur; Ahmed, Kazi Rejvee; Rahman, M. D. Hasanur; Kim, Bonglee] Kyung Hee Univ, Coll Korean Med, Dept Pathol, Seoul 02447, South Korea; [Rahman, Md Ataur; Kim, Bonglee] Kyung Hee Univ, Coll Korean Med, Korean Med Based Drug Repositioning Canc Res Ctr, Seoul 02447, South Korea; [Rahman, Md Ataur] Islamic Univ, Fac Biol Sci, Dept Biotechnol & Genet Engn, Global Biotechnol & Biomed Res N…	Kyung Hee University; Kyung Hee University; Islamic University; Jahangirnagar University; Kyung Hee University	Rahman, MA; Kim, B (通讯作者)，Kyung Hee Univ, Coll Korean Med, Dept Pathol, Seoul 02447, South Korea.; Rahman, MA; Kim, B (通讯作者)，Kyung Hee Univ, Coll Korean Med, Korean Med Based Drug Repositioning Canc Res Ctr, Seoul 02447, South Korea.; Rahman, MA (通讯作者)，Islamic Univ, Fac Biol Sci, Dept Biotechnol & Genet Engn, Global Biotechnol & Biomed Res Network GBBRN, Kushtia 7003, Bangladesh.	ataur1981rahman@hotmail.com; kazirejveeahmed@gmail.com; hasanurrahman.bge@gmail.com; khasru73@juniv.edu; inseon.lee@khu.ac.kr; bongleekim@khu.ac.kr	Rahman, Hasanur/AAX-4023-2020; Kim, Bonglee/AAH-9077-2020	Rahman, Hasanur/0000-0001-9238-3149; Kim, Bonglee/0000-0002-8678-156X; Rahman, Md Ataur/0000-0001-6649-3694; Lee, In-Seon/0000-0001-9275-3111; REJVEE AHMED, KAZI/0000-0002-6273-0645	Basic Science Research Program through the National Research Foundation of Korea (NRF) - Ministry of Education [NRF-2020R1I1A2066868]; National Research Foundation of Korea (NRF) - Korea government (MSIT) [2020R1A5A2019413]; Korea Health Technology R&D Project through the Korea Health Industry Development Institute (KHIDI) - Ministry of Health & Welfare, Republic of Korea [HF20C0038, HF20C0116]	Basic Science Research Program through the National Research Foundation of Korea (NRF) - Ministry of Education(National Research Foundation of KoreaMinistry of Education (MOE), Republic of KoreaNational Research Council for Economics, Humanities & Social Sciences, Republic of Korea); National Research Foundation of Korea (NRF) - Korea government (MSIT)(National Research Foundation of KoreaMinistr…	This research was supported by Basic Science Research Program through the National Research Foundation of Korea (NRF) funded by the Ministry of Education (NRF-2020R1I1A2066868), the National Research Foundation of Korea (NRF) grant funded by the Korea government (MSIT) (No. 2020R1A5A2019413), a grant of the Korea Health Technology R&D Project through the Korea Health Industry Development Institut…	Abd-Elrahman KS, 2018, MOL BRAIN, V11, DOI 10.1186/s13041-018-0364-9; Abernathy E, 2019, PLOS BIOL, V17, DOI 10.1371/journal.pbio.2006926; Akter S, 2022, CELLS-BASEL, V11, DOI 10.3390/cells11040650; Allavena G, 2016, AUTOPHAGY, V12, P2085, DOI 10.1080/15548627.2016.1226733; Ashour AA, 2014, APOPTOSIS, V19, P241, DOI 10.1007/s10495-013-0927-2; Betin VMS, 2013, AUTOPHAGY, V9, P881, DOI 10.4161/auto…	130	3	3	5	6	MDPI	BASEL	ST ALBAN-ANLAGE 66, CH-4052 BASEL, SWITZERLAND		2227-9059		BIOMEDICINES	Biomedicines	JUN	2022	10	6
J	Ma, J; Xue, H; He, LH; Wang, LY; Wang, XJ; Li, X; Zhang, L				Ma, Jian; Xue, Huan; He, Li-Hong; Wang, Ling-Yun; Wang, Xiao-Juan; Li, Xun; Zhang, Lei			The Role and Mechanism of Autophagy in Pancreatic Cancer: An Update Review	CANCER MANAGEMENT AND RESEARCH			English	Review						pancreatic ductal adenocarcinoma; cell growth; migration; tumor microenvironment; therapy	STELLATE CELLS; TUMOR; GROWTH; PROTEIN; PATHOGENESIS; PROGRESSION; METABOLISM; INSIGHTS; MTORC1	Pancreatic cancer, with high morbidity and mortality rates, is one of the most malignant tumors worldwide. Despite extensive research, the prognosis remains poor. Autophagy, a lysosomal-mediated, highly conserved degradation process that removes abnormal proteins and damaged organelles from the body, is upregulated in pancreatic ductal adenocarcinoma. Based on differences in the tumor microenviro…	[Ma, Jian; Xue, Huan; He, Li-Hong; Wang, Ling-Yun; Wang, Xiao-Juan; Li, Xun; Zhang, Lei] Lanzhou Univ, Dept Gen Surg, Hosp 1, 1 Donggang West Rd, Lanzhou 730000, Gansu, Peoples R China; [Ma, Jian; Xue, Huan; He, Li-Hong; Wang, Ling-Yun; Wang, Xiao-Juan; Li, Xun; Zhang, Lei] Key Lab Biol Therapy & Regenerat Med Transformat, Lanzhou 730000, Gansu, Peoples R China; [Ma, Jian; Xue, Huan; He, Li-Hong;…	Lanzhou University; Lanzhou University	Li, X; Zhang, L (通讯作者)，Lanzhou Univ, Dept Gen Surg, Hosp 1, 1 Donggang West Rd, Lanzhou 730000, Gansu, Peoples R China.	lxdr21@126.com; 1399318I644@139.com		Li-hong, He/0000-0002-2694-2974	Innovation Fund Project of Higher Education of Gansu Province [2021B-013]; National Innovation and Entrepreneurship Training Program for Undergraduate [202110730198]; Natural Science Foundation of Gansu Province [21JR7RA369]	Innovation Fund Project of Higher Education of Gansu Province; National Innovation and Entrepreneurship Training Program for Undergraduate; Natural Science Foundation of Gansu Province	This study was supported by grants from Innovation Fund Project of Higher Education of Gansu Province (2021B-013), the National Innovation and Entrepreneurship Training Program for Undergraduate (No. 202110730198), and the Natural Science Foundation of Gansu Province (21JR7RA369).	Alexander A, 2010, P NATL ACAD SCI USA, V107, P4153, DOI 10.1073/pnas.0913860107; Amaravadi R, 2016, GENE DEV, V30, P1913, DOI 10.1101/gad.287524.116; Antonucci L, 2015, P NATL ACAD SCI USA, V112, pE6166, DOI 10.1073/pnas.1519384112; Biancur DE, 2018, BBA-REV CANCER, V1870, P67, DOI 10.1016/j.bbcan.2018.04.011; Bryant KL, 2019, NAT MED, V25, P628, DOI 10.1038/s41591-019-0368-8; Cao WY, 2021, B CA…	58	3	3	4	8	DOVE MEDICAL PRESS LTD	ALBANY	PO BOX 300-008, ALBANY, AUCKLAND 0752, NEW ZEALAND	1179-1322			CANCER MANAG RES	Cancer Manag. Res.		2021	13
J	Troumpoukis, D; Papadimitropoulou, A; Charalampous, C; Kogionou, P; Palamaris, K; Sarantis, P; Serafimidis, I				Troumpoukis, Dimitrios; Papadimitropoulou, Adriana; Charalampous, Chrysanthi; Kogionou, Paraskevi; Palamaris, Kostas; Sarantis, Panagiotis; Serafimidis, Ioannis			Targeting autophagy in pancreatic cancer: The cancer stem cell perspective	FRONTIERS IN ONCOLOGY			English	Review						autophagy; pancreas; pancreatic cancer; PDAC; pancreatic ductal adenocarcinoma; Cancer Stem Cell (CSC); pancreatic cancer stem cells; hydroxychloroquine	TUMOR-GROWTH; K-RAS; ULK1; P53; SURVIVAL; GEMCITABINE; CHLOROQUINE; INHIBITION; IDENTIFICATION; COMBINATION	Pancreatic cancer is currently the seventh leading cause of cancer-related deaths worldwide, with the estimated death toll approaching half a million annually. Pancreatic ductal adenocarcinoma (PDAC) is the most common (>90% of cases) and most aggressive form of pancreatic cancer, with extremely poor prognosis and very low survival rates. PDAC is initiated by genetic alterations, usually in the o…	[Troumpoukis, Dimitrios; Papadimitropoulou, Adriana; Charalampous, Chrysanthi; Kogionou, Paraskevi; Serafimidis, Ioannis] Biomed Res Fdn Acad Athens, Ctr Basic Res, Athens, Greece; [Palamaris, Kostas] Natl & Kapodistrian Univ Athens, Med Sch, Dept Pathol 1, Athens, Greece; [Sarantis, Panagiotis] Natl & Kapodistrian Univ Athens, Med Sch, Dept Biol Chem, Mol Oncol Unit, Athens, Greece	Academy of Athens; National & Kapodistrian University of Athens; National & Kapodistrian University of Athens	Serafimidis, I (通讯作者)，Biomed Res Fdn Acad Athens, Ctr Basic Res, Athens, Greece.	iseraf@bioacademy.gr			Greek General Secretariat of Research and Innovation (GSRI) [CRA: 493341]; Boehringer Ingelheim GmbH [T1EDK-03532]	Greek General Secretariat of Research and Innovation (GSRI); Boehringer Ingelheim GmbH(Boehringer Ingelheim)	Work in the senior author's laboratory is supported by funding provided by Boehringer Ingelheim GmbH (CRA: 493341) and the Greek General Secretariat of Research and Innovation (GSRI) (Code: T1EDK-03532). The funders had no role in study design, data collection and analysis, decision to publish, or manuscript preparation.	Adamska A, 2017, INT J MOL SCI, V18, DOI 10.3390/ijms18071338; Akkoc Y, 2021, FRONT ONCOL, V11, DOI 10.3389/fonc.2021.627023; Bao SH, 2021, FRONT PHARMACOL, V12, DOI 10.3389/fphar.2021.625084; Barman S, 2021, INT J MOL SCI, V22, DOI 10.3390/ijms22094765; Boone BA, 2015, ANN SURG ONCOL, V22, P4402, DOI 10.1245/s10434-015-4566-4; Chandana S, 2019, EXPERT OPIN INV DRUG, V28, P161, DOI 10.1080/135437…	76	0	0	6	6	FRONTIERS MEDIA SA	LAUSANNE	AVENUE DU TRIBUNAL FEDERAL 34, LAUSANNE, CH-1015, SWITZERLAND	2234-943X			FRONT ONCOL	Front. Oncol.	2023-11-24	2022	12
J	Boone, BA; Zeh, HJ; Bahary, N				Boone, Brian A.; Zeh, Herbert J., III; Bahary, Nathan			Autophagy Inhibition in Pancreatic Adenocarcinoma	CLINICAL COLORECTAL CANCER			English	Review						Apoptosis; Chloroquine; Damage-associated molecular pattern molecule (DAMP); High-mobility group box 1 (HMGB1); Hydroxychloroquine	NEUTROPHIL EXTRACELLULAR TRAPS; CIRCULATING TUMOR-CELLS; ADVANCED SOLID TUMORS; GASTRIC-CANCER CELLS; DOUBLE-EDGED-SWORD; DUCTAL ADENOCARCINOMA; SELECTIVE AUTOPHAGY; REGULATES AUTOPHAGY; IONIZING-RADIATION; ANTITUMOR-ACTIVITY	Although some progress has been made in recent years with the development of more effective chemotherapy regimens, new treatment approaches are needed to improve outcomes for patients with pancreatic adenocarcinoma. The cellular process of autophagy, a cell survival mechanism that allows cancer cells to survive the hazardous conditions of the tumor microenvironment and treatment, has emerged as a…	[Boone, Brian A.; Zeh, Herbert J., III] Univ Pittsburgh, Med Ctr, Dept Surg, Pittsburgh, PA USA; [Bahary, Nathan] Univ Pittsburgh, Med Ctr, Dept Med, Pittsburgh, PA USA	Pennsylvania Commonwealth System of Higher Education (PCSHE); University of Pittsburgh; Pennsylvania Commonwealth System of Higher Education (PCSHE); University of Pittsburgh	Bahary, N (通讯作者)，UPMC, Div Oncol, Canc Pavil,5150 Ctr Ave,5th Floor, Pittsburgh, PA 15232 USA.	baharyn@upmc.edu		Boone, Brian/0000-0001-9006-059X				Abdol Razak N, 2017, INT J MOL SCI, V18, pE487; Aita VM, 1999, GENOMICS, V59, P59, DOI 10.1006/geno.1999.5851; Amaravadi RK, 2012, AUTOPHAGY, V8, P1383, DOI 10.4161/auto.20958; Apel A, 2009, INT J CANCER, V125, P991, DOI 10.1002/ijc.24500; Boone BA, 2015, CANCER GENE THER, V22, P326, DOI 10.1038/cgt.2015.21; Boone BA, 2015, ANN SURG ONCOL, V22, P4402, DOI 10.1245/s10434-015-4566-4; Boone BA, 2014…	81	27	27	2	17	CIG MEDIA GROUP, LP	DALLAS	3500 MAPLE AVENUE, STE 750, DALLAS, TX 75219-3931 USA	1533-0028	1938-0674		CLIN COLORECTAL CANC	Clin. Colorectal Canc.	MAR	2018	17	1
J	Ilmer, M; Westphalen, CB; Niess, H; D'Haese, JG; Angele, MK; Werner, J; Renz, BW				Ilmer, Matthias; Westphalen, C. Benedikt; Niess, Hanno; D'Haese, Jan G.; Angele, Martin K.; Werner, Jens; Renz, Bernhard W.			Repurposed Drugs in Pancreatic Ductal Adenocarcinoma An Update	CANCER JOURNAL			English	Review						Cancer-related death; pancreatic ductal adenocarcinoma; repurposed drugs	CANCER CELLS; TUMOR-GROWTH; GEMCITABINE; AUTOPHAGY; ITRACONAZOLE; PIRFENIDONE; EXPRESSION; FOLFIRINOX; RESISTANCE; SURVIVAL		[Ilmer, Matthias; Niess, Hanno; D'Haese, Jan G.; Angele, Martin K.; Werner, Jens; Renz, Bernhard W.] Hosp Univ Munich, Dept Gen Visceral & Transplantat Surg, Munich, Germany; [Ilmer, Matthias; Niess, Hanno; D'Haese, Jan G.; Angele, Martin K.; Werner, Jens; Renz, Bernhard W.] German Canc Consortium DKTK, Partner Site Munich, Heidelberg, Germany; [Ilmer, Matthias; Niess, Hanno; D'Haese, Jan G.; Ang…	University of Munich; Helmholtz Association; German Cancer Research Center (DKFZ); Helmholtz Association; German Cancer Research Center (DKFZ); University of Munich	Ilmer, M; Renz, BW (通讯作者)，Ludwig Maximilians Univ Munchen, Hosp Univ Munich, Dept Gen Visceral & Transplantat Surg, Marchioninistr 15, D-81377 Munich, Germany.	mailmer@med.lmu.de; bernhard.renz@med.uni-muenchen.de	Ilmer, Matthias/H-9961-2019	Ilmer, Matthias/0000-0001-9597-1368; Westphalen, Benedikt/0000-0002-5310-3754; Angele, Martin/0000-0003-0565-7688				Arnold SA, 2012, PLOS ONE, V7, DOI 10.1371/journal.pone.0031384; Beg MS, 2018, AM J CLIN ONCOL-CANC, V41, P766, DOI 10.1097/COC.0000000000000359; Chauhan VP, 2013, NAT COMMUN, V4, DOI 10.1038/ncomms3516; Cong J, 2017, CANCER LETT, V409, P9, DOI 10.1016/j.canlet.2017.08.028; Conroy T, 2018, NEW ENGL J MED, V379, P2395, DOI 10.1056/NEJMoa1809775; Conroy T, 2011, NEW ENGL J MED, V364, P1817, DOI 10.…	37	5	5	2	12	LIPPINCOTT WILLIAMS & WILKINS	PHILADELPHIA	TWO COMMERCE SQ, 2001 MARKET ST, PHILADELPHIA, PA 19103 USA	1528-9117	1540-336X		CANCER J	Cancer J.	MAR-APR	2019	25	2
J	Osei-Bordom, DC; Serifis, N; Brown, ZJ; Hewitt, DB; Lawal, G; Sachdeva, G; Cloonan, DJ; Pawlik, TM				Osei-Bordom, Daniel C.; Serifis, Nikolaos; Brown, Zachary J.; Hewitt, D. Brock; Lawal, Gbemisola; Sachdeva, Gagandeep; Cloonan, Daniel J.; Pawlik, Timothy M.			Pancreatic ductal adenocarcinoma: Emerging therapeutic strategies	SURGICAL ONCOLOGY-OXFORD			English	Review						Pancreatic ductal adenocarcinoma; Therapeutics; Immunotherapy; Biological agents	REGULATORY T-CELLS; ADJUVANT THERAPY; CANCER PATIENTS; TUMOR; KRAS; IMMUNOTHERAPY; METABOLISM; MECHANISMS; AUTOPHAGY; MICROENVIRONMENT	The seventh leading cause of cancer-related death globally, pancreatic ductal adenocarcinoma (PDAC) involves the exocrine pancreas and constitutes greater than 90% of all pancreatic cancers. Surgical resection in combi-nation with systemic chemotherapy with or without radiation remains the mainstay of treatment and the only potentially curative treatment option. While there has been improvement i…	[Osei-Bordom, Daniel C.; Sachdeva, Gagandeep] Univ Hosp Birmingham Queen Elizabeth, Queen Elizabeth Hosp, Dept Gen Surg, Birmingham, England; [Osei-Bordom, Daniel C.] Univ Birmingham, Inst Immunol & Immunotherapy, Birmingham, England; [Serifis, Nikolaos] Harvard Med Sch, Massachusetts Gen Hosp, Dept Surg, Div Transplantat, Boston, MA 02115 USA; [Brown, Zachary J.; Hewitt, D. Brock; Pawlik, Timoth…	University of Birmingham; University of Birmingham; Harvard University; Harvard Medical School; Massachusetts General Hospital; University System of Ohio; Ohio State University; James Cancer Hospital & Solove Research Institute; University System of Ohio; Ohio State University; Harvard University; Beth Israel Deaconess Medical Center; Harvard Medical School; University System of Ohio; Ohio State …	Osei-Bordom, DC (通讯作者)，Univ Hosp Birmingham Queen Elizabeth, Queen Elizabeth Hosp, Dept Gen Surg, Birmingham, England.; Osei-Bordom, DC (通讯作者)，Univ Birmingham, Inst Immunol & Immunotherapy, Birmingham, England.; Serifis, N (通讯作者)，Harvard Med Sch, Massachusetts Gen Hosp, Dept Surg, Div Transplantat, Boston, MA 02115 USA.; Pawlik, TM (通讯作者)，Ohio State Univ, Dept Surg, Wexner Med Ctr, 395 W 12th Ave…	tim.pawlik@osumc.edu						Alistar A, 2017, LANCET ONCOL, V18, P770, DOI 10.1016/S1470-2045(17)30314-5; Alradhi M, 2022, THER ADV UROL, V14, DOI 10.1177/17562872221079473; Amin S, 2020, BMC CANCER, V20, DOI 10.1186/s12885-020-07016-8; Brown ZJ, 2021, J SURG ONCOL, V123, P1432, DOI 10.1002/jso.26384; Budi EH, 2017, TRENDS CELL BIOL, V27, P658, DOI 10.1016/j.tcb.2017.04.005; Canon J, 2019, NATURE, V575, P217, DOI 10.1038/s41…	88	2	2	5	9	ELSEVIER SCI LTD	OXFORD	THE BOULEVARD, LANGFORD LANE, KIDLINGTON, OXFORD OX5 1GB, OXON, ENGLAND	0960-7404	1879-3320		SURG ONCOL	Surg. Oncol.-Oxf.	AUG	2022	43
J	Song, K; Hu, W; Yue, F; Zou, J; Li, WJ; Chen, Q; Yao, QZ; Sun, WJ; Liu, LY				Song, Kun; Hu, Wei; Yue, Fei; Zou, Jing; Li, Wenjiao; Chen, Qi; Yao, Qizhi; Sun, Weijia; Liu, Leyuan			Transforming Growth Factor TGF beta Increases Levels of Microtubule-Associated Protein MAP1S and Autophagy Flux in Pancreatic Ductal Adenocarcinomas	PLOS ONE			English	Article							CANCER; LRPPRC; INHIBITION; SUPPRESSES; IDENTIFICATION; EXPRESSION; PARTNERS; SUBUNIT; PATHWAY	Background and Aim Autophagy is a cellular process to regulate the turnover of misfolded/aggregated proteins or dysfunctional organelles such as damaged mitochondria. Microtubule-associated protein MAP1S (originally named C19ORF5) is a widely-distributed homologue of neuronal-specific MAP1A and MAP1B with which autophagy marker light chain 3 (LC3) was originally co-purified. MAP1S bridges autopha…	[Song, Kun; Sun, Weijia] Cent S Univ, Xiangya Hosp, Dept Gen Surg, Changsha 410008, Hunan, Peoples R China; [Song, Kun; Yue, Fei; Zou, Jing; Li, Wenjiao; Chen, Qi; Liu, Leyuan] Texas A&M Hlth Sci Ctr, Inst Biosci & Technol, Ctr Translat Canc Res, Houston, TX USA; [Hu, Wei] First Peoples Hosp, Lian Yungang City, Jiangsu, Peoples R China; [Yao, Qizhi] Baylor Coll Med, Dept Surg, Mol Surgeon Res Ctr…	Central South University; Texas A&M University System; Texas A&M University College Station; Texas A&M Health Science Center; Baylor College of Medicine; Texas A&M University System; Texas A&M University College Station; Texas A&M Health Science Center	Sun, WJ (通讯作者)，Cent S Univ, Xiangya Hosp, Dept Gen Surg, Xiangya Rd 87, Changsha 410008, Hunan, Peoples R China.	sunweijia2009@126.com; lliu@ibt.tamhsc.edu	Yue, Fei/N-1891-2018; Li, Wenjiao/J-2198-2019	Li, Wenjiao/0000-0003-1308-8489; Song, Kun/0000-0003-3822-2891	NIH NCI [CA142862]	NIH NCI(United States Department of Health & Human ServicesNational Institutes of Health (NIH) - USANIH National Cancer Institute (NCI))	This work was supported by NIH NCI CA142862 to Leyuan Liu. The funders had no role in study design, data collection and analysis, decision to publish, or preparation of the manuscript.	Akhurst RJ, 2001, TRENDS CELL BIOL, V11, pS44, DOI 10.1016/S0962-8924(01)02130-4; Birnbaum DJ, 2012, CELL CYCLE, V11, P683, DOI 10.4161/cc.11.4.19130; Boya P, 2005, MOL CELL BIOL, V25, P1025, DOI 10.1128/MCB.25.3.1025-1040.2005; Chen R, 2015, LAB INVEST, V95, P43, DOI 10.1038/labinvest.2014.128; Duan XH, 2013, MOL MED REP, V7, P991, DOI 10.3892/mmr.2013.1272; Duan XH, 2011, MED ONCOL, V28, P466, …	47	7	7	0	4	PUBLIC LIBRARY SCIENCE	SAN FRANCISCO	1160 BATTERY STREET, STE 100, SAN FRANCISCO, CA 94111 USA	1932-6203			PLOS ONE	PLoS One	2023-11-16	2015	10	11
J	Li, JB; Chen, X; Kang, R; Zeh, H; Klionsky, DJ; Tang, DL				Li, Jingbo; Chen, Xin; Kang, Rui; Zeh, Herbert; Klionsky, Daniel J.; Tang, Daolin			Regulation and function of autophagy in pancreatic cancer	AUTOPHAGY			English	Review						Disease; lysosome; macroautophagy; pancreatic ductal adenocarcinoma; pdac; tumor	UBIQUITIN-PROTEASOME SYSTEM; FERROPTOTIC CELL-DEATH; STELLATE CELLS; TUMOR-GROWTH; ER STRESS; ANTITUMOR-ACTIVITY; DOWN-REGULATION; INHIBITION; APOPTOSIS; GEMCITABINE	Oncogenic KRAS mutation-driven pancreatic ductal adenocarcinoma is currently the fourth-leading cause of cancer-related deaths in the United States. Macroautophagy (hereafter "autophagy") is one of the lysosome-dependent degradation systems that can remove abnormal proteins, damaged organelles, or invading pathogens by activating dynamic membrane structures (e.g., phagophores, autophagosomes, and…	[Li, Jingbo; Chen, Xin; Kang, Rui; Zeh, Herbert; Tang, Daolin] UT Southwestern Med Ctr, Dept Surg, Dallas, TX 75390 USA; [Klionsky, Daniel J.] Univ Michigan, Life Sci Inst, Ann Arbor, MI 48109 USA; [Klionsky, Daniel J.] Univ Michigan, Dept Mol Cellular & Dev Biol, Ann Arbor, MI USA	University of Texas System; University of Texas Southwestern Medical Center Dallas; University of Michigan System; University of Michigan; University of Michigan System; University of Michigan	Tang, DL (通讯作者)，UT Southwestern Med Ctr, Dept Surg, Dallas, TX 75390 USA.	daolin.tang@utsouthwestern.edu	Chen, Xin/ABJ-3846-2022; Tang, Daolin/B-2905-2010; Klionsky, Daniel J./ABD-5189-2021; Kang, Rui/ABD-5291-2021; Tang, Daolin/ABD-5062-2021	Chen, Xin/0000-0003-3668-4830; Klionsky, Daniel J./0000-0002-7828-8118; Kang, Rui/0000-0003-2725-1574; Tang, Daolin/0000-0002-1903-6180	US National Institutes of Health [R01CA160417, R01CA211070, GM131919]	US National Institutes of Health(United States Department of Health & Human ServicesNational Institutes of Health (NIH) - USA)	We thank Dave Primm (Department of Surgery, University of Texas Southwestern Medical Center) for his critical reading of the manuscript. This work was supported by grants from the US National Institutes of Health (R01CA160417 [D.T.], R01CA211070 [R.K.] and GM131919 [D.J.K.]).	Akar U, 2007, MOL CANCER RES, V5, P241, DOI 10.1158/1541-7786.MCR-06-0229; Akimoto M, 2015, PLOS ONE, V10, DOI 10.1371/journal.pone.0126605; ALCALA S, 2020, NAT COMMUN, V11; Alexander A, 2010, P NATL ACAD SCI USA, V107, P4153, DOI 10.1073/pnas.0913860107; Amaravadi R, 2014, CANCER DISCOV, V4, P873, DOI 10.1158/2159-8290.CD-14-0618; Antonucci L, 2015, P NATL ACAD SCI USA, V112, pE6166, DOI 10.1073…	246	48	49	7	39	TAYLOR & FRANCIS INC	PHILADELPHIA	530 WALNUT STREET, STE 850, PHILADELPHIA, PA 19106 USA	1554-8627	1554-8635		AUTOPHAGY	Autophagy	2023-11-02	2021	17	11
J	Gillson, J; Abd El-Aziz, YS; Leck, LYW; Jansson, PJ; Pavlakis, N; Samra, JS; Mittal, A; Sahni, S				Gillson, Josef; Abd El-Aziz, Yomna S.; Leck, Lionel Y. W.; Jansson, Patric J.; Pavlakis, Nick; Samra, Jaswinder S.; Mittal, Anubhav; Sahni, Sumit			Autophagy: A Key Player in Pancreatic Cancer Progression and a Potential Drug Target	CANCERS			English	Review						pancreatic ductal adenocarcinoma; autophagy; tumor microenvironment; stress; autophagy inhibitors	ENDOPLASMIC-RETICULUM STRESS; STARVATION-INDUCED AUTOPHAGY; TUMOR-ASSOCIATED MACROPHAGES; UBIQUITIN-PROTEASOME SYSTEM; STELLATE CELLS; DUCTAL ADENOCARCINOMA; SIGNALING PATHWAY; REGULATES AUTOPHAGY; MAMMALIAN AUTOPHAGY; OXIDATIVE STRESS	Simple Summary With the mortality rate of pancreatic cancer predicted to rise over the coming years, it is essential that effective treatment strategies are developed as soon as possible. Pancreatic cancer has always proven very difficult to treat due to its fast growing and aggressive nature. Chemotherapeutic treatment has struggled to increase the survival rate of pancreatic cancer patients due…	[Gillson, Josef; Abd El-Aziz, Yomna S.; Leck, Lionel Y. W.; Jansson, Patric J.; Pavlakis, Nick; Samra, Jaswinder S.; Mittal, Anubhav; Sahni, Sumit] Univ Sydney, Fac Med & Hlth, Sydney, NSW 2050, Australia; [Gillson, Josef; Abd El-Aziz, Yomna S.; Leck, Lionel Y. W.; Jansson, Patric J.; Pavlakis, Nick; Sahni, Sumit] Kolling Inst Med Res, Bill Walsh Translat Canc Res Lab, Sydney, NSW 2065, Australia…	University of Sydney; University of Sydney; Kolling Institute of Medical Research; Egyptian Knowledge Bank (EKB); Tanta University; University of Sydney; Royal North Shore Hospital; University of Notre Dame Australia	Sahni, S (通讯作者)，Univ Sydney, Fac Med & Hlth, Sydney, NSW 2050, Australia.; Sahni, S (通讯作者)，Kolling Inst Med Res, Bill Walsh Translat Canc Res Lab, Sydney, NSW 2065, Australia.; Sahni, S (通讯作者)，Australian Pancreat Ctr, Sydney, NSW 2065, Australia.	jgi19462@uni.sydney.edu.au; ysal2128@uni.sydney.edu.au; llec6616@uni.sydney.edu.au; patric.jansson@sydney.edu.au; nick.pavlakis@sydney.edu.au; jas.samra@bigpond.com; anubhav@mittal.com.au; sumit.sahni@sydney.edu.au		Sahni, Sumit/0000-0002-2900-8845; Jansson, Patric/0000-0002-9322-653X; gillson, josef/0000-0002-0884-3972; Pavlakis, Nick/0000-0002-1738-0316	Australian Research Training Program Scholarship; Ramsay PhD Top-up Scholarship; Australian Rotary Health/Rotary District 9675 `Heather Newbould'/University of Sydney PhD Top-up Scholarship; Sydney Vital Research Scholar Award; Caroline Harris Elizabeth Scholarship; Cancer Institute of New South Wales for his Career Development Fellowship (CINSW) [CDF171147]; Guy Boncardo; Pankind Foundation; Ram…	Australian Research Training Program Scholarship; Ramsay PhD Top-up Scholarship; Australian Rotary Health/Rotary District 9675 `Heather Newbould'/University of Sydney PhD Top-up Scholarship; Sydney Vital Research Scholar Award; Caroline Harris Elizabeth Scholarship; Cancer Institute of New South Wales for his Career Development Fellowship (CINSW); Guy Boncardo; Pankind Foundation; Ramsay Research…	J.G. would like to thank the Australian Research Training Program Scholarship and Ramsay PhD Top-up Scholarship. Y.S.A.E.-A. thanks Cultural Affair Sector of Higher Education and Scientific Research Ministry in Egypt. L.Y.W.L. is supported by an Australian Research Training Program Scholarship, The Australian Rotary Health/Rotary District 9675 `Heather Newbould'/University of Sydney PhD Top-up Sc…	Akakura N, 2001, CANCER RES, V61, P6548; Akar U, 2007, MOL CANCER RES, V5, P241, DOI 10.1158/1541-7786.MCR-06-0229; Al-Bari MAA, 2015, J ANTIMICROB CHEMOTH, V70, P1608, DOI 10.1093/jac/dkv018; Alexander MS, 2018, EXPERT REV GASTROENT, V12, P849, DOI 10.1080/17474124.2018.1494572; Ali S, 2010, CANCER RES, V70, P3606, DOI 10.1158/0008-5472.CAN-09-4598; AlMasri SS, 2021, CANCER MED-US, V10, P7233, D…	375	4	4	5	5	MDPI	BASEL	ST ALBAN-ANLAGE 66, CH-4052 BASEL, SWITZERLAND		2072-6694		CANCERS	Cancers	JUL	2022	14	14
J	Papademetrio, DL; Garcia, MN; Grasso, D; Alvarez, E				Papademetrio, Daniela L.; Garcia, Maria Noe; Grasso, Daniel; Alvarez, Elida			Autophagy-Mediated Exosomes as Immunomodulators of Natural Killer Cells in Pancreatic Cancer Microenvironment	FRONTIERS IN ONCOLOGY			English	Review						pancreatic cancer; autophagy; exosomes; natural killer cells; tumor microenvironment		Pancreas ductal adenocarcinoma is a highly aggressive cancer with an incredible poor lifespan. Different chemotherapeutic agents' schemes have been tested along the years without significant success. Furthermore, immunotherapy also fails to cope with the disease, even in combination with other standard approaches. Autophagy stands out as a chemoresistance mechanism and is also becoming relevant a…	[Papademetrio, Daniela L.; Garcia, Maria Noe; Alvarez, Elida] Univ Buenos Aires, Fac Farm & Bioquim, Dept Microbiol Inmunol Biotecnol & Genet, Buenos Aires, DF, Argentina; [Papademetrio, Daniela L.; Garcia, Maria Noe; Grasso, Daniel; Alvarez, Elida] Univ Buenos Aires, Inst Estudios Inmunidad Humoral IDEHU, CONICET, Buenos Aires, DF, Argentina; [Grasso, Daniel] Univ Buenos Aires, Fac Farm & Bioqui…	University of Buenos Aires; Consejo Nacional de Investigaciones Cientificas y Tecnicas (CONICET); University of Buenos Aires; University of Buenos Aires	Papademetrio, DL (通讯作者)，Univ Buenos Aires, Fac Farm & Bioquim, Dept Microbiol Inmunol Biotecnol & Genet, Buenos Aires, DF, Argentina.; Papademetrio, DL (通讯作者)，Univ Buenos Aires, Inst Estudios Inmunidad Humoral IDEHU, CONICET, Buenos Aires, DF, Argentina.	dpapademetrio@ffyb.uba.ar		Garcia, Maria Noe/0000-0002-2167-1298; Papademetrio, Daniela Laura/0000-0002-3419-5614; GRASSO, DANIEL/0000-0002-8932-716X	University of Buenos Aires [20020170100014BA]	University of Buenos Aires(University of Buenos Aires)	University of Buenos Aires 20020170100014BA.	Abusamra AJ, 2005, BLOOD CELL MOL DIS, V35, P169, DOI 10.1016/j.bcmd.2005.07.001; Albanese J, 1998, BLOOD, V91, P3862; Alsaab HO, 2017, FRONT PHARMACOL, V8, DOI 10.3389/fphar.2017.00561; Alvarez-Erviti L, 2011, NEUROBIOL DIS, V42, P360, DOI 10.1016/j.nbd.2011.01.029; Andreola G, 2002, J EXP MED, V195, P1303, DOI 10.1084/jem.20011624; Baginska J, 2013, P NATL ACAD SCI USA, V110, P17450, DOI 10.107…	101	4	4	1	7	FRONTIERS MEDIA SA	LAUSANNE	AVENUE DU TRIBUNAL FEDERAL 34, LAUSANNE, CH-1015, SWITZERLAND	2234-943X			FRONT ONCOL	Front. Oncol.	2023-02-19	2021	10
J	Tsang, YH; Wang, YM; Kong, K; Grzeskowiak, C; Zagorodna, O; Dogruluk, T; Lu, HY; Villafane, N; Bhavana, VH; Moreno, D; Elsea, SH; Liang, H; Mills, GB; Scott, KL				Tsang, Yiu Huen; Wang, Yumeng; Kong, Kathleen; Grzeskowiak, Caitlin; Zagorodna, Oksana; Dogruluk, Turgut; Lu, Hengyu; Villafane, Nicole; Bhavana, Venkata Hemanjani; Moreno, Daniela; Elsea, Sarah H.; Liang, Han; Mills, Gordon B.; Scott, Kenneth L.			Differential expression of MAGEA6 toggles autophagy to promote pancreatic cancer progression	ELIFE			English	Article							CELL LUNG-CANCER; BREAST-CANCER; MAGE-A9; PATHWAY; FAMILY; GROWTH; TUMOR; AMPK; ADENOCARCINOMA; ANTIGENS	The melanoma-associated antigen family A (MAGEA) antigens are expressed in a wide variety of malignant tumors but not in adult somatic cells, rendering them attractive targets for cancer immunotherapy. Here we show that a number of cancer-associated MAGEA mutants that undergo proteasome-dependent degradation in vitro could negatively impact their utility as immunotherapeutic targets. Importantly,…	[Tsang, Yiu Huen; Kong, Kathleen; Grzeskowiak, Caitlin; Zagorodna, Oksana; Dogruluk, Turgut; Lu, Hengyu; Villafane, Nicole; Bhavana, Venkata Hemanjani; Moreno, Daniela; Elsea, Sarah H.; Scott, Kenneth L.] Baylor Coll Med, Dept Mol & Human Genet, Houston, TX 77030 USA; [Tsang, Yiu Huen; Mills, Gordon B.] Oregon Hlth & Sci Univ, Cell Develop & Canc Biol, Portland, OR 97239 USA; [Wang, Yumeng; Liang…	Baylor College of Medicine; Oregon Health & Science University; University of Texas System; UTMD Anderson Cancer Center; Baylor College of Medicine; University of Texas System; UTMD Anderson Cancer Center	Tsang, YH (通讯作者)，Baylor Coll Med, Dept Mol & Human Genet, Houston, TX 77030 USA.; Tsang, YH (通讯作者)，Oregon Hlth & Sci Univ, Cell Develop & Canc Biol, Portland, OR 97239 USA.	tsangsa@ohsu.edu	Lu, Hengyu/AAV-9745-2021	Lu, Hengyu/0000-0003-1093-9364; Dogruluk, Turgut/0000-0002-9212-9471; Mills, Gordon/0000-0002-0144-9614; Elsea, Sarah/0000-0002-1400-8519	National Institutes of Health [5R01CA211176-04, U01CA168394, 1103109301, R01CA175486, U24209851, 1F32CA221015-01]; Cancer Prevention and Research Institute of Texas [RP120046, RP140102]; American Association for Cancer Research [14-20-25-SCOT]; Lustgarten Foundation [RFP-B-042]; Cullen Foundation	National Institutes of Health(United States Department of Health & Human ServicesNational Institutes of Health (NIH) - USA); Cancer Prevention and Research Institute of Texas; American Association for Cancer Research; Lustgarten Foundation; Cullen Foundation	National Institutes of Health 5R01CA211176-04 Sarah H Elsea; Cancer Prevention and Research Institute of Texas RP120046 Kenneth L Scott; American Association for Cancer Research 14-20-25-SCOT Kenneth L Scott; National Institutes of Health U01CA168394 Gordon B Mills Kenneth L Scott; National Institutes of Health 1103109301 Kenneth L Scott; Lustgarten Foundation RFP-B-042 Kenneth L Scott; National …	ALMOGUERA C, 1988, CELL, V53, P549, DOI 10.1016/0092-8674(88)90571-5; Ashkenazy H, 2016, NUCLEIC ACIDS RES, V44, pW344, DOI 10.1093/nar/gkw408; Bar-Peled L, 2014, TRENDS CELL BIOL, V24, P400, DOI 10.1016/j.tcb.2014.03.003; Barker PA, 2002, J NEUROSCI RES, V67, P705, DOI 10.1002/jnr.10160; Biankin AV, 2012, NATURE, V491, P399, DOI 10.1038/nature11547; Bjorkoy G, 2005, J CELL BIOL, V171, P603, DOI …	54	13	14	2	5	ELIFE SCIENCES PUBLICATIONS LTD	CAMBRIDGE	SHERATON HOUSE, CASTLE PARK, CAMBRIDGE, CB3 0AX, ENGLAND	2050-084X			ELIFE	eLife	2023-04-09	2020	9
J	Zielinska, E; Zauszkiewicz-Pawlak, A; Wojcik, M; Inkielewicz-Stepniak, I				Zielinska, Ewelina; Zauszkiewicz-Pawlak, Agata; Wojcik, Michal; Inkielewicz-Stepniak, Iwona			Silver nanoparticles of different sizes induce a mixed type of programmed cell death in human pancreatic ductal adenocarcinoma	ONCOTARGET			English	Article						pancreas ductal adenocarcinoma cells; silver nanoparticles; autophagy; necroptosis; mitotic catastrophe	CANCER CELLS; INDUCED APOPTOSIS; OXIDATIVE STRESS; BREAST-CANCER; MITOTIC CATASTROPHE; IN-VITRO; AUTOPHAGY; NECROPTOSIS; P53; GEMCITABINE	Pancreatic ductal adenocarcinoma, with the high resistance to chemotherapeutic agents, remains the fourth leading cause of cancer-death in the world. Due to the wide range of biological activity and unique properties, silver nanoparticles (AgNPs) are indicated as agents with potential to overcome barriers involved in chemotherapy failure. Therefore, in our study we decided to assess the ability o…	[Zielinska, Ewelina; Inkielewicz-Stepniak, Iwona] Med Univ Gdansk, Dept Med Chem, Debinki 1, PL-80211 Gdansk, Poland; [Zauszkiewicz-Pawlak, Agata] Med Univ Gdansk, Dept Histol, Debinki 1, PL-80211 Gdansk, Poland; [Wojcik, Michal] Univ Warsaw, Fac Chem, Pasteura 1, PL-02093 Warsaw, Poland	Fahrenheit Universities; Medical University Gdansk; Fahrenheit Universities; Medical University Gdansk; University of Warsaw	Inkielewicz-Stepniak, I (通讯作者)，Med Univ Gdansk, Dept Med Chem, Debinki 1, PL-80211 Gdansk, Poland.	iinkiel@gumed.edu.pl	Zauszkiewicz-Pawlak, Agata/R-1017-2018	Zauszkiewicz-Pawlak, Agata/0000-0003-4104-2138; Wojcik, Michal/0000-0003-3205-4698	Medical University of Gdansk, Poland [01-0268/08/259]	Medical University of Gdansk, Poland(Medical University Gdansk)	This study was supported by the Grant 01-0268/08/259 from the Medical University of Gdansk, Poland.	Ahamed M, 2011, NANOMED-NANOTECHNOL, V7, P904, DOI 10.1016/j.nano.2011.04.011; Amaravadi RK, 2007, J CLIN INVEST, V117, P326, DOI 10.1172/JCI28833; AshaRani PV, 2009, ACS NANO, V3, P279, DOI 10.1021/nn800596w; Auffan M, 2009, NAT NANOTECHNOL, V4, P634, DOI 10.1038/nnano.2009.242; Awasthi N, 2013, CARCINOGENESIS, V34, P2361, DOI 10.1093/carcin/bgt227; BRADFORD MM, 1976, ANAL BIOCHEM, V72, P248, DO…	94	68	70	0	18	IMPACT JOURNALS LLC	ORCHARD PARK	6666 E QUAKER ST, STE 1, ORCHARD PARK, NY 14127 USA		1949-2553		ONCOTARGET	Oncotarget	2023-01-12	2018	9	4
J	Rosenfeldt, MT; O'Prey, J; Morton, JP; Nixon, C; MacKay, G; Mrowinska, A; Au, A; Rai, TS; Zheng, L; Ridgway, R; Adams, PD; Anderson, KI; Gottlieb, E; Sansom, OJ; Ryan, KM				Rosenfeldt, Mathias T.; O'Prey, Jim; Morton, Jennifer P.; Nixon, Colin; MacKay, Gillian; Mrowinska, Agata; Au, Amy; Rai, Taranjit Singh; Zheng, Liang; Ridgway, Rachel; Adams, Peter D.; Anderson, Kurt I.; Gottlieb, Eyal; Sansom, Owen J.; Ryan, Kevin M.			p53 status determines the role of autophagy in pancreatic tumour development	NATURE			English	Article							CELL; SUPPRESSION; PROGRESSION; PRINCIPLES; DISEASE; GROWTH; CANCER; DAMAGE	Macroautophagy (hereafter referred to as autophagy) is a process in which organelles termed autophagosomes deliver cytoplasmic constituents to lysosomes for degradation(1). Autophagy has a major role in cellular homeostasis and has been implicated in various forms of human disease(2-4). The role of autophagy in cancer seems to be complex, with reports indicating both pro-tumorigenic and tumour-su…	[Rosenfeldt, Mathias T.; O'Prey, Jim; Morton, Jennifer P.; Nixon, Colin; MacKay, Gillian; Mrowinska, Agata; Au, Amy; Zheng, Liang; Ridgway, Rachel; Anderson, Kurt I.; Gottlieb, Eyal; Sansom, Owen J.; Ryan, Kevin M.] Canc Res UK Beatson Inst, Glasgow G61 1BD, Lanark, Scotland; [Rai, Taranjit Singh; Adams, Peter D.] Univ Glasgow, Inst Canc Studies, Glasgow G61 1BD, Lanark, Scotland	Beatson Institute; University of Glasgow	Ryan, KM (通讯作者)，Canc Res UK Beatson Inst, Garscube Estate,Switchback Rd, Glasgow G61 1BD, Lanark, Scotland.	k.ryan@beatson.gla.ac.uk	Morton, Jennifer P/E-1633-2011; Singh, Taranjit/ABE-8233-2020; Rai, Taranjit Singh/A-3659-2012; Gottlieb, Eyal/G-6450-2010; Rosenfeldt, Mathias/ABE-4736-2022; Morton, Jennifer/AAJ-5113-2021	Morton, Jennifer P/0000-0001-5766-9141; Singh, Taranjit/0000-0002-7276-7492; Rai, Taranjit Singh/0000-0002-7276-7492; Gottlieb, Eyal/0000-0002-9770-0956; Rosenfeldt, Mathias/0000-0001-7650-8458; Morton, Jennifer/0000-0001-5766-9141; Adams, Peter/0000-0002-0684-1770; Zheng, Liang/0000-0002-5346-4111; Ryan, Kevin M./0000-0002-1059-9681; Anderson, Kurt/0000-0002-9324-9598; Sansom, Owen J./0000-0001-…	Cancer Research UK; Pancreatic Cancer Research Fund; Cancer Research UK [16566, 12481, 15565, 15816, 11650] Funding Source: researchfish	Cancer Research UK(Cancer Research UK); Pancreatic Cancer Research Fund; Cancer Research UK(Cancer Research UK)	We are grateful to M. Komatsu for providing the Atg7 floxed mice that were used in this study, and we thank M. O'Prey for help with fluorescent microscopy; G. Gillen for help with PET; T. McBryan for help with statistics; C. Frezza for help with metabolic studies; and A. Rosenwald for help and advice on pathology. This work was supported by Cancer Research UK and the Pancreatic Cancer Research Fu…	Amaravadi RK, 2011, CLIN CANCER RES, V17, P654, DOI 10.1158/1078-0432.CCR-10-2634; Bjorkoy G, 2005, J CELL BIOL, V171, P603, DOI 10.1083/jcb.200507002; Caldwell ME, 2012, ONCOGENE, V31, P1599, DOI 10.1038/onc.2011.350; Crighton D, 2004, BBA-REV CANCER, V1705, P3, DOI 10.1016/j.bbcan.2004.09.001; Desai BM, 2007, J CLIN INVEST, V117, P971, DOI 10.1172/JCI29988; Frezza C, 2011, NATURE, V477, P225, D…	33	524	541	5	186	NATURE PUBLISHING GROUP	LONDON	MACMILLAN BUILDING, 4 CRINAN ST, LONDON N1 9XW, ENGLAND	0028-0836	1476-4687		NATURE	Nature	2023-12-12	2013	504	7479
J	Bauer, AS; Nazarov, PV; Giese, NA; Beghelli, S; Heller, A; Greenhalf, W; Costello, E; Muller, A; Bier, M; Strobel, O; Hackert, T; Vallar, L; Scarpa, A; Buchler, MW; Neoptolemos, JP; Kreis, S; Hoheisel, JD				Bauer, Andrea S.; Nazarov, Petr V.; Giese, Nathalia A.; Beghelli, Stefania; Heller, Anette; Greenhalf, William; Costello, Eithne; Muller, Arnaud; Bier, Melanie; Strobel, Oliver; Hackert, Thilo; Vallar, Laurent; Scarpa, Aldo; Buechler, Markus W.; Neoptolemos, John P.; Kreis, Stephanie; Hoheisel, Joerg D.			Transcriptional variations in the wider peritumoral tissue environment of pancreatic cancer	INTERNATIONAL JOURNAL OF CANCER			English	Article						pancreatic cancer; peritumoral tissue; transcript variations; survival; disease prognosis	TUMOR-GROWTH; AUTOPHAGY; EXPRESSION; BIOMARKERS; SURVIVAL; CELLS; PRAF2; RISK; HNF6; RAS	Transcriptional profiling was performed on 452 RNA preparations isolated from various types of pancreatic tissue from tumour patients and healthy donors, with a particular focus on peritumoral samples. Pancreatic ductal adenocarcinomas (PDAC) and cystic tumours were most different in these non-tumorous tissues surrounding them, whereas the actual tumours exhibited rather similar transcript patter…	[Bauer, Andrea S.; Bier, Melanie; Hoheisel, Joerg D.] German Canc Res Ctr, Div Funct Genome Anal, Heidelberg, Germany; [Nazarov, Petr V.; Muller, Arnaud; Vallar, Laurent] Luxembourg Inst Hlth, Genom & Prote Res Unit, Luxembourg, Luxembourg; [Giese, Nathalia A.; Heller, Anette; Strobel, Oliver; Hackert, Thilo; Buechler, Markus W.] Univ Hosp Heidelberg, Dept Gen Surg, Heidelberg, Germany; [Beghelli…	Helmholtz Association; German Cancer Research Center (DKFZ); Luxembourg Institute of Health; Ruprecht Karls University Heidelberg; University of Verona; University of Liverpool; University of Liverpool; University of Luxembourg	Hoheisel, JD (通讯作者)，German Canc Res Ctr, Funct Genome Anal, Neuenheimer Feld 580, D-69120 Heidelberg, Germany.	j.hoheisel@dkfz.de	Greenhalf, William/A-2680-2013; Neoptolemos, John/HGU-7742-2022; Scarpa, Aldo/K-6832-2016	Muller, Arnaud/0000-0002-3841-4722; Nazarov, Petr/0000-0003-3443-0298; Hoheisel, Jorg/0000-0002-1583-5049; Costello, Eithne/0000-0002-0104-8992; Vallar, Laurent/0000-0002-4404-1010; Scarpa, Aldo/0000-0003-1678-739X; Strobel, Oliver/0000-0001-5100-8449; Neoptolemos, John/0000-0002-6201-7399; Bauer, Andrea/0000-0002-7919-0497; Kreis, Stephanie/0000-0003-1865-3889	German Federal Ministry of Education and Research (BMBF) [01GS08117, 01GS08114, 01ZX1305C]; Heidelberger Stiftung Chirurgie (EPZ-Pancobank); Cancer Research UK [16812] Funding Source: researchfish; Pancreatic Cancer UK [2013 RIF - Greenhalf] Funding Source: researchfish	German Federal Ministry of Education and Research (BMBF)(Federal Ministry of Education & Research (BMBF)); Heidelberger Stiftung Chirurgie (EPZ-Pancobank); Cancer Research UK(Cancer Research UK); Pancreatic Cancer UK	Grant sponsor: German Federal Ministry of Education and Research (BMBF); Grant numbers: 01GS08117 (J.D.H.), 01GS08114 (N.A.G. and M.W.B.) and 01ZX1305C (N.A.G., T.H. and O.S.); Grant sponsor: Heidelberger Stiftung Chirurgie (EPZ-Pancobank)	Basturk O, 2009, ARCH PATHOL LAB MED, V133, P423, DOI 10.1043/1543-2165-133.3.423; Bauer AS, 2012, PLOS ONE, V7, DOI 10.1371/journal.pone.0034151; Borsics T, 2010, CANCER SCI, V101, P1624, DOI 10.1111/j.1349-7006.2010.01570.x; Botla SK, 2016, CANCER RES, V76, P4149, DOI 10.1158/0008-5472.CAN-15-0390; Chng WJ, 2008, BLOOD, V111, P1603, DOI 10.1182/blood-2007-06-097774; Collura A, 2013, CELL MOL LI…	48	8	9	0	9	WILEY	HOBOKEN	111 RIVER ST, HOBOKEN 07030-5774, NJ USA	0020-7136	1097-0215		INT J CANCER	Int. J. Cancer	2023-03-01	2018	142	5
J	Kowalski, S; Hac, S; Wyrzykowski, D; Zauszkiewicz-Pawlak, A; Inkielewicz-Stepniak, I				Kowalski, Szymon; Hac, Stanislaw; Wyrzykowski, Dariusz; Zauszkiewicz-Pawlak, Agata; Inkielewicz-Stepniak, Iwona			Selective cytotoxicity of vanadium complexes on human pancreatic ductal adenocarcinoma cell line by inducing necroptosis, apoptosis and mitotic catastrophe process	ONCOTARGET			English	Article						vanadium complexes; pancreatic cancer; necroptosis; mitotic catastrophe; autophagy	CYCLE ARREST; IN-VIVO; CANCER; AUTOPHAGY; DEATH; PROLIFERATION; IDENTIFICATION; PATHOGENESIS; GEMCITABINE; INHIBITION	The pancreatic cancer is the fourth leading cause of cancer-related death and characterized by one of the lowest five-year survival rate. The current therapeutic options are demonstrating minimal effectiveness, therefore studies on new potential anticancer compounds, with non-significant side effects are highly desirable. Recently, it was demonstrated that vanadium compounds, in particular organi…	[Kowalski, Szymon; Inkielewicz-Stepniak, Iwona] Med Univ Gdansk, Dept Med Chem, Gdansk, Poland; [Hac, Stanislaw] Med Univ Gdansk, Dept Gen Endocrine & Transplantat Surg, Gdansk, Poland; [Wyrzykowski, Dariusz] Univ Gdansk, Fac Chem, Gdansk, Poland; [Zauszkiewicz-Pawlak, Agata] Med Univ Gdansk, Dept Histol, Gdansk, Poland	Fahrenheit Universities; Medical University Gdansk; Fahrenheit Universities; Medical University Gdansk; Fahrenheit Universities; University of Gdansk; Fahrenheit Universities; Medical University Gdansk	Inkielewicz-Stepniak, I (通讯作者)，Med Univ Gdansk, Dept Med Chem, Gdansk, Poland.	iinkiel@gumed.edu.pl	Zauszkiewicz-Pawlak, Agata/R-1017-2018	Zauszkiewicz-Pawlak, Agata/0000-0003-4104-2138; Wyrzykowski, Dariusz/0000-0002-3823-3286; Inkielewicz-Stepniak, Iwona/0000-0003-1676-2723; Kowalski, Szymon/0000-0001-6539-9161	Medical University of Gdansk, Poland [St-46, St-89]	Medical University of Gdansk, Poland(Medical University Gdansk)	This work was supported by the Grant St-46 and St-89 from the Medical University of Gdansk, Poland.	Aghajan M, 2012, J GASTROEN HEPATOL, V27, P10, DOI 10.1111/j.1440-1746.2011.07008.x; Alvarez L, 2010, POLYHEDRON, V29, P3028, DOI 10.1016/j.poly.2010.08.015; BERRIDGE MV, 1993, ARCH BIOCHEM BIOPHYS, V303, P474, DOI 10.1006/abbi.1993.1311; Bishayee A, 2010, CANCER LETT, V294, P1, DOI 10.1016/j.canlet.2010.01.030; Burris HA, 1997, J CLIN ONCOL, V15, P2403, DOI 10.1200/JCO.1997.15.6.2403; Castedo M,…	79	34	34	2	27	IMPACT JOURNALS LLC	ORCHARD PARK	6666 E QUAKER ST, STE 1, ORCHARD PARK, NY 14127 USA		1949-2553		ONCOTARGET	Oncotarget	2023-09-01	2017	8	36
J	Soreide, K; Sund, M				Soreide, Kjetil; Sund, Malin			Epidemiological-molecular evidence of metabolic reprogramming on proliferation, autophagy and cell signaling in pancreas cancer	CANCER LETTERS			English	Review						Pancreas cancer; Cancer metabolism; KRAS mutation; Autophagy; Glycolysis	GLYCATION END-PRODUCTS; DUCTAL ADENOCARCINOMA; POOLED-ANALYSIS; ONCOGENIC KRAS; INTRAEPITHELIAL NEOPLASIA; SOLUBLE RECEPTOR; DIETARY-INTAKE; MESSENGER-RNA; MOUSE MODEL; HIGH-FAT	Pancreatic cancer remains one of the deadliest human cancers with little progress made in survival over the past decades, and 5-year survival usually below 5%. Despite this dismal scenario, progresses have been made in understanding of the underlying tumor biology through among other definition of precursor lesions, delineation of molecular pathways, and advances in genome-wide technology. Furthe…	[Soreide, Kjetil] Stavanger Univ Hosp, Dept Gastrointestinal Surg, N-4068 Stavanger, Norway; [Soreide, Kjetil] Univ Bergen, Dept Clin Med, Bergen, Norway; [Sund, Malin] Umea Univ, Dept Surg & Perioperat Sci, Umea, Sweden	Stavanger University Hospital; University of Bergen; Umea University	Soreide, K (通讯作者)，Stavanger Univ Hosp, Dept Gastrointestinal Surg, POB 8100, N-4068 Stavanger, Norway.	ksoreide@mac.com	Søreide, Kjetil/A-9797-2010	Søreide, Kjetil/0000-0001-7594-4354				Al Saati T, 2013, AM J PATHOL, V182, P1996, DOI 10.1016/j.ajpath.2013.02.034; Al-Ahmadi W, 2013, J PATHOL, V230, P28, DOI 10.1002/path.4178; Arslan AA, 2010, ARCH INTERN MED, V170, P791, DOI 10.1001/archinternmed.2010.63; Bhoo-Pathy N, 2013, CLIN GASTROENTEROL H, V11, P1486, DOI 10.1016/j.cgh.2013.05.029; Biankin AV, 2012, NATURE, V491, P399, DOI 10.1038/nature11547; Burkhart RA, 2013, RNA BIOL, …	90	22	27	0	34	ELSEVIER IRELAND LTD	CLARE	ELSEVIER HOUSE, BROOKVALE PLAZA, EAST PARK SHANNON, CO, CLARE, 00000, IRELAND	0304-3835	1872-7980		CANCER LETT	Cancer Lett.	2023-01-28	2015	356	2	A
J	Chen, XX; Yu, QW; Liu, YK; Sheng, QL; Shi, KR; Wang, Y; Li, M; Zhang, ZR; He, Q				Chen, Xiaoxiao; Yu, Qianwen; Liu, Yinke; Sheng, Qinglin; Shi, Kairong; Wang, Yang; Li, Man; Zhang, Zhirong; He, Qin			Synergistic cytotoxicity and co-autophagy inhibition in pancreatic tumor cells and cancer-associated fibroblasts by dual functional peptide-modified liposomes	ACTA BIOMATERIALIA			English	Article						TR peptide; Pancreatic ductal adenocarcinoma; Autophagy inhibition; Multidrug delivery; Cancer-associated fibroblasts	GROWTH; DELIVERY; HYDROXYCHLOROQUINE; GEMCITABINE; EXPRESSION; SUSTAINS; THERAPY	Pancreatic ductal adenocarcinoma (PDA) is a highly fatal disease with 5-year survival of 8.5%. Nanoplatforms such as nab-paclitaxel and nanoliposomal irinotecan demonstrate superiority and utility in treating different progressions of PDA by prolonging the median overall survival by only a few months. Due to the dense surrounding stroma and the high autophagy in pancreatic cancer, integrin 0,133 …	[Chen, Xiaoxiao; Yu, Qianwen; Sheng, Qinglin; Shi, Kairong; Wang, Yang; Li, Man; Zhang, Zhirong; He, Qin] Sichuan Univ, West China Sch Pharm, Sichuan Engn Lab Plant Sourced Drug, Key Lab Drug Targeting & Drug Delivery Syst,Educ, Chengdu 610064, Sichuan, Peoples R China; [Chen, Xiaoxiao; Yu, Qianwen; Sheng, Qinglin; Shi, Kairong; Wang, Yang; Li, Man; Zhang, Zhirong; He, Qin] Sichuan Univ, West Chi…	Sichuan University; Sichuan University; Sichuan University	He, Q (通讯作者)，Sichuan Univ, West China Sch Pharm, Sichuan Engn Lab Plant Sourced Drug, Key Lab Drug Targeting & Drug Delivery Syst,Educ, Chengdu 610064, Sichuan, Peoples R China.; He, Q (通讯作者)，Sichuan Univ, West China Sch Pharm, Sichuan Res Ctr Drug Precis Ind Technol, Chengdu 610064, Sichuan, Peoples R China.	qinhe@scu.edu.cn	zhang, zhi/HPH-4905-2023; Chen, xiaoxiao/GRS-0925-2022	Li, Man/0000-0002-5710-5175	Foundation for Innovative Research Groups of the National Natural Science Foundation of China [81690261]; National Natural Science Foundation of China [81573367]; Sichuan Veterinary Medicine and Drug Innovation Group of China Agricultural Research System (CARS-SVDIP)	Foundation for Innovative Research Groups of the National Natural Science Foundation of China(National Natural Science Foundation of China (NSFC)); National Natural Science Foundation of China(National Natural Science Foundation of China (NSFC)); Sichuan Veterinary Medicine and Drug Innovation Group of China Agricultural Research System (CARS-SVDIP)	The work was funded by the Foundation for Innovative Research Groups of the National Natural Science Foundation of China (grant number 81690261), National Natural Science Foundation of China (grant number 81573367), Sichuan Veterinary Medicine and Drug Innovation Group of China Agricultural Research System (CARS-SVDIP).	Adiseshaiah PP, 2016, NAT REV CLIN ONCOL, V13, P750, DOI 10.1038/nrclinonc.2016.119; Boone BA, 2018, CLIN COLORECTAL CANC, V17, P25, DOI 10.1016/j.clcc.2017.10.013; Boone BA, 2015, ANN SURG ONCOL, V22, P4402, DOI 10.1245/s10434-015-4566-4; Dos Santos N, 2007, BBA-BIOMEMBRANES, V1768, P1367, DOI 10.1016/j.bbamem.2006.12.013; Endo S, 2017, GASTROENTEROLOGY, V152, P1492, DOI 10.1053/j.gastro.2017.01…	44	19	21	5	49	ELSEVIER SCI LTD	OXFORD	THE BOULEVARD, LANGFORD LANE, KIDLINGTON, OXFORD OX5 1GB, OXON, ENGLAND	1742-7061	1878-7568		ACTA BIOMATER	Acta Biomater.	NOV	2019	99
J	Tsang, YH; Mills, GB				Tsang, Yiu Huen; Mills, Gordon B.			The roles of MAGEA6 variants in pancreatic cancer development and their potential impact on cancer immunotherapy	AUTOPHAGY			English	Article						Autophagy; cancer; degradation; MAGEA6; mutation; oncogene; pancreatic ductal adenocarcinoma; proteasome and tumor suppressor		The melanoma-associated antigen family A (MAGEA) antigens are expressed in a wide variety of malignant tumors but not in adult somatic cells, rendering them attractive targets for cancer immunotherapy. Recent studies uncovered a role forMAGEA6in suppression of macroautophagy/autophagy implicatingMAGEA6in tumorigenesis. The impact of cancer-associatedMAGEA6mutations on tumor pathophysiology are le…	[Tsang, Yiu Huen; Mills, Gordon B.] Oregon Hlth & Sci Univ, Cell Dev & Canc Biol, Portland, OR 97201 USA	Oregon Health & Science University	Tsang, YH (通讯作者)，Oregon Hlth & Sci Univ, Cell Dev & Canc Biol, Portland, OR 97201 USA.	tsangsa@ohsu.edu						Tsang YH, 2020, ELIFE, V9, DOI 10.7554/eLife.48963	1	2	2	0	4	TAYLOR & FRANCIS INC	PHILADELPHIA	530 WALNUT STREET, STE 850, PHILADELPHIA, PA 19106 USA	1554-8627	1554-8635		AUTOPHAGY	Autophagy	2023-10-02	2020	16	10
J	Mukherjee, M; Pramanick, S; Saha, B; Chhatriya, B; Goswami, S				Mukherjee, Moumita; Pramanick, Swapnila; Saha, Barsha; Chhatriya, Bishnupriya; Goswami, Srikanta			Noncoding RNAs as key modulators of autophagy in pancreatic cancer	ONCOLOGY REPORTS			English	Review						pancreatic ductal adenocarcinoma; autophagy; regulation; noncoding RNA	ENHANCES RADIOSENSITIVITY; GEMCITABINE RESISTANCE; DUCTAL ADENOCARCINOMA; REGULATING AUTOPHAGY; ACINAR-CELLS; MICRORNA; PROLIFERATION; CHEMOSENSITIVITY; TUMORIGENESIS; BIOGENESIS	Inability of early detection as well as lack of proper therapeutic intervention, both add to the complexity of pancreatic cancer. Understanding of the basic cellular processes is of the utmost importance and autophagy is one of these processes. Considering the importance of this process in normal cellular functions as well as in pathological states, elaboration of the updated information on the m…	[Mukherjee, Moumita; Pramanick, Swapnila; Saha, Barsha; Chhatriya, Bishnupriya; Goswami, Srikanta] Natl Inst Biomed Genom, Post Office NSS, Kalyani 741251, W Bengal, India	Department of Biotechnology (DBT) India; National Institute of Biomedical Genomics (NIBMG)	Goswami, S (通讯作者)，Natl Inst Biomed Genom, Post Office NSS, Kalyani 741251, W Bengal, India.	sg1@nibmg.ac.in	Chhatriya, Bishnupriya/ABB-4179-2021; Mukherjee, Prof Moumita/GVS-4827-2022	Chhatriya, Bishnupriya/0000-0001-6757-7937;	National Institute of Biomedical Genomics; University Grants Commission; Council for Scientific and Industrial Research; Department of Biotechnology, Government of India; Department of Biotechnology, Government of West Bengal	National Institute of Biomedical Genomics; University Grants Commission(University Grants Commission, India); Council for Scientific and Industrial Research(Council of Scientific & Industrial Research (CSIR) - India); Department of Biotechnology, Government of India(Department of Biotechnology (DBT) India); Department of Biotechnology, Government of West Bengal	The study was supported by intramural funding from National Institute of Biomedical Genomics. MM, BS, and BC received fellowship from University Grants Commission, Council for Scientific and Industrial Research and Department of Biotechnology, Government of India, respectively. Fellowship to SP was provided by the Department of Biotechnology, Government of West Bengal. Biorender.com was used to c…	Bejerano G, 2004, SCIENCE, V304, P1321, DOI 10.1126/science.1098119; Bermudez M, 2019, FRONT ONCOL, V9, DOI 10.3389/fonc.2019.01008; Bhol CS, 2020, SEMIN CANCER BIOL, V66, P22, DOI 10.1016/j.semcancer.2019.05.020; Biancur DE, 2018, BBA-REV CANCER, V1870, P67, DOI 10.1016/j.bbcan.2018.04.011; Brown ZJ, 2021, J SURG ONCOL, V123, P1432, DOI 10.1002/jso.26384; Cao TT, 2017, CARCINOGENESIS, V38, P94, …	98	0	0	1	12	SPANDIDOS PUBL LTD	ATHENS	POB 18179, ATHENS, 116 10, GREECE	1021-335X	1791-2431		ONCOL REP	Oncol. Rep.	JUL	2021	46	1
J	Dunne, RF; Hezel, AF				Dunne, Richard F.; Hezel, Aram F.			Genetics and Biology of Pancreatic Ductal Adenocarcinoma	HEMATOLOGY-ONCOLOGY CLINICS OF NORTH AMERICA			English	Article						Pancreatic Cancer; KRAS; Microenvironment; Stroma; Immunomodulation; Autophagy	TUMOR-SUPPRESSOR GENE; ONCOGENIC KRAS; INTRAEPITHELIAL NEOPLASIA; MOUSE MODEL; TGF-BETA; CANCER-CELLS; E-CADHERIN; AUTOPHAGY; HEDGEHOG; GROWTH	Pancreatic ductal adenocarcinoma remains a clinical challenge. Thus far, enlightenment on the downstream activities of Kras, the tumor's unique metabolic needs, and how the stroma and immune system affect it have remained untranslated to the clinical practice. Given the numbers of diverse therapies in development and a growing knowledge about how to evaluate these systems preclinically and clinic…	[Dunne, Richard F.; Hezel, Aram F.] Univ Rochester, Med Ctr, Wilmot Canc Inst, Div Hematol Oncol, Rochester, NY 14642 USA	University of Rochester	Hezel, AF (通讯作者)，Univ Rochester, Med Ctr, Wilmot Canc Inst, Div Hematol Oncol, 601 Elmwood Ave,Box 704, Rochester, NY 14642 USA.	aram_hezel@urmc.rochester.edu			NCI [172302]; Pancreatic Cancer Association of Western NY	NCI(United States Department of Health & Human ServicesNational Institutes of Health (NIH) - USANIH National Cancer Institute (NCI)); Pancreatic Cancer Association of Western NY	Dr A.F. Hezel, NCI (172302) and Pancreatic Cancer Association of Western NY. Dr R.F. Dunne, nil.	Aguirre AJ, 2003, GENE DEV, V17, P3112, DOI 10.1101/gad.1158703; Alagesan B, 2015, CLIN CANCER RES, V21, P396, DOI 10.1158/1078-0432.CCR-14-1591; Amato E, 2014, J PATHOL, V233, P217, DOI 10.1002/path.4344; Anttila MA, 2000, CANCER RES, V60, P150; Bailey JM, 2008, CLIN CANCER RES, V14, P5995, DOI 10.1158/1078-0432.CCR-08-0291; Bardeesy N, 2006, P NATL ACAD SCI USA, V103, P5947, DOI 10.1073/pnas.06…	95	53	53	0	24	W B SAUNDERS CO-ELSEVIER INC	PHILADELPHIA	1600 JOHN F KENNEDY BOULEVARD, STE 1800, PHILADELPHIA, PA 19103-2899 USA	0889-8588	1558-1977		HEMATOL ONCOL CLIN N	Hematol. Oncol. Clin. North Am.	AUG	2015	29	4
J	Ramachandran, S; Kaushik, IS; Srivastava, SK				Ramachandran, Sharavan; Kaushik, Itishree S.; Srivastava, Sanjay K.			Pimavanserin: A Novel Autophagy Modulator for Pancreatic Cancer Treatment	CANCERS			English	Article						cancer; autophagy; cell death; drug repurposing; apoptosis	CELL-DEATH; HEPATOCELLULAR-CARCINOMA; IN-VITRO; APOPTOSIS; PATHOGENESIS; MECHANISMS; COMPLEX; INHIBITION; ACTIVATION; PATHWAY	Simple Summary: Pimavanserin a novel anti-psychotic drug suppresses the growth of pancreatic tumors in vitro and in vivo and can be developed as a treatment option for pancreatic cancer.Pancreatic tumors exhibit high basal autophagy compared to that of other cancers. Several studies including those from our laboratory reported that enhanced autophagy leads to apoptosis in cancer cells. In this st…	[Ramachandran, Sharavan; Kaushik, Itishree S.; Srivastava, Sanjay K.] Texas Tech Univ, Ctr Tumor Immunol & Targeted Canc Therapy, Dept Immunotherapeut & Biotechnol, Hlth Sci Ctr, Abilene, TX 79601 USA	Texas Tech University System; Texas Tech University	Srivastava, SK (通讯作者)，Texas Tech Univ, Ctr Tumor Immunol & Targeted Canc Therapy, Dept Immunotherapeut & Biotechnol, Hlth Sci Ctr, Abilene, TX 79601 USA.	sharavan.ramachandran@ttuhsc.edu; i.kaushik@ttuhsc.edu; sanjay.srivastava@ttuhsc.edu		Srivastava, Sanjay K/0000-0002-8989-0438	National Cancer Institute, NIH [CA129038]; Syngenta Fellowship Award in collaboration with Society of Toxicology; Dodge Jones Foundation, Abilene, TX, USA	National Cancer Institute, NIH(United States Department of Health & Human ServicesNational Institutes of Health (NIH) - USANIH National Cancer Institute (NCI)); Syngenta Fellowship Award in collaboration with Society of Toxicology(Syngenta); Dodge Jones Foundation, Abilene, TX, USA	This work was supported in part by R01 grant CA129038 (to Sanjay K. Srivastava) awarded by the National Cancer Institute, NIH. Syngenta Fellowship Award in collaboration with Society of Toxicology to Sharavan Ramachandran is acknowledged. Authors also appreciate the funding from Dodge Jones Foundation, Abilene, TX, USA.	Aryal P, 2014, FEBS J, V281, P4644, DOI 10.1111/febs.12969; Balic A, 2014, MOL CANCER THER, V13, P1758, DOI 10.1158/1535-7163.MCT-13-0948; Bhutia SK, 2013, ADV CANCER RES, V118, P61, DOI 10.1016/B978-0-12-407173-5.00003-0; Byun S, 2017, INT J MOL SCI, V18, DOI 10.3390/ijms18091959; Chen Q, 2018, SIGNAL TRANSDUCT TAR, V3, DOI 10.1038/s41392-018-0018-5; Chung SJ, 2017, AUTOPHAGY, V13, P1386, DOI 10…	53	3	3	3	9	MDPI	BASEL	ST ALBAN-ANLAGE 66, CH-4052 BASEL, SWITZERLAND		2072-6694		CANCERS	Cancers	NOV	2021	13	22
J	New, M; Van Acker, T; Long, JS; Sakamaki, J; Ryan, KM; Tooze, SA				New, Maria; Van Acker, Tim; Long, Jaclyn S.; Sakamaki, Jun-ichi; Ryan, Kevin M.; Tooze, Sharon A.			Molecular Pathways Controlling Autophagy in Pancreatic Cancer	FRONTIERS IN ONCOLOGY			English	Review						autophagy; pancreatic cancer; PDAC; metabolism; autophagy inhibition	HYPOXIA-INDUCED AUTOPHAGY; TUMOR-GROWTH; TRANSCRIPTIONAL CONTROL; ADAPTIVE RESPONSE; PROTEIN-SYNTHESIS; OXIDATIVE STRESS; STEM-CELLS; INHIBITION; OSTEOPONTIN; APOPTOSIS	Pancreatic ductal adenocarcinoma ( PDAC) is one of the few cancer types where the 5-year survival rate shows no improvement. Despite conflicting evidence, the majority of data points to an essential role for autophagy in PDAC growth and survival, in particular constitutively activated autophagy, can provide crucial fuel to PDAC tumor cells in their nutrient-deprived environment. Autophagy, which …	[New, Maria; Van Acker, Tim; Tooze, Sharon A.] Francis Crick Inst, Mol Cell Biol Autophagy Lab, London, England; [Long, Jaclyn S.; Sakamaki, Jun-ichi; Ryan, Kevin M.] Canc Res UK Beatson Inst, Tumour Cell Death Lab, Glasgow, Lanark, Scotland	Francis Crick Institute; Beatson Institute	Tooze, SA (通讯作者)，Francis Crick Inst, Mol Cell Biol Autophagy Lab, London, England.	sharon.tooze@crick.ac.uk		Sakamaki, Jun-ichi/0000-0003-3361-6314; Tooze, Sharon/0000-0002-2182-3116	Cancer Research UK [22903, 15153, 15816] Funding Source: researchfish; The Francis Crick Institute [10265] Funding Source: researchfish	Cancer Research UK(Cancer Research UK); The Francis Crick Institute		Antonucci L, 2015, P NATL ACAD SCI USA, V112, pE6166, DOI 10.1073/pnas.1519384112; Bellahcene A, 2008, NAT REV CANCER, V8, P212, DOI 10.1038/nrc2345; Bellot G, 2009, MOL CELL BIOL, V29, P2570, DOI 10.1128/MCB.00166-09; Cao Q, 2008, INT J BIOCHEM CELL B, V40, P272, DOI 10.1016/j.biocel.2007.07.020; Capparelli C, 2012, CELL CYCLE, V11, P2285, DOI 10.4161/cc.20718; Christie M, 2016, J MOL BIOL, V428…	87	39	41	2	35	FRONTIERS MEDIA SA	LAUSANNE	AVENUE DU TRIBUNAL FEDERAL 34, LAUSANNE, CH-1015, SWITZERLAND	2234-943X			FRONT ONCOL	Front. Oncol.	2023-03-03	2017	7
J	Zhang, DL; Lindstrom, A; Kim, EJ; Hwang, CI; Hall, ML; Lin, TY; Li, YP				Zhang, Dalin; Lindstrom, Aaron; Kim, Edward J.; Hwang, Chang-il; Hall, Madison Lee; Lin, Tzu-Yin; Li, Yuanpei			SEMA3C Supports Pancreatic Cancer Progression by Regulating the Autophagy Process and Tumor Immune Microenvironment	FRONTIERS IN ONCOLOGY			English	Article						TCGA; SEMA3C; KRAS G12D; Pancreatic Cancer; Autophagy; Tumor Immune Microenvironment	SEMAPHORIN 3C; DUCTAL ADENOCARCINOMA; UP-REGULATION; WEB SERVER; KRAS; EXPRESSION; PROMOTES; SUPPRESSION; PLATFORM; THERAPY	To date, driver genes for pancreatic cancer treatment are difficult to pursue therapeutically. Targeting mutated KRAS, the most renowned driver gene in pancreatic cancer, is an active area of study. We discovered a gene named SEMA3C was highly expressed in pancreatic cancer cell lines and patients with a G12D mutation in KRAS. High expression of SEMA3C in patients was significantly associated wit…	[Zhang, Dalin; Lindstrom, Aaron; Li, Yuanpei] Univ Calif Davis, UC Davis Comprehens Canc Ctr, Dept Biochem & Mol Med, Sacramento, CA 95616 USA; [Kim, Edward J.; Lin, Tzu-Yin] Univ Calif Davis, Dept Internal Med, Div Hematol & Oncol, Sacramento, CA USA; [Hwang, Chang-il; Hall, Madison Lee] Univ Calif Davis, Dept Microbiol & Mol Genet, Davis, CA 95616 USA	University of California System; University of California Davis; University of California System; University of California Davis; University of California System; University of California Davis	Li, YP (通讯作者)，Univ Calif Davis, UC Davis Comprehens Canc Ctr, Dept Biochem & Mol Med, Sacramento, CA 95616 USA.	lypli@ucdavis.edu			NIH/NCI [R01CA199668, R01CA232845]; NIH/NICHD [R01HD086195]; NIH/NIDCR [R01 DE029237]; ACS IRG [95-125-13]; UC Davis Comprehensive Cancer Center Support Grant (CCSG) - National Cancer Institute [NCI P30CA093373]	NIH/NCI(United States Department of Health & Human ServicesNational Institutes of Health (NIH) - USANIH National Cancer Institute (NCI)); NIH/NICHD(United States Department of Health & Human ServicesNational Institutes of Health (NIH) - USANIH Eunice Kennedy Shriver National Institute of Child Health & Human Development (NICHD)); NIH/NIDCR(United States Department of Health & Human ServicesNation…	The authors thank the financial support from NIH/NCI (Grant No. R01CA199668 and R01CA232845), NIH/NICHD (Grant No. R01HD086195), NIH/NIDCR (R01 DE029237, ACS IRG (Grant No. 95-125-13), and UC Davis Comprehensive Cancer Center Support Grant (CCSG) awarded by the National Cancer Institute (Grant No. NCI P30CA093373).	Antonucci L, 2015, P NATL ACAD SCI USA, V112, pE6166, DOI 10.1073/pnas.1519384112; Awad MM, 2021, NEW ENGL J MED, V384, P2382, DOI 10.1056/NEJMoa2105281; Babij C, 2011, CANCER RES, V71, P5818, DOI 10.1158/0008-5472.CAN-11-0778; Bigelsen S, 2018, CANCER MANAG RES, V10, P2003, DOI 10.2147/CMAR.S161824; Boj SF, 2015, CELL, V160, P324, DOI 10.1016/j.cell.2014.12.021; Bournet B, 2016, CLIN TRANSL GAST…	68	2	2	1	2	FRONTIERS MEDIA SA	LAUSANNE	AVENUE DU TRIBUNAL FEDERAL 34, LAUSANNE, CH-1015, SWITZERLAND	2234-943X			FRONT ONCOL	Front. Oncol.	2023-06-16	2022	12
J	Wang, YY; Qin, C; Yang, G; Zhao, BB; Wang, WB				Wang, Yuanyang; Qin, Cheng; Yang, Gang; Zhao, Bangbo; Wang, Weibin			The role of autophagy in pancreatic cancer progression	BIOCHIMICA ET BIOPHYSICA ACTA-REVIEWS ON CANCER			English	Review						Pancreatic cancer; Autophagy; Epithelial-mesenchymal transition; Glucose metabolism; Immunotherapy; Chemoresistance	EPITHELIAL-MESENCHYMAL TRANSITION; DUCTAL ADENOCARCINOMA; HEPATOCELLULAR-CARCINOMA; GEMCITABINE RESISTANCE; COLORECTAL-CANCER; STELLATE CELLS; GROWTH; INHIBITION; INVASION; SURVIVAL	Patients with pancreatic cancer have an abysmal survival rate. The poor prognosis of pancreatic cancer is due to the difficulty of making an early diagnosis, high rate of metastasis, and frequent chemoresistance. In recent years, as a self-regulatory procedure within cells, the effect and mechanism of autophagy have been explored. Dysregulated autophagy serves as a double-edged sword in cancer de…	[Wang, Yuanyang; Qin, Cheng; Yang, Gang; Zhao, Bangbo; Wang, Weibin] Chinese Acad Med Sci, Peking Union Med Coll, Peking Union Med Coll Hosp, Dept Gen Surg,State Key Lab Complex Severe & Rare, Beijing 100730, Peoples R China	Chinese Academy of Medical Sciences - Peking Union Medical College; Peking Union Medical College; Peking Union Medical College Hospital	Wang, WB (通讯作者)，Chinese Acad Med Sci, Peking Union Med Coll, Peking Union Med Coll Hosp, Dept Gen Surg,State Key Lab Complex Severe & Rare, Beijing 100730, Peoples R China.	pumc_wangyuanyang@student.pumc.edu.cn; wwb_xh@163.com			National Natural Science Foundation of China [81773215]; Chinese Academy of Medical Sciences [2019XK320002]	National Natural Science Foundation of China(National Natural Science Foundation of China (NSFC)); Chinese Academy of Medical Sciences	WWB received support from the National Natural Science Foundation of China (No.81773215) and the Chinese Academy of Medical Sciences (No.2019XK320002).	Amrutkar M, 2017, CANCERS, V9, DOI 10.3390/cancers9110157; Nieto MA, 2016, CELL, V166, P21, DOI 10.1016/j.cell.2016.06.028; ASHFORD TP, 1962, J CELL BIOL, V12, P198, DOI 10.1083/jcb.12.1.198; Bigelsen S, 2018, CANCER MANAG RES, V10, P2003, DOI 10.2147/CMAR.S161824; Blum R, 2014, CELL DEATH DIS, V5, DOI 10.1038/cddis.2014.38; Boone BA, 2015, ANN SURG ONCOL, V22, P4402, DOI 10.1245/s10434-015-4566-…	122	10	10	6	28	ELSEVIER	AMSTERDAM	RADARWEG 29, 1043 NX AMSTERDAM, NETHERLANDS	0304-419X	1879-2561		BBA-REV CANCER	Biochim. Biophys. Acta-Rev. Cancer	DEC	2021	1876	2
J	Ye, ZY; Li, YC; Xie, JM; Feng, ZY; Yang, XD; Wu, Y; Zhao, K; Pu, YW; Xu, XR; Zhu, ZB; Li, W; Pan, J; Chen, W; Xing, CG				Ye, Zhenyu; Li, Yecheng; Xie, Jiaming; Feng, Zhenyu; Yang, Xiaodong; Wu, Yong; Zhao, Kui; Pu, Yuwei; Xu, Xiangrong; Zhu, Zhaobi; Li, Wei; Pan, Jun; Chen, Wei; Xing, Chungen			The Anti-Tumor Activity of Afatinib in Pancreatic Ductal Adenocarcinoma Cells	ANTI-CANCER AGENTS IN MEDICINAL CHEMISTRY			English	Article						PDAC; afatinib; BxPC3-AR; BXPC3-PA; autophagy; poor prognosis	MALIGNANT PHENOTYPES; CANCER CELLS; PROGRESSION; REPRESSES; GROWTH	Background: Pancreatic Ductal Adenocarcinoma (PDAC) is the most common form of pancreatic cancer and leading causes of pancreatic cancer death because of most PDAC patients with advanced unresectable disease at that time, which is remarkably resistant to all forms of chemotherapy and radiotherapy. Objective: PDAC increases the social and patient's family burden. However, the PDAC pathogenesis is …	[Ye, Zhenyu; Li, Yecheng; Xie, Jiaming; Feng, Zhenyu; Yang, Xiaodong; Wu, Yong; Zhao, Kui; Pu, Yuwei; Xu, Xiangrong; Zhu, Zhaobi; Li, Wei; Pan, Jun; Chen, Wei; Xing, Chungen] Soochow Univ, Dept Gen Surg, Affiliated Hosp 2, 1055 Sanxiang Rd, Suzhou 215004, Jiangsu, Peoples R China	Soochow University - China	Chen, W; Xing, CG (通讯作者)，Soochow Univ, Dept Gen Surg, Affiliated Hosp 2, 1055 Sanxiang Rd, Suzhou 215004, Jiangsu, Peoples R China.	chenwei20192019@163.com; xingchun-gen2019@163.com	Li, Wei/HJY-4162-2023		National Natural Science Foundation of China [81672970]; Natural Science Foundation of Jiangsu Province [BK20160338]; Suzhou Technology Bureau [SYS201552, SS201753, SYS2018054]; Suzhou Introduced Team of Clinical Medical Experts [SZYJTD201803]; Jiangsu Province's Graduate Student Research Innovation Project [KYCX19_1986]; Second Affiliated Hospital of Soochow University Preponderant Clinic Discip…	National Natural Science Foundation of China(National Natural Science Foundation of China (NSFC)); Natural Science Foundation of Jiangsu Province(Natural Science Foundation of Jiangsu Province); Suzhou Technology Bureau; Suzhou Introduced Team of Clinical Medical Experts; Jiangsu Province's Graduate Student Research Innovation Project; Second Affiliated Hospital of Soochow University Preponderant…	The authors are indebted to the donors, whose names were not included in the author list, but who participated in this program. The present study was supported by the National Natural Science Foundation of China (no. 81672970), the Natural Science Foundation of Jiangsu Province (no. BK20160338), the projects of Suzhou Technology Bureau (nos. SYS201552, SS201753 and SYS2018054), found of Suzhou In…	Awasthi N, 2019, CANCER LETT, V459, P41, DOI 10.1016/j.canlet.2019.05.037; Bartscht T, 2017, ANTI-CANCER AGENT ME, V17, P966, DOI 10.2174/1871520616666160926110513; Birnbaum DJ, 2017, MOL CANCER, V16, DOI 10.1186/s12943-017-0739-z; Caputo D, 2020, CANCER LETT, V470, P191, DOI 10.1016/j.canlet.2019.11.030; Chen HT, 2019, MOL CANCER, V18, DOI 10.1186/s12943-019-1030-2; Chen MW, 2017, ONCOTARGET, V8…	49	1	1	3	11	BENTHAM SCIENCE PUBL LTD	SHARJAH	EXECUTIVE STE Y-2, PO BOX 7917, SAIF ZONE, 1200 BR SHARJAH, U ARAB EMIRATES	1871-5206	1875-5992		ANTI-CANCER AGENT ME	Anti-Cancer Agents Med. Chem.		2020	20	12
J	Suzuki, T; Otsuka, M; Seimiya, T; Iwata, T; Kishikawa, T; Koike, K				Suzuki, Tatsunori; Otsuka, Motoyuki; Seimiya, Takahiro; Iwata, Takuma; Kishikawa, Takahiro; Koike, Kazuhiko			The biological role of metabolic reprogramming in pancreatic cancer	MEDCOMM			English	Review						autophagy; macropinocytosis; metabolism; pancreatic cancer; tumor microenvironment	GLUTAMINE-METABOLISM; AMINO-ACID; DUCTAL ADENOCARCINOMA; AUTOPHAGY INHIBITION; AEROBIC GLYCOLYSIS; GLUCOSE LIMITATION; CELL BIOLOGY; PROGRESSION; GEMCITABINE; SUBTYPES	Pancreatic ductal adenocarcinoma (PDAC) is a lethal disease and highly resistant to all forms of therapy. PDAC cells reprogram their metabolism extensively to promote their survival and growth. Reflecting the vital role of altered metabolism, experimental and clinical trials targeting the rewired metabolism are currently underway. In this review, we summarize the vital role of metabolic reprogram…	[Suzuki, Tatsunori; Otsuka, Motoyuki; Seimiya, Takahiro; Iwata, Takuma; Kishikawa, Takahiro; Koike, Kazuhiko] Univ Tokyo, Grad Sch Med, Dept Gastroenterol, Tokyo, Japan	University of Tokyo	Otsuka, M (通讯作者)，Univ Tokyo, Grad Sch Med, Dept Gastroenterol, Bunkyo Ku, 7-3-1 Hongo, Tokyo 1138655, Japan.	otsukamo-tky@umin.ac.jp	Otsuka, Motoyuki/H-9067-2019	Otsuka, Motoyuki/0000-0003-2869-2881	Ministry of Education, Culture, Sports, Science and Technology [19H03430]; JSTCREST [JPMJCR19H5]; JapanAgency for Medical Research and Development [20ck0106557]	Ministry of Education, Culture, Sports, Science and Technology(Ministry of Education, Culture, Sports, Science and Technology, Japan (MEXT)); JSTCREST(Japan Science & Technology Agency (JST)Core Research for Evolutional Science and Technology (CREST)); JapanAgency for Medical Research and Development(Japan Agency for Medical Research and Development (AMED))	Ministry of Education, Culture, Sports, Science and Technology, Grant/Award Number: #19H03430; JSTCREST, Grant/Award Number: #JPMJCR19H5; JapanAgency for Medical Research and Development, Grant/Award Number: 20ck0106557	Abrego J, 2017, CANCER LETT, V400, P37, DOI 10.1016/j.canlet.2017.04.029; Altman BJ, 2016, NAT REV CANCER, V16, P619, DOI 10.1038/nrc.2016.71; Amendola CR, 2019, NATURE, V576, P482, DOI 10.1038/s41586-019-1832-9; Baek G, 2014, CELL REP, V9, P2233, DOI 10.1016/j.celrep.2014.11.025; Bailey JM, 2014, GASTROENTEROLOGY, V146, P245, DOI 10.1053/j.gastro.2013.09.050; Bailey P, 2016, NATURE, V531, P47, D…	95	7	7	2	6	WILEY	HOBOKEN	111 RIVER ST, HOBOKEN 07030-5774, NJ USA		2688-2663		MEDCOMM	MedComm	DEC	2020	1	3
J	Yue, PP; Zhu, C; Gao, YX; Li, Y; Wang, Q; Zhang, KX; Gao, ST; Shi, YX; Wu, YJ; Wang, B; Xie, JS; Meng, X				Yue, Peipei; Zhu, Chen; Gao, Yaxian; Li, Yan; Wang, Qi; Zhang, Kexin; Gao, Shuting; Shi, Yaxing; Wu, Yanju; Wang, Biao; Xie, Jisheng; Meng, Xin			Development of an autophagy-related signature in pancreatic adenocarcinoma	BIOMEDICINE & PHARMACOTHERAPY			English	Article						Pancreatic adenocarcinoma; Autophagy; TCGA; Mutation; Immune microenvironment; Hippo pathway	CANCER; MUTATIONS; CELLS	In recent years, autophagy has become a research hotspot in the field of pancreatic adenocarcinoma (PAAD) due to its ambiguous roles in pancreatic tumor progression. Hence, it is necessary to assess its clinical significance in a larger cohort of patients with PAAD. Here, we identified autophagy-related genes with prognostic value in PAAD and constructed a risk model based on these genes. We foun…	[Yue, Peipei; Zhang, Kexin; Gao, Shuting; Wang, Biao; Meng, Xin] China Med Univ, Coll Life Sci, Dept Biochem & Mol Biol, Shenyang 110122, Liaoning, Peoples R China; [Zhu, Chen] China Med Univ, Dept Neurosurg, Hosp 1, Shenyang, Liaoning, Peoples R China; [Gao, Yaxian] Chengde Med Coll, Dept Immunol, Chengde, Hebei, Peoples R China; [Li, Yan] China Med Univ, Dept Gen Surg, Affiliated Hosp 4, Chongs…	China Medical University; China Medical University; Chengde Medical University; China Medical University; China Medical University; China Medical University; China Medical University; Youjiang Medical University for Nationalities	Meng, X (通讯作者)，China Med Univ, Coll Life Sci, Dept Biochem & Mol Biol, Shenyang 110122, Liaoning, Peoples R China.; Xie, JS (通讯作者)，Youjiang Med Univ Nationalities, Dept Histol & Embryol, Baise City 533000, Peoples R China.	xiejisheng1968@163.com; xmeng75@cmu.edu.cn			National Natural Science Foundation of China [81572831, 81560362]	National Natural Science Foundation of China(National Natural Science Foundation of China (NSFC))	This work was supported by the National Natural Science Foundation of China [81572831, 81560362].	Aguirre AJ, 2017, CANCER CELL, V32, P185, DOI 10.1016/j.ccell.2017.07.007; Dennis G, 2003, GENOME BIOL, V4, DOI 10.1186/gb-2003-4-9-r60; Feng ZH, 2005, P NATL ACAD SCI USA, V102, P8204, DOI 10.1073/pnas.0502857102; Hanahan D, 2011, CELL, V144, P646, DOI 10.1016/j.cell.2011.02.013; Kaur J, 2015, NAT REV MOL CELL BIO, V16, P461, DOI 10.1038/nrm4024; Kim MJ, 2011, J BIOL CHEM, V286, P12924, DOI 10.1…	23	27	27	1	13	ELSEVIER FRANCE-EDITIONS SCIENTIFIQUES MEDICALES ELSEVIER	ISSY-LES-MOULINEAUX	65 RUE CAMILLE DESMOULINS, CS50083, 92442 ISSY-LES-MOULINEAUX, FRANCE	0753-3322	1950-6007		BIOMED PHARMACOTHER	Biomed. Pharmacother.	JUN	2020	126
J	Chen, RJ; Lyu, YJ; Chen, YY; Lee, YC; Pan, MH; Ho, YS; Wang, YJ				Chen, Rong-Jane; Lyu, Yi-Jhen; Chen, Yu-Ying; Lee, Yen-Chien; Pan, Min-Hsiung; Ho, Yuan-Soon; Wang, Ying-Jan			Chloroquine Potentiates the Anticancer Effect of Pterostilbene on Pancreatic Cancer by Inhibiting Autophagy and Downregulating the RAGE/STAT3 Pathway	MOLECULES			English	Article						pterostilbene; pancreatic ductal adenocarcinoma; chloroquine; RAGE/STAT3; autophagy; apoptosis	JAK2/STAT3 PATHWAY; CELLS; COMBINATION; GROWTH; HYDROXYCHLOROQUINE; CHEMORESISTANCE; GEMCITABINE; EFFICACY; THERAPY	The treatment of pancreatic ductal adenocarcinoma (PDAC) remains a huge challenge, because pro-survival signaling pathways-such as the receptor for advanced glycation end products (RAGE)/signal transducer and activator of transcription 3 (STAT3) pathway-are overexpressed in PDAC cells. Moreover, PDAC cells are highly resistant to chemotherapeutic agents because of autophagy induction. Therefore, …	[Chen, Rong-Jane] Natl Cheng Kung Univ, Coll Med, Dept Food Safety Hyg & Risk Management, Tainan 70403, Taiwan; [Lyu, Yi-Jhen; Chen, Yu-Ying; Wang, Ying-Jan] Natl Cheng Kung Univ, Coll Med, Dept Environm & Occupat Hlth, Tainan 70403, Taiwan; [Lee, Yen-Chien] Minist Hlth & Welf, Tainan Hosp, Dept Med Oncol, Execut Yuan, Tainan 70043, Taiwan; [Lee, Yen-Chien] Natl Cheng Kung Univ Hosp, Coll Med, De…	National Cheng Kung University; National Cheng Kung University; National Cheng Kung University; National Cheng Kung University Hospital; National Taiwan University; Taipei Medical University; Taipei Medical University; Taipei Medical University Hospital; Taipei Medical University; China Medical University Taiwan; China Medical University Hospital - Taiwan; Kaohsiung Medical University	Wang, YJ (通讯作者)，Natl Cheng Kung Univ, Coll Med, Dept Environm & Occupat Hlth, Tainan 70403, Taiwan.; Ho, YS (通讯作者)，Taipei Med Univ, TMU Res Ctr Canc Translat Med, Taipei 11031, Taiwan.; Ho, YS (通讯作者)，Taipei Med Univ Hosp, Canc Res Ctr, Taipei 11031, Taiwan.; Ho, YS (通讯作者)，Taipei Med Univ, Coll Med Sci & Technol, Sch Med Lab Sci & Biotechnol, Taipei 11031, Taiwan.; Wang, YJ (通讯作者)，China Med Univ, …	janekhc@gmail.com; won491729@hotmail.com; 101312123@gms.tcu.edu.tw; yc_lee@post.harvard.edu; mhpan@ntu.edu.tw; hoyuansn@tmu.edu.tw; yjwang@mail.ncku.edu.tw	Pan, Min-Hsiung/AAT-8865-2021	Wang, Ying-Jan/0000-0003-3169-2495; Ho, Yuan SOON/0000-0002-3649-6680; Pan, Min-Hsiung/0000-0002-5188-7030	Ministry of Science and Technology, Taiwan [MOST 108-2320-B-038-033-MY3, MOST110-2320-B-038-082]; Ministry of Education, Taiwan, R.O.C.; Aim for the Top University Project to the National Cheng Kung University (NCKU); Health and Welfare Surcharge on Tobacco Products grant [MOHW 110-TDU-B-212-144014]; TMU Research Center of Cancer Translational Medicine from The Featured Areas Research Center Prog…	Ministry of Science and Technology, Taiwan(Ministry of Science and Technology, Taiwan); Ministry of Education, Taiwan, R.O.C.(Ministry of Education, Taiwan); Aim for the Top University Project to the National Cheng Kung University (NCKU); Health and Welfare Surcharge on Tobacco Products grant; TMU Research Center of Cancer Translational Medicine from The Featured Areas Research Center Program; Mi…	FundingThis study was supported by the Ministry of Science and Technology, Taiwan (MOST 106-2314-B-006-029-MY3 and 110-2314-B-006-033-MY3). This research was also partially supported by the Ministry of Education, Taiwan, R.O.C., and the Aim for the Top University Project to the National Cheng Kung University (NCKU). This study was supported by a Health and Welfare Surcharge on Tobacco Products gr…	Balic A, 2014, MOL CANCER THER, V13, P1758, DOI 10.1158/1535-7163.MCT-13-0948; Battista RA, 2018, PLOS ONE, V13, DOI 10.1371/journal.pone.0201621; Benlloch M, 2016, ANTIOXID REDOX SIGN, V24, P974, DOI 10.1089/ars.2015.6437; Biancur DE, 2018, BBA-REV CANCER, V1870, P67, DOI 10.1016/j.bbcan.2018.04.011; Bigelsen S, 2018, CANCER MANAG RES, V10, P2003, DOI 10.2147/CMAR.S161824; Boone BA, 2018, BMC CA…	61	4	4	1	4	MDPI	BASEL	ST ALBAN-ANLAGE 66, CH-4052 BASEL, SWITZERLAND		1420-3049		MOLECULES	Molecules	NOV	2021	26	21
J	Xu, YH; An, Y; Wang, XH; Zha, WZ; Li, XC				Xu, Yonghua; An, Yong; Wang, Xuehao; Zha, Wenzhang; Li, Xiangcheng			Inhibition of the Hedgehog pathway induces autophagy in pancreatic ductal adenocarcinoma cells	ONCOLOGY REPORTS			English	Article						Hedgehog signaling; autophagy; GANT61; pancreatic cancer; apoptosis	SONIC HEDGEHOG; SIGNALING PATHWAY; CANCER CELLS; CARCINOMA; TARGET; PATHOGENESIS; RESISTANCE; APOPTOSIS; GENE	The HH signaling pathway is a core' signal transduction pathway in pancreatic cancer that promotes the tumorigenesis of pancreatic cancers via enhancing cell proliferation, increasing invasion and metastasis and protecting against apoptosis. In the present study, we found that HH signaling regulates autophagy in pancreatic cancer cells. Activation of HH signaling inhibits autophagy, while inhibit…	[Xu, Yonghua; Zha, Wenzhang] Nantong Univ, Peoples Hosp Yancheng 1, Affiliated Hosp 4, Dept Gen Surg, Yancheng, Jiangsu, Peoples R China; [An, Yong] First Peoples Hosp Changzhou, Changzhou, Jiangsu, Peoples R China; [Wang, Xuehao; Li, Xiangcheng] Nanjing Med Univ, Affiliated Hosp 1, Liver Transplantat Ctr, Nanjing, Jiangsu, Peoples R China	Nantong University; Nanjing Medical University	Zha, WZ (通讯作者)，Nantong Univ, Peoples Hosp Yancheng 1, Affiliated Hosp 4, Dept Gen Surg, Yancheng, Jiangsu, Peoples R China.	zhawenzhang@sohu.com; drxcli@njmu.edu.cn	li, xiang/GWM-6319-2022		Department of Public Health of Jiangsu Province [RC2007056]; National Natural Science Foundation of China [81170415]	Department of Public Health of Jiangsu Province; National Natural Science Foundation of China(National Natural Science Foundation of China (NSFC))	The present study was supported by grants from the Department of Public Health of Jiangsu Province (no. RC2007056) and the National Natural Science Foundation of China (no. 81170415).	Aghajan M, 2012, J GASTROEN HEPATOL, V27, P10, DOI 10.1111/j.1440-1746.2011.07008.x; ASHFORD TP, 1962, J CELL BIOL, V12, P198, DOI 10.1083/jcb.12.1.198; Bailey JM, 2009, ONCOGENE, V28, P3513, DOI 10.1038/onc.2009.220; Barginear MF, 2009, BREAST CANCER RES TR, V116, P239, DOI 10.1007/s10549-009-0423-0; Caro I, 2010, CLIN CANCER RES, V16, P3335, DOI 10.1158/1078-0432.CCR-09-2570; Dai JT, 2011, PANC…	40	36	40	0	8	SPANDIDOS PUBL LTD	ATHENS	POB 18179, ATHENS, 116 10, GREECE	1021-335X	1791-2431		ONCOL REP	Oncol. Rep.	FEB	2014	31	2
J	Takhsha, FS; Vangestel, C; Tanc, M; De Bruycker, S; Berg, M; Pintelon, I; Stroobants, S; De Meyer, GRY; van der Veken, P; Martinet, W				Takhsha, Farnaz Sedigheh; Vangestel, Christel; Tanc, Muhammet; De Bruycker, Sven; Berg, Maya; Pintelon, Isabel; Stroobants, Sigrid; De Meyer, Guido R. Y.; van der Veken, Pieter; Martinet, Wim			ATG4B Inhibitor UAMC-2526 Potentiates the Chemotherapeutic Effect of Gemcitabine in a Panc02 Mouse Model of Pancreatic Ductal Adenocarcinoma	FRONTIERS IN ONCOLOGY			English	Article						pancreatic ductal adenocarcinoma; autophagy; ATG4B; UAMC-2526; gemcitabine; proliferation; Panc02	CANCER-CELLS; AUTOPHAGY; PROLIFERATION; RESISTANCE; HYPOXIA; TARGET; MTOR	Resistance against anti-cancer therapy is one of the major challenges during treatment of multiple cancers. Gemcitabine is a standard first-line chemotherapeutic drug, yet autophagy is highly activated in the hypoxic microenvironment of solid tumors and enhances the survival of tumor cells against gemcitabine chemotherapy. Recently, we showed the add-on effect of autophagy inhibitor UAMC-2526 to …	[Takhsha, Farnaz Sedigheh; De Meyer, Guido R. Y.; Martinet, Wim] Univ Antwerp, Lab Physiopharmacol, Antwerp, Belgium; [Vangestel, Christel; De Bruycker, Sven; Stroobants, Sigrid] Univ Antwerp, Mol Imaging Ctr Antwerp MICA, Antwerp, Belgium; [Vangestel, Christel; Stroobants, Sigrid] Univ Antwerp Hosp, Dept Nucl Med, Edegem, Belgium; [Tanc, Muhammet; van der Veken, Pieter] Univ Antwerp, Lab Med Che…	University of Antwerp; University of Antwerp; University of Antwerp; University of Antwerp; University of London; King's College London; University of Antwerp; University of Antwerp	Martinet, W (通讯作者)，Univ Antwerp, Lab Physiopharmacol, Antwerp, Belgium.; Martinet, W (通讯作者)，Univ Antwerp, Infla Med Ctr Excellence, Antwerp, Belgium.		De Bruycker, Sven/HDN-2103-2022; Van der Veken, Pieter/P-5819-2016; De Meyer, Guido/R-8129-2016	De Bruycker, Sven/0000-0002-7560-5130; Van der Veken, Pieter/0000-0003-1208-3571; De Meyer, Guido/0000-0003-3848-8702				Akin D, 2014, AUTOPHAGY, V10, P2021, DOI 10.4161/auto.32229; Andor N, 2016, NAT MED, V22, P105, DOI 10.1038/nm.3984; Apel A, 2008, CANCER RES, V68, P1485, DOI 10.1158/0008-5472.CAN-07-0562; Ben-Josef E, 2008, INT J CLIN ONCOL, V13, P121, DOI 10.1007/s10147-007-0763-x; Bortnik S, 2016, ONCOTARGET, V7, P66970, DOI 10.18632/oncotarget.11408; Chen Q, 2018, SIGNAL TRANSDUCT TAR, V3, DOI 10.1038/s41392…	54	3	3	4	11	FRONTIERS MEDIA SA	LAUSANNE	AVENUE DU TRIBUNAL FEDERAL 34, LAUSANNE, CH-1015, SWITZERLAND	2234-943X			FRONT ONCOL	Front. Oncol.	2023-11-18	2021	11
J	Hashimoto, D; Blauer, M; Hirota, M; Ikonen, NH; Sand, J; Laukkarinen, J				Hashimoto, Daisuke; Blauer, Merja; Hirota, Masahiko; Ikonen, Niina H.; Sand, Juhani; Laukkarinen, Johanna			Autophagy is needed for the growth of pancreatic adenocarcinoma and has a cytoprotective effect against anticancer drugs	EUROPEAN JOURNAL OF CANCER			English	Article						Pancreatic cancer; Autophagy; Chemotherapy; PANC-1; BxPC-3; 5-Fluorouracil; Gemcitabine; Chloroquine; Wortmannin; LC3	CANCER CELLS; PHOSPHATIDYLINOSITOL 3-KINASE; IN-VITRO; 5-FLUOROURACIL; GEMCITABINE; PATHWAY; MACROAUTOPHAGY; HEPATOCYTES; DEGRADATION; INHIBITION	Background and aim: Autophagy is a regulated process of degradation and recycling of cellular constituents. The role of autophagy in pancreatic cancer is still not clear. Some studies indicate that in pancreatic cancer autophagy exerts cytoprotective effects, whereas others suggest that autophagy positively contributes to cell death by enhancing cytotoxicity of anticancer drugs. The aim of this s…	[Hashimoto, Daisuke; Blauer, Merja; Ikonen, Niina H.; Sand, Juhani; Laukkarinen, Johanna] Tampere Univ Hosp, Dept Gastroenterol & Alimentary Tract Surg, Tampere Pancreas Lab, Tampere 33521, Finland; [Hirota, Masahiko] Kumamoto Reg Med Ctr, Dept Surg, Kumamoto 8600811, Japan; [Hashimoto, Daisuke] Kumamoto Univ, Grad Sch Med Sci, Dept Surg Gastroenterol, Kumamoto 8608556, Japan	Tampere University; Tampere University Hospital; Kumamoto University	Laukkarinen, J (通讯作者)，Tampere Univ Hosp, Dept Gastroenterol & Alimentary Tract Surg, Tampere Pancreas Lab, Teiskontie 35,POB 2000, Tampere 33521, Finland.	johanna.laukkarinen@fimnet.fi	Hashimoto, Daisuke/AAE-7134-2020		Sigrid Juselius Foundation, Finland; competitive research fund of Pirkanmaa Hospital District, Finland; Uehara Memorial Foundation, Japan; Grants-in-Aid for Scientific Research [26861089] Funding Source: KAKEN	Sigrid Juselius Foundation, Finland(Sigrid Juselius Foundation); competitive research fund of Pirkanmaa Hospital District, Finland; Uehara Memorial Foundation, Japan(Uehara Memorial Foundation); Grants-in-Aid for Scientific Research(Ministry of Education, Culture, Sports, Science and Technology, Japan (MEXT)Japan Society for the Promotion of ScienceGrants-in-Aid for Scientific Research (KAKENHI))	We are grateful to Prof. Hideo Baba, Department of Gastroenterological Surgery, Kumamoto University Graduate School of Medical Sciences, for general support. This work was financially supported by Sigrid Juselius Foundation, Finland, The competitive research fund of Pirkanmaa Hospital District, Finland, and the Uehara Memorial Foundation, Japan.	Amaravadi RK, 2007, J CLIN INVEST, V117, P326, DOI 10.1172/JCI28833; Barth S, 2010, J PATHOL, V221, P117, DOI 10.1002/path.2694; Ben-Josef E, 2008, INT J CLIN ONCOL, V13, P121, DOI 10.1007/s10147-007-0763-x; Blauer M, 2009, FERTIL STERIL, V91, P1919, DOI 10.1016/j.fertnstert.2008.02.136; Blommaart EFC, 1997, EUR J BIOCHEM, V243, P240, DOI 10.1111/j.1432-1033.1997.0240a.x; BROWN WJ, 1995, J CELL B…	40	85	88	1	27	ELSEVIER SCI LTD	OXFORD	THE BOULEVARD, LANGFORD LANE, KIDLINGTON, OXFORD OX5 1GB, OXON, ENGLAND	0959-8049	1879-0852		EUR J CANCER	Eur. J. Cancer	MAY	2014	50	7
J	Mainz, L; Sarhan, MAFE; Roth, S; Sauer, U; Maurus, K; Hartmann, EM; Seibert, HD; Rosenwald, A; Diefenbacher, ME; Rosenfeldt, MT				Mainz, Laura; Sarhan, Mohamed A. F. E.; Roth, Sabine; Sauer, Ursula; Maurus, Katja; Hartmann, Elena M.; Seibert, Helen-Desiree; Rosenwald, Andreas; Diefenbacher, Markus E.; Rosenfeldt, Mathias T.			Autophagy Blockage Reduces the Incidence of Pancreatic Ductal Adenocarcinoma in the Context of Mutant Trp53	FRONTIERS IN CELL AND DEVELOPMENTAL BIOLOGY			English	Article						pancreatic cancer; autophagy; p53; metastasis; ATG7	P53; GROWTH; CANCER	Macroautophagy (hereafter referred to as autophagy) is a homeostatic process that preserves cellular integrity. In mice, autophagy regulates pancreatic ductal adenocarcinoma (PDAC) development in a manner dependent on the status of the tumor suppressor gene Trp53. Studies published so far have investigated the impact of autophagy blockage in tumors arising from Trp53-hemizygous or -homozygous tis…	[Mainz, Laura; Sarhan, Mohamed A. F. E.; Roth, Sabine; Maurus, Katja; Hartmann, Elena M.; Seibert, Helen-Desiree; Rosenwald, Andreas; Rosenfeldt, Mathias T.] Julius Maximilians Univ Wurzburg, Inst Pathol, Wurzburg, Germany; [Mainz, Laura; Sarhan, Mohamed A. F. E.; Sauer, Ursula; Maurus, Katja; Hartmann, Elena M.; Seibert, Helen-Desiree; Rosenwald, Andreas; Rosenfeldt, Mathias T.] Julius Maximilia…	University of Wurzburg; University of Wurzburg; Salk Institute; University of Wurzburg	Rosenfeldt, MT (通讯作者)，Julius Maximilians Univ Wurzburg, Inst Pathol, Wurzburg, Germany.; Rosenfeldt, MT (通讯作者)，Julius Maximilians Univ Wurzburg, Comprehens Canc Ctr Mainfranken, Wurzburg, Germany.	mathias.rosenfeldt@uni-wuerzburg.de	Diefenbacher, Markus Elmar/AAY-8650-2021	Diefenbacher, Markus Elmar/0000-0002-7402-7949; Mainz, Laura/0000-0002-3986-7547	German Research Council via the Research Group [FOR 2314]	German Research Council via the Research Group	This project was funded by the German Research Council via the Research Group FOR 2314.	Cassidy LD, 2018, AUTOPHAGY, V14, P1256, DOI 10.1080/15548627.2018.1458172; Dower CM, 2018, AUTOPHAGY, V14, P1110, DOI 10.1080/15548627.2018.1450020; Gannon M, 2000, GENESIS, V26, P143, DOI 10.1002/(SICI)1526-968X(200002)26:2<143::AID-GENE13>3.0.CO;2-L; Hingorani SR, 2005, CANCER CELL, V7, P469, DOI 10.1016/j.ccr.2005.04.023; Karsli-Uzunbas G, 2014, CANCER DISCOV, V4, P914, DOI 10.1158/2159-8290.…	21	1	1	0	0	FRONTIERS MEDIA SA	LAUSANNE	AVENUE DU TRIBUNAL FEDERAL 34, LAUSANNE, CH-1015, SWITZERLAND	2296-634X			FRONT CELL DEV BIOL	Front. Cell. Dev. Biol.	2023-03-16	2022	10
J	Gomez, VE; Giovannetti, E; Peters, GJ				Gomez, Valentina E.; Giovannetti, Elisa; Peters, Godefridus J.			Unraveling the complexity of autophagy: Potential therapeutic applications in Pancreatic Ductal Adenocarcinoma	SEMINARS IN CANCER BIOLOGY			English	Review						Autophagy; CYB5A; Chloroquine; Hydroxychloroquine; Pancreatic Ductal Adenocarcinoma; Verteporfin	CANCER-CELLS; PHOTODYNAMIC THERAPY; OXIDATIVE STRESS; INHIBITION; CANNABINOIDS; GEMCITABINE; SURVIVAL; DEATH; TARGET; GROWTH	Autophagy is a highly dynamic, evolutionary conserved cellular homeostatic process that occurs at baseline levels in most cells. It exerts predominantly cytoprotective effects by removing damaged organelles and protein aggregates. In cancer, however, autophagy acts as both a tumor suppressor by preventing ROS-induced tumorigenesis and as a tumor inducer by providing nutrients to tumor cells under…	[Gomez, Valentina E.; Giovannetti, Elisa; Peters, Godefridus J.] Vrije Univ Amsterdam Med Ctr, Dept Med Oncol, POB 7057, NL-1007 MB Amsterdam, Netherlands; [Giovannetti, Elisa] Univ Pisa, AIRC Start Up Unit, Canc Pharmacol Lab, Pisa, Italy	Vrije Universiteit Amsterdam; VU UNIVERSITY MEDICAL CENTER; University of Pisa	Peters, GJ (通讯作者)，Vrije Univ Amsterdam Med Ctr, Dept Med Oncol, POB 7057, NL-1007 MB Amsterdam, Netherlands.	gj.peters@vumc.nl	giovannetti, elisa/F-4261-2011; Peters, Godefridus J/C-7562-2013	giovannetti, elisa/0000-0002-7565-7504; Gomez Mellado, Valentina Edith/0000-0003-4879-7795; Peters, Godefridus J/0000-0002-5447-2877				Balic A, 2014, MOL CANCER THER, V13, P1758, DOI 10.1158/1535-7163.MCT-13-0948; Boone BA, 2015, ANN SURG ONCOL; Boya P, 2005, MOL CELL BIOL, V25, P1025, DOI 10.1128/MCB.25.3.1025-1040.2005; Cardaci S, 2012, J CELL SCI, V125, P2115, DOI 10.1242/jcs.095216; Carracedo A, 2006, CANCER RES, V66, P6748, DOI 10.1158/0008-5472.CAN-06-0169; Celli JP, 2011, LASER SURG MED, V43, P565, DOI 10.1002/lsm.21093; …	55	32	32	1	26	ACADEMIC PRESS LTD- ELSEVIER SCIENCE LTD	LONDON	24-28 OVAL RD, LONDON NW1 7DX, ENGLAND	1044-579X	1096-3650		SEMIN CANCER BIOL	Semin. Cancer Biol.	DEC	2015	35
J	Reyes-Castellanos, G; Hadi, NA; Carrier, A				Reyes-Castellanos, Gabriela; Abdel Hadi, Nadine; Carrier, Alice			Autophagy Contributes to Metabolic Reprogramming and Therapeutic Resistance in Pancreatic Tumors	CELLS			English	Review						pancreatic ductal adenocarcinoma; autophagy; cancer metabolism; mitochondrial metabolism; therapeutic resistance	CANCER-CELLS; OXIDATIVE STRESS; PROMOTES GROWTH; STELLATE CELLS; GEMCITABINE; PROGRESSION; INHIBITION; P53; FOLFIRINOX; EXPRESSION	Metabolic reprogramming is a feature of cancers for which recent research has been particularly active, providing numerous insights into the mechanisms involved. It occurs across the entire cancer process, from development to resistance to therapies. Established tumors exhibit dependencies for metabolic pathways, constituting vulnerabilities that can be targeted in the clinic. This knowledge is o…	[Reyes-Castellanos, Gabriela; Abdel Hadi, Nadine; Carrier, Alice] Aix Marseille Univ, CNRS, Inst Paoli Calmettes, INSERM,Ctr Rech Cancerol Marseille CRCM, F-13009 Marseille, France	Centre National de la Recherche Scientifique (CNRS); Institut National de la Sante et de la Recherche Medicale (Inserm); UDICE-French Research Universities; Aix-Marseille Universite; UNICANCER; Institut Paoli-Calmette (IPC)	Carrier, A (通讯作者)，Aix Marseille Univ, CNRS, Inst Paoli Calmettes, INSERM,Ctr Rech Cancerol Marseille CRCM, F-13009 Marseille, France.	grc989@hotmail.com; dine.abdelhadi@inserm.fr; alice.carrier@inserm.fr						Hadi NA, 2021, INT J MOL SCI, V22, DOI 10.3390/ijms22041534; Akada M, 2005, CLIN CANCER RES, V11, P3094, DOI 10.1158/1078-0432.CCR-04-1785; Al Saati T, 2013, AM J PATHOL, V182, P1996, DOI 10.1016/j.ajpath.2013.02.034; Amaravadi RK, 2019, CANCER DISCOV, V9, P1167, DOI 10.1158/2159-8290.CD-19-0292; Antonucci L, 2015, P NATL ACAD SCI USA, V112, pE6166, DOI 10.1073/pnas.1519384112; Aversa Z, 2016, SC…	121	13	13	1	8	MDPI	BASEL	ST ALBAN-ANLAGE 66, CH-4052 BASEL, SWITZERLAND		2073-4409		CELLS-BASEL	Cells	FEB	2022	11	3
J	Yang, AN; Herter-Sprie, G; Zhang, HK; Lin, EY; Biancur, D; Wang, XX; Deng, JH; Hai, J; Yang, SH; Wong, KK; Kimmelman, AC				Yang, Annan; Herter-Sprie, Grit; Zhang, Haikuo; Lin, Elaine Y.; Biancur, Douglas; Wang, Xiaoxu; Deng, Jiehui; Hai, Josephine; Yang, Shenghong; Wong, Kwok-Kin; Kimmelman, Alec C.			Autophagy Sustains Pancreatic Cancer Growth through Both Cell-Autonomous and nonautonomous Mechanisms	CANCER DISCOVERY			English	Article							ADVANCED SOLID TUMORS; PHASE-I TRIAL; INHIBITION; HYDROXYCHLOROQUINE; MICE; PROGRESSION; MODEL; P53; METABOLISM; AGE	Autophagy has been shown to be elevated in pancreatic ductal adenocarcinoma (PDAC), and its role in promoting established tumor growth has made it a promising therapeutic target. However, due to limitations of prior mouse models as well as the lack of potent and selective autophagy inhibitors, the ability to fully assess the mechanistic basis of how autophagy supports pancreatic cancer has been l…	[Yang, Annan; Wang, Xiaoxu; Yang, Shenghong; Kimmelman, Alec C.] Harvard Med Sch, Dana Farber Canc Inst, Dept Radiat Oncol, Boston, MA USA; [Herter-Sprie, Grit; Zhang, Haikuo; Deng, Jiehui; Hai, Josephine; Wong, Kwok-Kin] Harvard Med Sch, Dana Farber Canc Inst, Dept Med Oncol, Boston, MA USA; [Lin, Elaine Y.; Biancur, Douglas; Kimmelman, Alec C.] NYU, Sch Med, Dept Radiat Oncol, Perlmutter Canc C…	Harvard University; Dana-Farber Cancer Institute; Harvard Medical School; Harvard University; Dana-Farber Cancer Institute; Harvard Medical School; New York University; New York University	Wong, KK (通讯作者)，NYU, Sch Med, Div Med Oncol, Perlmutter Canc Ctr, New York, NY 10016 USA.; Kimmelman, AC (通讯作者)，NYU, Sch Med, 560 First Ave,Energy Bldg,2nd Floor,Suite 2 54, New York, NY 10016 USA.	Kwok-Kin.Wong@nyumc.org; Alec.Kimmelman@nyumc.org	Hai, Josephine/AAO-9919-2020	Deng, Jiehui/0000-0001-7986-8643; wong, kwok kin/0000-0001-6323-235X; Hai, Josephine/0000-0002-5842-7686	National Cancer Institute [R01CA157490, R01CA188048, P01CA117969]; ACS [RSG-13-298-01-TBG]; NIH [R01GM095567]; Lustgarten Foundation	National Cancer Institute(United States Department of Health & Human ServicesNational Institutes of Health (NIH) - USANIH National Cancer Institute (NCI)); ACS(American Cancer Society); NIH(United States Department of Health & Human ServicesNational Institutes of Health (NIH) - USA); Lustgarten Foundation	This work was supported by National Cancer Institute Grants R01CA157490, R01CA188048 (to A.C. Kimmelman), and P01CA117969 (subaward to A.C. Kimmelman); ACS Research Scholar Grant RSG-13-298-01-TBG (to A.C. Kimmelman); NIH grant R01GM095567 (to A.C. Kimmelman); and the Lustgarten Foundation (to A.C. Kimmelman).	Abrams MJ, 2016, THER ADV GASTROENTER, V9, P141, DOI 10.1177/1756283X15622601; Amaravadi RK, 2007, J CLIN INVEST, V117, P326, DOI 10.1172/JCI28833; Beard C, 2006, GENESIS, V44, P23, DOI 10.1002/gene.20180; Beatty GL, 2011, SCIENCE, V331, P1612, DOI 10.1126/science.1198443; Belteki G, 2005, NUCLEIC ACIDS RES, V33, DOI 10.1093/nar/gni051; Boone BA, 2015, ANN SURG ONCOL, V22, P4402, DOI 10.1245/s104…	43	189	195	8	42	AMER ASSOC CANCER RESEARCH	PHILADELPHIA	615 CHESTNUT ST, 17TH FLOOR, PHILADELPHIA, PA 19106-4404 USA	2159-8274	2159-8290		CANCER DISCOV	Cancer Discov.	MAR	2018	8	3
J	Li, XY; Li, ZQ; Zhu, HW; Yu, X				Li, Xingyu; Li, Zhiqiang; Zhu, Hongwei; Yu, Xiao			Autophagy Regulatory Genes MET and RIPK2 Play a Prognostic Role in Pancreatic Ductal Adenocarcinoma: A Bioinformatic Analysis Based on GEO and TCGA	BIOMED RESEARCH INTERNATIONAL			English	Article							CANCER; CELLS; EGFR	Pancreatic ductal adenocarcinoma is a common malignant tumor with a poor prognosis. Autophagy activity changes in both cancer cells and microenvironment and affects the progression of pancreatic ductal adenocarcinoma. The purpose of this study was to predict the prognostic autophagy regulatory genes and their role in the regulation of autophagy in pancreatic ductal adenocarcinoma. We draw conclus…	[Li, Xingyu; Li, Zhiqiang; Zhu, Hongwei; Yu, Xiao] Cent South Univ, Xiangya Hosp 3, Dept Hepatobiliary & Pancreat Surg 2, Changsha 410013, Hunan, Peoples R China	Central South University	Yu, X (通讯作者)，Cent South Univ, Xiangya Hosp 3, Dept Hepatobiliary & Pancreat Surg 2, Changsha 410013, Hunan, Peoples R China.	2204120622@csu.edu.cn; 1214905254@qq.com; zhuhongweizhw1987@126.com; yuxiaoyx4@126.com			Department of Science and Technology of Hunan Province [S2017SFYFSF0365]	Department of Science and Technology of Hunan Province	This work was financially supported by the Department of Science and Technology of Hunan Province (S2017SFYFSF0365).	Adamska A, 2017, INT J MOL SCI, V18, DOI 10.3390/ijms18071338; Bardeesy N, 2002, NAT REV CANCER, V2, P897, DOI 10.1038/nrc949; Cancer Genome Atlas Research Network. Electronic address: andrew_aguirre@dfci.harvard.edu, 2017, Cancer Cell, V32, P185, DOI 10.1016/j.ccell.2017.07.007; Cataisson C, 2016, SCI SIGNAL, V9, DOI 10.1126/scisignal.aaf5106; Chen ST, 2018, ONCOGENE, V37, P6041, DOI 10.1038/s41…	45	9	9	0	6	HINDAWI LTD	LONDON	ADAM HOUSE, 3RD FLR, 1 FITZROY SQ, LONDON, W1T 5HF, ENGLAND	2314-6133	2314-6141		BIOMED RES INT-UK	Biomed Res. Int.	2023-11-06	2020	2020
J	Gukovsky, I; Li, N; Todoric, J; Gukovskaya, A; Karin, M				Gukovsky, Ilya; Li, Ning; Todoric, Jelena; Gukovskaya, Anna; Karin, Michael			Inflammation, Autophagy, and Obesity: Common Features in the Pathogenesis of Pancreatitis and Pancreatic Cancer	GASTROENTEROLOGY			English	Review						Pancreatic Acinar Cell; Cytokines; Neutrophil; Pancreatic Ductal Adenocarcinoma; K-Ras	NF-KAPPA-B; CERULEIN-INDUCED PANCREATITIS; TUMOR-NECROSIS-FACTOR; PROTEIN-KINASE-C; ACINAR-CELLS; TRYPSINOGEN ACTIVATION; SIGNALING PATHWAYS; TISSUE-DAMAGE; ORGANELLAR DYSFUNCTION; NEUTROPHIL RECRUITMENT	Inflammation and autophagy are cellular defense mechanisms. When these processes are deregulated (deficient or overactivated) they produce pathologic effects, such as oxidative stress, metabolic impairments, and cell death. Unresolved inflammation and disrupted regulation of autophagy are common features of pancreatitis and pancreatic cancer. Furthermore, obesity, a risk factor for pancreatitis a…	[Gukovsky, Ilya; Gukovskaya, Anna] Vet Affairs Greater Los Angeles Healthcare Syst, Los Angeles, CA USA; [Gukovsky, Ilya; Gukovskaya, Anna] Univ Calif Los Angeles, Dept Med, David Geffen Sch Med, Los Angeles, CA 90073 USA; [Li, Ning; Todoric, Jelena; Karin, Michael] Univ Calif San Diego, Sch Med, Dept Pharmacol, Lab Gene Regulat & Signal Transduct, La Jolla, CA 92093 USA; [Li, Ning; Todoric, Jele…	US Department of Veterans Affairs; Veterans Health Administration (VHA); VA Greater Los Angeles Healthcare System; University of California System; University of California Los Angeles; University of California Los Angeles Medical Center; David Geffen School of Medicine at UCLA; University of California System; University of California San Diego; University of California System; University of Cal…	Gukovskaya, A (通讯作者)，Univ Calif Los Angeles, Dept Vet Affairs, Los Angeles, CA 90073 USA.	agukovsk@ucla.edu		Gukovskaya, Anna/0000-0003-3737-5335	Department of Veterans Affairs; National Institutes of Health [DK59936]; Pancreatic Cancer Research Lustgarten Foundation grant [RFP-B-007]; Erwin Schrodinger Fellowship of the Austrian Science Fund [J 3233]; [P01 CA163200]; [AA19730]; [AI043477]; [CA163798]; [P50 AA011999]; [R03CA167120]	Department of Veterans Affairs(US Department of Veterans Affairs); National Institutes of Health(United States Department of Health & Human ServicesNational Institutes of Health (NIH) - USA); Pancreatic Cancer Research Lustgarten Foundation grant; Erwin Schrodinger Fellowship of the Austrian Science Fund(Austrian Science Fund (FWF)); ; ; ; ; ;	Our research was supported by the Department of Veterans Affairs and National Institutes of Health grants DK59936, and, in part, P01 CA163200 (A.G.), AA19730 (I.G.), AI043477 (M.K.), CA163798 (M.K.), P50 AA011999 (A.G, I.G, Pilot Project to M.K.), and R03CA167120 (N.L.), by a Pancreatic Cancer Research Lustgarten Foundation grant RFP-B-007 (M.K.), and the Erwin Schrodinger Fellowship J 3233 of th…	Abdulla A, 2011, J LEUKOCYTE BIOL, V90, P975, DOI 10.1189/jlb.0411195; ADLER G, 1982, DIGEST DIS SCI, V27, P993, DOI 10.1007/BF01391745; Aghajan M, 2012, J GASTROEN HEPATOL, V27, P10, DOI 10.1111/j.1440-1746.2011.07008.x; Aghdassi AA, 2011, FIBROGENESIS TISSUE, V4, DOI 10.1186/1755-1536-4-26; AHO HJ, 1982, ACTA PATH MICRO IM A, V90, P367; Algul H, 2007, J CLIN INVEST, V117, P1490, DOI 10.1172/JCI…	200	197	208	1	65	W B SAUNDERS CO-ELSEVIER INC	PHILADELPHIA	1600 JOHN F KENNEDY BOULEVARD, STE 1800, PHILADELPHIA, PA 19103-2899 USA	0016-5085	1528-0012		GASTROENTEROLOGY	Gastroenterology	MAY	2013	144	6
J	Cuyler, J; Murthy, P; Spada, NG; McGuire, TF; Lotze, MT; Xie, XQ				Cuyler, Jacob; Murthy, Pranav; Spada, Neal G.; McGuire, Terence F.; Lotze, Michael T.; Xie, Xiang-Qun			Sequestsome-1/p62-targeted small molecules for pancreatic cancer therapy	DRUG DISCOVERY TODAY			English	Review						Sequestome-1; p62; Autophagy; Pancreatic cancer; Hydroxychloroquine; Drug discovery	PROTEIN-KINASE-C; AUTOPHAGY INHIBITION; PB1 DOMAIN; SEQUESTOSOME 1/P62; TRANSFORMED GROWTH; P62; CELLS; HYDROXYCHLOROQUINE; ADENOCARCINOMA; GEMCITABINE	Pancreatic ductal adenocarcinoma (PDAC) is characterized by heightened autophagy and systemic immune dysfunction. Modest improvements in clinical outcomes have been demonstrated in completed clinical trials targeting autophagy with combination hydroxychloroquine (HCQ) and chemotherapy. Recent mechanistic insights into the role of autophagy-dependent immune evasion have prompted the need for more …	[Cuyler, Jacob; McGuire, Terence F.; Xie, Xiang-Qun] Univ Pittsburgh, Sch Pharm, Dept Pharmaceut Sci, Pittsburgh, PA 15261 USA; [Cuyler, Jacob; McGuire, Terence F.; Xie, Xiang-Qun] Univ Pittsburgh, Sch Pharm, Computat Chem Genom Screening Ctr, Pittsburgh, PA 15261 USA; [Cuyler, Jacob; McGuire, Terence F.; Xie, Xiang-Qun] Univ Pittsburgh, Natl Ctr Excellence Computat Drug Abuse Res, Pittsburgh, PA…	Pennsylvania Commonwealth System of Higher Education (PCSHE); University of Pittsburgh; Pennsylvania Commonwealth System of Higher Education (PCSHE); University of Pittsburgh; Pennsylvania Commonwealth System of Higher Education (PCSHE); University of Pittsburgh; Pennsylvania Commonwealth System of Higher Education (PCSHE); University of Pittsburgh; Pennsylvania Commonwealth System of Higher Educ…	Xie, XQ (通讯作者)，Univ Pittsburgh, Sch Pharm, Dept Pharmaceut Sci, Pittsburgh, PA 15261 USA.; Xie, XQ (通讯作者)，Univ Pittsburgh, Sch Pharm, Computat Chem Genom Screening Ctr, Pittsburgh, PA 15261 USA.; Lotze, MT (通讯作者)，Univ Pittsburgh, Sch Med, Dept Surg, Pittsburgh, PA 15261 USA.	lotzemt@upmc.edu; xix15@pitt.edu		Spada, Neal/0000-0001-5662-2747; Cuyler, Jacob/0000-0001-5448-079X; Murthy, Pranav/0000-0002-4356-5170				Adamik J, 2018, FRONT ENDOCRINOL, V9, DOI 10.3389/fendo.2018.00344; AlMasri SS, 2021, CANCER MED-US, V10, P7233, DOI 10.1002/cam4.4211; Amaravadi R, 2016, GENE DEV, V30, P1913, DOI 10.1101/gad.287524.116; Amaravadi RK, 2019, CANCER DISCOV, V9, P1167, DOI 10.1158/2159-8290.CD-19-0292; Berkamp S, 2021, FEBS J, V288, P6927, DOI 10.1111/febs.15672; Boone BA, 2018, BMC CANCER, V18, DOI 10.1186/s12885-…	102	1	1	6	9	ELSEVIER SCI LTD	OXFORD	THE BOULEVARD, LANGFORD LANE, KIDLINGTON, OXFORD OX5 1GB, OXON, ENGLAND	1359-6446	1878-5832		DRUG DISCOV TODAY	Drug Discov. Today	JAN	2022	27	1
J	New, M; Tooze, S				New, Maria; Tooze, Sharon			The Role of Autophagy in Pancreatic Cancer-Recent Advances	BIOLOGY-BASEL			English	Review						autophagy; cancer; PDAC; hypoxia	TUMOR; GROWTH; CELLS; INHIBITION	Pancreatic ductal adenocarcinoma (PDAC) remains one of the deadliest cancers with a 5-year survival rate of only 9%, despite ongoing efforts to improve treatment. This dismal prognosis is due to the difficulty of early stage diagnosis, drug resistance, and likelihood of metastasis development. It is therefore of great importance to identify appropriate therapeutic targets and gain a greater under…	[New, Maria; Tooze, Sharon] Francis Crick Inst, Mol Cell Biol Autophagy Lab, London NW1 1AT, England	Francis Crick Institute	Tooze, S (通讯作者)，Francis Crick Inst, Mol Cell Biol Autophagy Lab, London NW1 1AT, England.	maria.a.new@outlook.com; sharon.tooze@crick.ac.uk			Francis Crick Institute from Cancer Research UK [FC001187]; UK Medical Research Council [FC001187]; Wellcome Trust [FC001187]	Francis Crick Institute from Cancer Research UK; UK Medical Research Council(UK Research & Innovation (UKRI)Medical Research Council UK (MRC)); Wellcome Trust(Wellcome TrustEuropean Commission)	This work was supported by the Francis Crick Institute, which receives its core funding from Cancer Research UK (FC001187); the UK Medical Research Council (FC001187); and the Wellcome Trust (FC001187).	Adamska A, 2017, INT J MOL SCI, V18, DOI 10.3390/ijms18071338; Ali DM, 2019, CELL DEATH DISCOV, V5, DOI 10.1038/s41420-019-0206-2; Antonucci L, 2015, P NATL ACAD SCI USA, V112, pE6166, DOI 10.1073/pnas.1519384112; Brancaccio M, 2019, J BIOL CHEM, V294, P14603, DOI 10.1074/jbc.RA119.009304; Bryant KL, 2019, NAT MED, V25, P628, DOI 10.1038/s41591-019-0368-8; Chen HZ, 2019, J EXP CLIN CANC RES, V38,…	58	19	19	2	7	MDPI	BASEL	ST ALBAN-ANLAGE 66, CH-4052 BASEL, SWITZERLAND		2079-7737		BIOLOGY-BASEL	Biology-Basel	JAN	2020	9	1
J	Wang, P; Zhang, J; Zhang, L; Zhu, ZF; Fan, J; Chen, LY; Zhuang, LP; Luo, JM; Chen, H; Liu, LM; Chen, Z; Meng, ZQ				Wang, Peng; Zhang, Juan; Zhang, Li; Zhu, Zhengfei; Fan, Jie; Chen, Lianyu; Zhuang, Liping; Luo, Jianmin; Chen, Hao; Liu, Luming; Chen, Zhen; Meng, Zhiqiang			MicroRNA 23b Regulates Autophagy Associated With Radioresistance of Pancreatic Cancer Cells	GASTROENTEROLOGY			English	Article						Pancreatic Cancer; Radioresistance; microRNA; ATG12	HEPATOCELLULAR-CARCINOMA; EXPRESSION PROFILES; IONIZING-RADIATION; TUMOR-SUPPRESSOR; SENSITIVITY; ADENOCARCINOMA; GEMCITABINE; METASTASIS; INHIBITION; ACTIVATION	BACKGROUND & AIMS: Tumor resistance to radiation is a challenge in the treatment of patients with pancreatic cancer. Improving our understanding of the mechanisms of radioresistance could lead to strategies to increase patients' response to therapy. We investigated the roles of microRNAs (miRNAs) involved in radioresistance of pancreatic cancer cells. METHODS: We established radioresistant pancre…	[Wang, Peng; Zhang, Juan; Chen, Lianyu; Zhuang, Liping; Chen, Hao; Liu, Luming; Chen, Zhen; Meng, Zhiqiang] Fudan Univ, Shanghai Canc Ctr, Dept Integrat Oncol, Shanghai 200032, Peoples R China; [Zhu, Zhengfei] Fudan Univ, Shanghai Canc Ctr, Dept Radiat Oncol, Shanghai 200032, Peoples R China; [Wang, Peng; Zhu, Zhengfei; Chen, Lianyu; Zhuang, Liping; Luo, Jianmin; Chen, Hao; Liu, Luming; Chen, Zhe…	Fudan University; Fudan University; Fudan University; Fudan University; Henan University of Traditional Chinese Medicine	Chen, Z (通讯作者)，Fudan Univ, Shanghai Canc Ctr, Dept Integrat Oncol, 270 Dong An Rd, Shanghai 200032, Peoples R China.	cz.chenzhen@gmail.com; mengzhq@sh163.net	Meng, Zhiqiang/ABE-7747-2021; Luo, jian/HGE-7331-2022	Chen, Zhen/0000-0002-4502-0801; Zhuang, Liping/0000-0003-1998-8250	National Science Foundation of China [81001061, 81370068]; Shanghai Nature Science Fund, Shanghai, China [09ZR1406800]; Doctoral Programs Foundation of the Ministry of Education of China [20090071120076]; Shanghai Science and Technology Committee Rising-Star Program [11QA1401300]; Medical Talents Training Program of the Health Bureau of Shanghai [XYQ2011008]; Fudan University Zhuo-Xue Program	National Science Foundation of China(National Natural Science Foundation of China (NSFC)); Shanghai Nature Science Fund, Shanghai, China; Doctoral Programs Foundation of the Ministry of Education of China(Ministry of Education, China); Shanghai Science and Technology Committee Rising-Star Program; Medical Talents Training Program of the Health Bureau of Shanghai; Fudan University Zhuo-Xue Program	Supported by the National Science Foundation of China (81001061 and 81370068); Shanghai Nature Science Fund, Shanghai, China (09ZR1406800); Doctoral Programs Foundation of the Ministry of Education of China (20090071120076); Shanghai Science and Technology Committee Rising-Star Program (11QA1401300); Medical Talents Training Program of the Health Bureau of Shanghai (XYQ2011008); and the Fudan Uni…	Apel A, 2008, CANCER RES, V68, P1485, DOI 10.1158/0008-5472.CAN-07-0562; Arora H, 2011, EXP MOL MED, V43, P298, DOI 10.3858/emm.2011.43.5.031; Boya P, 2005, MOL CELL BIOL, V25, P1025, DOI 10.1128/MCB.25.3.1025-1040.2005; Chang Y, 2012, GASTROENTEROLOGY, V143, P177, DOI 10.1053/j.gastro.2012.04.009; Chen LL, 2010, J CLIN INVEST, V120, P1178, DOI 10.1172/JCI40665; Chresta CM, 2010, CANCER RES, V70,…	46	194	207	2	60	W B SAUNDERS CO-ELSEVIER INC	PHILADELPHIA	1600 JOHN F KENNEDY BOULEVARD, STE 1800, PHILADELPHIA, PA 19103-2899 USA	0016-5085	1528-0012		GASTROENTEROLOGY	Gastroenterology	NOV	2013	145	5
J	Yang, C; Zhang, JJ; Peng, YP; Zhu, Y; Yin, LD; Wei, JS; Gao, WT; Jiang, KR; Miao, Y				Yang, Chuang; Zhang, Jing-Jing; Peng, Yun-Peng; Zhu, Yi; Yin, Ling-Di; Wei, Ji-Shu; Gao, Wen-Tao; Jiang, Kui-Rong; Miao, Yi			A Yin-Yang 1/miR-30a regulatory circuit modulates autophagy in pancreatic cancer cells	JOURNAL OF TRANSLATIONAL MEDICINE			English	Article						Autophagy; YY1; miR-30a; Pancreatic cancer	TRANSCRIPTION FACTORS; TUMOR-GROWTH; PROGRESSION; APOPTOSIS; AXIS; YY1; ADENOCARCINOMA; METASTASIS; MICRORNAS; INVASION	Background: Autophagy is a highly regulated biological process that mediates the degradation of intracellular components. It is required for tumor cell metabolism and homeostasis. Yin-Yang 1 (YY1) has been reported to be involved in autophagy in several carcinomas. However, its role in autophagy in pancreatic cancer, one of the deadliest human malignancies, is unknown. Here, we investigated the f…	[Yang, Chuang; Zhang, Jing-Jing; Peng, Yun-Peng; Zhu, Yi; Yin, Ling-Di; Wei, Ji-Shu; Gao, Wen-Tao; Jiang, Kui-Rong; Miao, Yi] Nanjing Med Univ, Affiliated Hosp 1, Pancreas Ctr, 300 Guangzhou Rd, Nanjing 210029, Jiangsu, Peoples R China; [Yang, Chuang; Zhang, Jing-Jing; Peng, Yun-Peng; Zhu, Yi; Yin, Ling-Di; Wei, Ji-Shu; Gao, Wen-Tao; Jiang, Kui-Rong; Miao, Yi] Nanjing Med Univ, Pancreas Inst, 300…	Nanjing Medical University; Nanjing Medical University	Miao, Y (通讯作者)，Nanjing Med Univ, Affiliated Hosp 1, Pancreas Ctr, 300 Guangzhou Rd, Nanjing 210029, Jiangsu, Peoples R China.; Miao, Y (通讯作者)，Nanjing Med Univ, Pancreas Inst, 300 Guangzhou Rd, Nanjing 210029, Jiangsu, Peoples R China.	miaoyi@njmu.edu.cn			National Natural Science Foundation of China [81672449, 81572337]; Innovation Capability Development Project of Jiangsu Province [BM2015004]; Priority Academic Program Development of Jiangsu Higher Education Institutions (PAPD) [JX10231801]	National Natural Science Foundation of China(National Natural Science Foundation of China (NSFC)); Innovation Capability Development Project of Jiangsu Province; Priority Academic Program Development of Jiangsu Higher Education Institutions (PAPD)	The National Natural Science Foundation of China (81672449 and 81572337); The Innovation Capability Development Project of Jiangsu Province (BM2015004); The Priority Academic Program Development of Jiangsu Higher Education Institutions (PAPD, JX10231801).	ASHFORD TP, 1962, J CELL BIOL, V12, P198, DOI 10.1083/jcb.12.1.198; Bartel DP, 2009, CELL, V136, P215, DOI 10.1016/j.cell.2009.01.002; Feng LF, 2014, AUTOPHAGY, V10, P1442, DOI 10.4161/auto.29486; Galluzzi L, 2015, EMBO J, V34, P856, DOI 10.15252/embj.201490784; Gordon S, 2006, ONCOGENE, V25, P1125, DOI 10.1038/sj.onc.1209080; Hashimoto D, 2014, EUR J CANCER, V50, P1382, DOI 10.1016/j.ejca.2014.0…	32	25	27	0	3	BIOMED CENTRAL LTD	LONDON	236 GRAYS INN RD, FLOOR 6, LONDON WC1X 8HL, ENGLAND	1479-5876			J TRANSL MED	J. Transl. Med.	2023-10-19	2017	15
J	Donohue, E; Thomas, A; Maurer, N; Manisali, I; Zeisser-Labouebe, M; Zisman, N; Anderson, HJ; Ng, SSW; Webb, M; Bally, M; Roberge, M				Donohue, Elizabeth; Thomas, Anitha; Maurer, Norbert; Manisali, Irina; Zeisser-Labouebe, Magali; Zisman, Natalia; Anderson, Hilary J.; Ng, Sylvia S. W.; Webb, Murray; Bally, Marcel; Roberge, Michel			The Autophagy Inhibitor Verteporfin Moderately Enhances the Antitumor Activity of Gemcitabine in a Pancreatic Ductal Adenocarcinoma Model	JOURNAL OF CANCER			English	Article						autophagy; pancreatic cancer; verteporfin; gemcitabine; chemosensitization	TUMOR-CELL SURVIVAL; CANCER CELLS; K-RAS; GENES; CHLOROQUINE; COMBINATION; RESISTANCE; MUTATIONS; PHENOTYPE; THERAPY	Pancreatic ductal adenocarcinoma (PDAC) is highly resistant to chemotherapy. It has been described as requiring elevated autophagy for growth and inhibiting autophagy has been proposed as a treatment strategy. To date, all preclinical reports and clinical trials investigating pharmacological inhibition of autophagy have used chloroquine or hydroxychloroquine, which interfere with lysosomal functi…	[Donohue, Elizabeth; Anderson, Hilary J.; Roberge, Michel] Univ British Columbia, Dept Biochem & Mol Biol, Vancouver, BC V6T 1Z3, Canada; [Thomas, Anitha; Maurer, Norbert; Manisali, Irina; Zeisser-Labouebe, Magali; Zisman, Natalia; Webb, Murray; Bally, Marcel; Roberge, Michel] Univ British Columbia, Ctr Drug Res & Dev, Vancouver, BC V6T 1Z3, Canada; [Ng, Sylvia S. W.] BC Canc Agcy, Dept Pharmaceu…	University of British Columbia; University of British Columbia; British Columbia Cancer Agency; British Columbia Cancer Agency	Roberge, M (通讯作者)，Univ British Columbia, Dept Biochem & Mol Biol, 2350 Hlth Sci Mall, Vancouver, BC V6T 1Z3, Canada.	michelr@mail.ubc.ca		Zeisser, Magali/0000-0002-3749-6455	Canadian Cancer Society; Canadian Institutes of Health Research [102196]	Canadian Cancer Society(Canadian Cancer Society (CCS)); Canadian Institutes of Health Research(Canadian Institutes of Health Research (CIHR))	Grant Support: This work was funded by the Canadian Cancer Society and the Canadian Institutes of Health Research proof of principle grant 102196.	Amaravadi RK, 2007, J CLIN INVEST, V117, P326, DOI 10.1172/JCI28833; Amaravadi RK, 2011, CLIN CANCER RES, V17, P654, DOI 10.1158/1078-0432.CCR-10-2634; Apel A, 2008, CANCER RES, V68, P1485, DOI 10.1158/0008-5472.CAN-07-0562; Balgi AD, 2009, PLOS ONE, V4, DOI 10.1371/journal.pone.0007124; BERROZPE G, 1994, INT J CANCER, V58, P185, DOI 10.1002/ijc.2910580207; Bristol ML, 2013, J PHARMACOL EXP THER,…	48	81	83	1	15	IVYSPRING INT PUBL	LAKE HAVEN	PO BOX 4546, LAKE HAVEN, NSW 2263, AUSTRALIA	1837-9664			J CANCER	J. Cancer		2013	4	7
J	Santofimia-Castano, P; Iovanna, J				Santofimia-Castano, Patricia; Iovanna, Juan			Combating pancreatic cancer chemoresistance by triggering multiple cell death pathways	PANCREATOLOGY			English	Article						Pancreas cancer; Chemoresistance; Cell death; Autophagy; Apoptosis; Necroptosis; Ferroptosis; Parthanatos; Pyroptosis; Immunogenic cell death		Pancreatic cancer is the fourth most common cause of cancer-associated death in western countries, where the incidence and number of deaths are increasing every year. Intrinsic or acquired resistance of tumor cells to chemotherapy agents is the major reason for failure of traditional cancer treatment. Several factors are implicated in this impressive resistance; however, of these, it is important…	[Santofimia-Castano, Patricia; Iovanna, Juan] Aix Marseille Univ, CNRS, INSERM U1068, Ctr Rech Cancerol Marseille CRCM,UMR 7258, Marseille, France; [Santofimia-Castano, Patricia; Iovanna, Juan] Inst Paoli Calmettes, Parc Sci & Technol Luminy, Marseille, France	Centre National de la Recherche Scientifique (CNRS); CNRS - National Institute for Biology (INSB); Institut National de la Sante et de la Recherche Medicale (Inserm); UDICE-French Research Universities; Aix-Marseille Universite; UNICANCER; Institut Paoli-Calmette (IPC); UDICE-French Research Universities; Aix-Marseille Universite; UNICANCER; Institut Paoli-Calmette (IPC)	Santofimia-Castano, P (通讯作者)，Aix Marseille Univ, CNRS, INSERM U1068, Ctr Rech Cancerol Marseille CRCM,UMR 7258, Marseille, France.	patricia.santofimia@inserm.fr		Santofimia-Castano, Patricia/0000-0003-2506-5567	La Ligue Contre le Cancer; INCa; Canceropole PACA; INSERM; Fondation de France	La Ligue Contre le Cancer(Ligue nationale contre le cancer); INCa(Institut National du Cancer (INCA) France); Canceropole PACA(Region Grand-Est); INSERM(Institut National de la Sante et de la Recherche Medicale (Inserm)); Fondation de France(Fondation de France)	This work was supported by La Ligue Contre le Cancer, INCa, Canceropole PACA and INSERM to JI; Fondation de France to PS.	Adamska Aleksandra, 2018, Advances in Biological Regulation, V68, P77, DOI 10.1016/j.jbior.2017.11.007; Alexander JL, 2017, NAT REV GASTRO HEPAT, V14, P356, DOI 10.1038/nrgastro.2017.20; [Anonymous], 2018, NAT CELL BIOL, V20, P735, DOI 10.1038/s41556-018-0139-7; Battaglia AM, 2020, CELLS-BASEL, V9, DOI 10.3390/cells9061505; Blair AB, 2021, ANN SURG, V274, P162, DOI 10.1097/SLA.0000000000003570; B…	65	15	15	1	14	ELSEVIER	AMSTERDAM	RADARWEG 29, 1043 NX AMSTERDAM, NETHERLANDS	1424-3903	1424-3911		PANCREATOLOGY	Pancreatology	APR	2021	21	3
J	Chao, YY; Huang, BM; Peng, IC; Lee, PR; Lai, YS; Chiu, WT; Lin, YS; Lin, SC; Chang, JH; Chen, PS; Tsai, SJ; Wang, CY				Chao, Yu-Ying; Huang, Bu-Miin; Peng, I-Chen; Lee, Pei-Rong; Lai, Yi-Shyun; Chiu, Wen-Tai; Lin, Yi-Syuan; Lin, Shih-Chieh; Chang, Jung-Hsuan; Chen, Pai-Sheng; Tsai, Shaw-Jenq; Wang, Chia-Yih			ATM- and ATR-induced primary ciliogenesis promotes cisplatin resistance in pancreatic ductal adenocarcinoma	JOURNAL OF CELLULAR PHYSIOLOGY			English	Article						autophagy; centriolar satellites; chemoresistance; DNA damage response; pancreatic ductal adenocarcinoma; primary cilia	DNA-DAMAGE RESPONSE; CENTRIOLAR SATELLITE; PRIMARY CILIUM; PROTEIN; CENTROSOME; CANCER; INHIBITION; MECHANISMS; AUTOPHAGY; CELLS	Pancreatic ductal adenocarcinoma (PDAC) is one of the most lethal cancers because of its late diagnosis and chemoresistance. Primary cilia, the cellular antennae, are observed in most human cells to maintain development and differentiation. Primary cilia are gradually lost during the progression of pancreatic cancer and are eventually absent in PDAC. Here, we showed that cisplatin-resistant PDAC …	[Chao, Yu-Ying; Lee, Pei-Rong; Lin, Yi-Syuan; Lin, Shih-Chieh; Chen, Pai-Sheng; Tsai, Shaw-Jenq; Wang, Chia-Yih] Natl Cheng Kung Univ, Coll Med, Inst Basic Med Sci, Tainan, Taiwan; [Chao, Yu-Ying; Huang, Bu-Miin; Lee, Pei-Rong; Wang, Chia-Yih] Natl Cheng Kung Univ, Dept Cell Biol & Anat, Tainan, Taiwan; [Huang, Bu-Miin] China Med Univ, China Med Univ Hosp, Dept Med Res, Taichung, Taiwan; [Peng, I…	National Cheng Kung University; National Cheng Kung University; China Medical University Taiwan; China Medical University Hospital - Taiwan; National Cheng Kung University; National Cheng Kung University; National Cheng Kung University; National Cheng Kung University; National Cheng Kung University	Tsai, SJ; Wang, CY (通讯作者)，Natl Cheng Kung Univ, Coll Med, Inst Basic Med Sci, Tainan, Taiwan.	seantsai@ncku.edu.tw; b89609046@gmail.com		Chiu, Wen-Tai/0000-0003-0310-0675	Core Research Laboratory, College of Medicine, National Cheng Kung University; Ministry of Science and Technology [MOST109-2320-B-006-042-MY3, MOST109-2320-B-006-034, MOST109-2320-B-006-035, MOST109-2320-B-006-037, MOST109-2320-B-006-036]	Core Research Laboratory, College of Medicine, National Cheng Kung University; Ministry of Science and Technology(Ministry of Science, ICT & Future Planning, Republic of Korea)	We thank the National RNAi Core Facility at Academia Sinica in Taiwan for providing shRNA reagents and related services. We are grateful for the support from the Core Research Laboratory, College of Medicine, National Cheng Kung University. This study was supported by grants from the Ministry of Science and Technology (MOST109-2320-B-006-042-MY3 and MOST109-2320-B-006-034 to Chia-Yih Wang; MOST10…	An J, 2008, MOL CANCER, V7, DOI 10.1186/1476-4598-7-32; Andreassen PR, 2004, GENE DEV, V18, P1958, DOI 10.1101/gad.1196104; Bray F, 2018, CA-CANCER J CLIN, V68, P394, DOI 10.3322/caac.21492; Chen TY, 2021, CELL DEATH DIFFER, V28, P1865, DOI 10.1038/s41418-020-00713-8; Chen TY, 2021, J CELL PHYSIOL, V236, P2706, DOI 10.1002/jcp.30037; Corbit KC, 2005, NATURE, V437, P1018, DOI 10.1038/nature04117; …	46	0	0	4	4	WILEY	HOBOKEN	111 RIVER ST, HOBOKEN 07030-5774, NJ USA	0021-9541	1097-4652		J CELL PHYSIOL	J. Cell. Physiol.	DEC	2022	237	12
J	Sun, LH; Hu, LM; Cogdell, D; Lu, L; Gao, C; Tian, WJ; Zhang, ZX; Kang, YA; Fleming, JB; Zhang, W				Sun, Longhao; Hu, Limei; Cogdell, David; Lu, Li; Gao, Chao; Tian, Weijun; Zhang, Zhixiang; Kang, Ya'an; Fleming, Jason B.; Zhang, Wei			MIR506 induces autophagy-related cell death in pancreatic cancer cells by targeting the STAT3 pathway	AUTOPHAGY			English	Article						autophagy; autophagy-related cell death; MIR506; pancreatic ductal adenocarcinoma; STAT3	HYPOXIA-INDUCED AUTOPHAGY; BREAST-CANCER; TUMOR-SUPPRESSOR; GEMCITABINE; TRANSITION; SENESCENCE; SORAFENIB; PROTEINS; NETWORK; GLIOMA	Pancreatic ductal adenocarcinoma (PDAC) is the most aggressive and lethal cancer. The role of autophagy in the pathobiology of PDAC is intricate, with opposing functions manifested in different cellular contexts. MIR506 functions as a tumor suppressor in many cancer types through the regulation of multiple pathways. In this study, we hypothesized that MIR506 exerted a tumor suppression function i…	[Sun, Longhao; Gao, Chao; Zhang, Wei] Wake Forest Baptist Med Ctr, Dept Canc Biol, Comprehens Canc Ctr, 1 Med Ctr Blvd, Winston Salem, NC 27157 USA; [Sun, Longhao; Hu, Limei; Cogdell, David; Gao, Chao; Zhang, Wei] Univ Texas MD Anderson Canc Ctr, Dept Pathol, Houston, TX 77030 USA; [Sun, Longhao; Lu, Li; Tian, Weijun; Zhang, Zhixiang] Tianjin Med Univ, Dept Gen Surg, Gen Hosp, Tianjin, Peoples R …	Wake Forest University; Wake Forest Baptist Medical Center; University of Texas System; UTMD Anderson Cancer Center; Tianjin Medical University; University of Texas System; UTMD Anderson Cancer Center	Zhang, W (通讯作者)，Wake Forest Baptist Med Ctr, Dept Canc Biol, Comprehens Canc Ctr, 1 Med Ctr Blvd, Winston Salem, NC 27157 USA.	wezhang@wakehealth.edu		Gao, Chao/0000-0002-9200-6164	U.S. National Institutes of Health/National Cancer Institute [P30CA016672, P30CA012197]; National Foundation for Cancer Research; Skip Viragh Family Foundation; Hanes and Willis Family Endowed Professorship in Cancer; Tianjin Medical University General Hospital; Comprehensive Cancer Center of Wake Forest Baptist Medical Center	U.S. National Institutes of Health/National Cancer Institute(United States Department of Health & Human ServicesNational Institutes of Health (NIH) - USANIH National Cancer Institute (NCI)); National Foundation for Cancer Research; Skip Viragh Family Foundation; Hanes and Willis Family Endowed Professorship in Cancer; Tianjin Medical University General Hospital; Comprehensive Cancer Center of Wak…	This study was partially supported by the U.S. National Institutes of Health/National Cancer Institute under awards P30CA016672 to MD Anderson Cancer Center and P30CA012197 to Wake Forest Baptist Comprehensive Cancer Center. This work was also supported by a grant from the National Foundation for Cancer Research (to W.Z.) and the Skip Viragh Family Foundation (to J.F.). W.Z. was supported by the …	Aits S, 2015, AUTOPHAGY, V11, P1408, DOI 10.1080/15548627.2015.1063871; Akar U, 2008, AUTOPHAGY, V4, P669, DOI 10.4161/auto.6083; Azad MB, 2008, AUTOPHAGY, V4, P195, DOI 10.4161/auto.5278; Barugola G, 2009, ANN SURG ONCOL, V16, P3316, DOI 10.1245/s10434-009-0670-7; Berry DL, 2008, AUTOPHAGY, V4, P359, DOI 10.4161/auto.5575; Conroy T, 2011, NEW ENGL J MED, V364, P1817, DOI 10.1056/NEJMoa1011923; C…	54	48	51	0	4	TAYLOR & FRANCIS INC	PHILADELPHIA	530 WALNUT STREET, STE 850, PHILADELPHIA, PA 19106 USA	1554-8627	1554-8635		AUTOPHAGY	Autophagy		2017	13	4
J	Chen, HZ; Li, L; Hu, JS; Zhao, ZJ; Ji, L; Cheng, CD; Zhang, GQ; Zhang, T; Li, YL; Chen, H; Pan, SH; Sun, B				Chen, Hongze; Li, Le; Hu, Jisheng; Zhao, Zhongjie; Ji, Liang; Cheng, Chundong; Zhang, Guangquan; Zhang, Tao; Li, Yilong; Chen, Hua; Pan, Shangha; Sun, Bei			UBL4A inhibits autophagy-mediated proliferation and metastasis of pancreatic ductal adenocarcinoma via targeting LAMP1	JOURNAL OF EXPERIMENTAL & CLINICAL CANCER RESEARCH			English	Article						Ubiquitin-like protein 4A; UBL4A; Lysosome associated membrane protein-1; LAMP1; Autophagy; Lysosome dysfunction; Pancreatic ductal adenocarcinoma; PDAC; Proliferation and metastasis	MEMBRANE-PROTEINS; CANCER; LYSOSOME; ACTIVATION; APOPTOSIS; CELLS; GENE; EMT	BackgroundUbiquitin-like protein 4A (UBL4A) plays a significant role in protein metabolism and the maintenance of cellular homeostasis. In cancer, UBL4A represses tumorigenesis and is involved in various signaling pathways. Pancreatic ductal adenocarcinoma (PDAC) is still a major cause of cancer-related death and the underlying molecular mechanism of UBL4A and PDAC remains unknown.MethodsFirst, t…	[Chen, Hongze; Li, Le; Hu, Jisheng; Zhao, Zhongjie; Cheng, Chundong; Zhang, Guangquan; Zhang, Tao; Li, Yilong; Chen, Hua; Pan, Shangha; Sun, Bei] Harbin Med Univ, Affiliated Hosp 1, Dept Pancreat & Biliary Surg, 23 Youzheng St, Harbin 150001, Heilongjiang, Peoples R China; [Chen, Hongze; Li, Le; Hu, Jisheng; Zhao, Zhongjie; Ji, Liang; Cheng, Chundong; Zhang, Guangquan; Zhang, Tao; Li, Yilong; Pan…	Harbin Medical University; Harbin Medical University	Sun, B (通讯作者)，Harbin Med Univ, Affiliated Hosp 1, Dept Pancreat & Biliary Surg, 23 Youzheng St, Harbin 150001, Heilongjiang, Peoples R China.	sunbei70@tom.com			National Natural Science Foundation of China [81372613, 81670583, 81800572]; China Postdoctoral Science Foundation [2017 M621300, 2018 T110316]; Heilongjiang Providence Postdoctoral Science Foundation [LBH-Z17179, LBH-TZ17]	National Natural Science Foundation of China(National Natural Science Foundation of China (NSFC)); China Postdoctoral Science Foundation(China Postdoctoral Science Foundation); Heilongjiang Providence Postdoctoral Science Foundation	This work was supported by the National Natural Science Foundation of China (81372613, 81670583 and 81800572), The China Postdoctoral Science Foundation (2017 M621300, 2018 T110316), The Heilongjiang Providence Postdoctoral Science Foundation (LBH-Z17179, LBH-TZ17).	Agarwal AK, 2015, J CANCER RES CLIN, V141, P1563, DOI 10.1007/s00432-015-1917-2; Bento CF, 2016, ANNU REV BIOCHEM, V85, P685, DOI 10.1146/annurev-biochem-060815-014556; Brabletz T, 2018, NAT REV CANCER, V18, P128, DOI 10.1038/nrc.2017.118; Brown KV, 2007, GENOME BIOL, V8, DOI 10.1186/gb-2007-8-5-r95; Bryant KL, 2019, NAT REV MOL CELL BIO, V20, P265, DOI 10.1038/s41580-019-0120-8; Bryant KL, 2019,…	51	31	32	1	9	BMC	LONDON	CAMPUS, 4 CRINAN ST, LONDON N1 9XW, ENGLAND		1756-9966		J EXP CLIN CANC RES	J. Exp. Clin. Cancer Res.	2023-07-09	2019	38
J	Bai, JR; Liu, T; Tu, B; Yuan, M; Shu, ZQ; Fan, MH; Huo, SH; Guo, YY; Wang, LN; Wang, H; Zhao, Y				Bai, Jingru; Liu, Tong; Tu, Bo; Yuan, Meng; Shu, Zhaoqi; Fan, Minghe; Huo, Sihan; Guo, Yuyao; Wang, Lina; Wang, Hua; Zhao, Ying			Autophagy loss impedes cancer-associated fibroblast activation via downregulating proline biosynthesis	AUTOPHAGY			English	Article; Early Access						Autophagy; cancer-associated fibroblasts (CAFs); mitophagy; NADK2; proline biosynthesis	PANCREATIC STELLATE CELLS; TUMORS; MITOCHONDRIA; GENERATION; GROWTH; KRAS	Cancer-associated fibroblasts (CAFs) are considered one of the most critical stromal cells that interact with pancreatic ductal adenocarcinoma (PDAC) and promote tumor growth, metastasis, and treatment resistance. Previous studies illustrated macroautophagy/autophagy contributes to CAF activation during tumor progression. Here in our study, we found that autophagy deficiency in CAFs impedes CAF a…	[Bai, Jingru; Yuan, Meng; Shu, Zhaoqi; Fan, Minghe; Huo, Sihan; Guo, Yuyao; Wang, Lina; Zhao, Ying] Peking Univ, Hlth Sci Ctr, Beijing Key Lab Prot Posttranslat Modificat & Cel, Dept Biochem & Mol Biol,Sch Basic Med Sci, Beijing, Peoples R China; [Bai, Jingru] Shenzhen Univ, Sch Med, Marshall Lab Biomed Engn, Hong Kong, Peoples R China; [Liu, Tong] Peking Univ Third Hosp, Inst Med Innovat & Res, …	Peking University; Shenzhen University; Fred Hutchinson Cancer Center; Peking University	Zhao, Y (通讯作者)，Peking Univ, Hlth Sci Ctr, Dept Biochem & Mol Biol, Beijing 100191, Peoples R China.	zhaoying0812@bjmu.edu.cn			National Key R&D Program of China [2019YFC1005200, 2017YFA0503900]; National Natural Science Foundation of China [81874145, 82173020, 82073057]; Peking University [PKU2020LCXQ024, BMU2022XKQ004]; Beijing Natural Science Foundation (Clinical Medicine plus X Project of Peking UniversityClinical Medicine plus X Project of Peking University) [PKU2020LCXQ024, 7,202,228]	National Key R&D Program of China; National Natural Science Foundation of China(National Natural Science Foundation of China (NSFC)); Peking University(Peking University); Beijing Natural Science Foundation (Clinical Medicine plus X Project of Peking UniversityClinical Medicine plus X Project of Peking University)	This study was supported by the National Key R&D Program of China (2019YFC1005200, 2017YFA0503900), National Natural Science Foundation of China (81874145, 82173020 and 82073057), Peking University (PKU2020LCXQ024, BMU2022XKQ004), Beijing Natural Science Foundation (7,202,228; Clinical Medicine plus X Project of Peking UniversityClinical Medicine plus X Project of Peking University [PKU2020LCXQ02…	Aguirre AJ, 2003, GENE DEV, V17, P3112, DOI 10.1101/gad.1158703; Calvo F, 2013, NAT CELL BIOL, V15, P637, DOI 10.1038/ncb2756; Chen WW, 2017, NAT PROTOC, V12, P2215, DOI 10.1038/nprot.2017.104; Cinque L, 2015, NATURE, V528, P272, DOI 10.1038/nature16063; Endo S, 2017, GASTROENTEROLOGY, V152, P1492, DOI 10.1053/j.gastro.2017.01.010; Feig C, 2012, CLIN CANCER RES, V18, P4266, DOI 10.1158/1078-0432.…	33	2	2	12	13	TAYLOR & FRANCIS INC	PHILADELPHIA	530 WALNUT STREET, STE 850, PHILADELPHIA, PA 19106 USA	1554-8627	1554-8635		AUTOPHAGY	Autophagy
J	Al Saati, T; Clerc, P; Hanoun, N; Peuget, S; Lulka, H; Gigoux, V; Capilla, F; Beluchon, B; Couvelard, A; Selves, J; Buscail, L; Carrier, A; Dusetti, N; Dufresne, M				Al Saati, Talal; Clerc, Pascal; Hanoun, Naima; Peuget, Sylvain; Lulka, Hubert; Gigoux, Veronique; Capilla, Florence; Beluchon, Benoit; Couvelard, Anne; Selves, Janick; Buscail, Louis; Carrier, Alice; Dusetti, Nelson; Dufresne, Marlene			Oxidative Stress Induced by Inactivation of TP53INP1 Cooperates with KrasG12D to Initiate and Promote Pancreatic Carcinogenesis in the Murine Pancreas	AMERICAN JOURNAL OF PATHOLOGY			English	Article							INTRAEPITHELIAL NEOPLASIA; DUCTAL ADENOCARCINOMA; TUMOR-SUPPRESSOR; ACINAR-CELLS; CANCER; INFLAMMATION; PROGRESSION; CONTRIBUTES; KRAS(G12D); AUTOPHAGY	Tumor protein p53-induced nuclear protein 1 (TP53INP1) is involved in cell stress response. Its expression is Lost at the pancreatic intraepithelial neoplasia 1b (PanIN1b)/PanIN2 stage of pancreatic carcinogenesis. Our objective was to determine whether TP53INP1 loss of expression contributes to pancreatic cancer formation in a conditional KrasG12D mouse model. We generated Kras-INP1K0 mice using…	[Al Saati, Talal; Lulka, Hubert; Capilla, Florence] INSERM US006 ANEXPLO CREFRE, Toulouse, France; [Clerc, Pascal; Gigoux, Veronique] Univ Toulouse 3, EA 4552, Toulouse, France; [Hanoun, Naima; Lulka, Hubert; Beluchon, Benoit; Selves, Janick; Buscail, Louis; Dufresne, Marlene] INSERM, UMRI037, Canc Res Ctr Toulouse, Toulouse, France; [Peuget, Sylvain; Carrier, Alice; Dusetti, Nelson] Aix Marseill…	Institut National de la Sante et de la Recherche Medicale (Inserm); Universite de Toulouse; Universite Toulouse III - Paul Sabatier; Institut National de la Sante et de la Recherche Medicale (Inserm); Universite de Toulouse; Universite Toulouse III - Paul Sabatier; Centre National de la Recherche Scientifique (CNRS); CNRS - National Institute for Biology (INSB); Institut National de la Sante et d…	Dufresne, M (通讯作者)，CHU Rangueil, UMR INSERM1037, Canc Res Ctr Toulouse, Team 10, Bat L3,BP 84225, F-31432 Toulouse 4, France.	marlene.dufresne@inserm.fr	Dufresne, Marlène/M-6332-2014; LULKA, Hubert/M-7382-2014; Clerc, Pascal/W-8554-2019; hanoun, naima NH/M-6408-2014; Gigoux, Véronique/AAE-6090-2020; Selves, Janick/M-7719-2014; Peuget, Sylvain/AAB-4730-2022; Dusetti, Nelson/O-7919-2017	Gigoux, Véronique/0000-0003-1408-5335; Dusetti, Nelson/0000-0002-6161-8483; Anne, Couvelard/0000-0002-6316-1210; Peuget, Sylvain/0000-0002-3315-1935	INSERM; Agence Nationale pour la Recherche; Association pour la Recherche contre le Cancer	INSERM(Institut National de la Sante et de la Recherche Medicale (Inserm)); Agence Nationale pour la Recherche(French National Research Agency (ANR)); Association pour la Recherche contre le Cancer(Fondation ARC pour la Recherche sur le Cancer)	Supported by INSERM, Agence Nationale pour la Recherche, and Association pour la Recherche contre le Cancer.	Aguirre AJ, 2003, GENE DEV, V17, P3112, DOI 10.1101/gad.1158703; Aichler M, 2012, J PATHOL, V226, P723, DOI 10.1002/path.3017; Bardeesy N, 2006, P NATL ACAD SCI USA, V103, P5947, DOI 10.1073/pnas.0601273103; Bardeesy N, 2006, GENE DEV, V20, P3130, DOI 10.1101/gad.1478706; Biankin AV, 2004, AM J SURG PATHOL, V28, P1184, DOI 10.1097/01.pas.0000131556.22382.3c; Cano CE, 2009, CANCER RES, V69, P219, …	37	26	29	1	7	ELSEVIER SCIENCE INC	NEW YORK	STE 800, 230 PARK AVE, NEW YORK, NY 10169 USA	0002-9440	1525-2191		AM J PATHOL	Am. J. Pathol.	JUN	2013	182	6
J	Rashmi, BA; Harishchander, A; Sivaraman, T				Rashmi, B. Aarthi; Harishchander, A.; Sivaraman, Thirunavukkarasu			AN OUTLOOK ON DRUGGABLE TARGETS TO COMBAT PANCREATIC DUCTALADENOCARCINOMA	INTERNATIONAL JOURNAL OF LIFE SCIENCE AND PHARMA RESEARCH			English	Article						Autophagy; KRAS; ERK and PDAC	CANCER-CELLS; APOPTOSIS; AUTOPHAGY; MITOCHONDRIAL; INHIBITION; INDUCTION; DEATHS	Pancreatic ductal adenocarcinoma (PDAC) is due to uncontrolled proliferations of exocrine cells in the ducts of pancreas and it is a 'silent cancer' as the PDAC does not signal for any apparent symptoms until its stage IV. The PDAC alone accounts about 95% of pancreatic cancers and 99% of people with stage IV PDAC have been reported to survive less than 5 years. In this review article, comprehens…	[Rashmi, B. Aarthi; Sivaraman, Thirunavukkarasu] Karpagam Acad Higher Educ, Dept Biotechnol, Drug Design & Discovery Lab, Coimbatore, Tamil Nadu, India; [Harishchander, A.] Sri Krishna Arts & Sci Coll, Dept Bioinformat, Coimbatore, Tamil Nadu, India	Karpagam Academy of Higher Education (KAHE)	Sivaraman, T (通讯作者)，Karpagam Acad Higher Educ, Dept Biotechnol, Drug Design & Discovery Lab, Coimbatore, Tamil Nadu, India.	eazhilarasen@yahoo.com						Ahrendt SA, 2002, ONCOLOGY-NY, V16, P725; [Anonymous], 2019, NAT MED, V25, P620; Bailey P, 2016, NATURE, V531, P47, DOI 10.1038/nature16965; Bond-Smith G, 2012, BRIT MED J, V344, DOI 10.1136/bmj.e2476; Bray F, 2018, CA-CANCER J CLIN, V68, P394, DOI 10.3322/caac.21492; Brooks JC, 2019, CLIN RES HEPATOL GAS, V43, P88, DOI 10.1016/j.clinre.2018.08.005; Bryant KL, 2019, NAT MED, V25, P628, DOI 10.103…	54	0	0	0	0	INT JOURNAL LIFESCIENCE & PHARMA RESEARCH	TAMILNADU	PLOT NO 10, 2 MAIN RD, RENGA NAGAR NEAR TO OLD ALPHA SCH, SATHANOOR MAIN RD, TIRUCHIRAPALLI, TAMILNADU, INDIA	2250-0480			INT J LIFE SCI PHARM	Int. J. Life Sci. Pharma Res.	JAN	2020
J	Papademetrio, DL; Cavaliere, V; Simunovich, T; Costantino, S; Campos, MD; Lombardo, T; Kaiser, CMF; Alvarez, E				Laura Papademetrio, Daniela; Cavaliere, Victoria; Simunovich, Tania; Costantino, Susana; Dolores Campos, Maria; Lombardo, Tomas; Fader Kaiser, Claudio Marcelo; Alvarez, Elida			Interplay between autophagy and apoptosis in pancreatic tumors in response to gemcitabine	TARGETED ONCOLOGY			English	Article						Apoptosis; Autophagy; Drug resistance; Pancreatic tumor	CANCER-CELLS; DEATH; SURVIVAL; DISEASE; TUMORIGENESIS; INHIBITION; INDUCTION; THERAPY	Pancreatic cancer is an aggressive disease. Its incidence has increased over the last two decades. It is currently the fourth cause of death among cancers in the western world. Unfortunately, systemic chemotherapy still relies on just a few drugs which until now have produced unsatisfactory results. Gemcitabine (2'-2'-difluorodeoxycytidine) is currently the standard chemotherapy treatment at all …	[Laura Papademetrio, Daniela; Cavaliere, Victoria; Simunovich, Tania; Costantino, Susana; Dolores Campos, Maria; Lombardo, Tomas; Alvarez, Elida] Univ Buenos Aires, IDEHU CONICET, Catedra Inmunol, Fac Farm & Bioquim, Buenos Aires, DF, Argentina; [Fader Kaiser, Claudio Marcelo] Univ Nacl Cuyo, IHEM CONICET, Fac Ciencias Med, Lab Biolog Celular & Mol, RA-5500 Mendoza, Argentina	Consejo Nacional de Investigaciones Cientificas y Tecnicas (CONICET); University of Buenos Aires; Consejo Nacional de Investigaciones Cientificas y Tecnicas (CONICET); University Nacional Cuyo Mendoza	Papademetrio, DL (通讯作者)，Univ Buenos Aires, IDEHU CONICET, Catedra Inmunol, Fac Farm & Bioquim, Junin 956,4 Piso, Buenos Aires, DF, Argentina.	dpapademetrio@ffyb.uba.ar		Papademetrio, Daniela Laura/0000-0002-3419-5614	Consejo Nacional de Investigaciones Cientificas y Tecnicas (CONICET) PIP [0199]; Secretaria de Ciencia y Tecnologia Universidad de Buenos Aires [B011, 20020100100185]	Consejo Nacional de Investigaciones Cientificas y Tecnicas (CONICET) PIP(Consejo Nacional de Investigaciones Cientificas y Tecnicas (CONICET)); Secretaria de Ciencia y Tecnologia Universidad de Buenos Aires	This study was supported by grants from Consejo Nacional de Investigaciones Cientificas y Tecnicas (CONICET) PIP no. 0199 and Secretaria de Ciencia y Tecnologia Universidad de Buenos Aires B011 and 20020100100185.	Amaravadi RK, 2007, J CLIN INVEST, V117, P326, DOI 10.1172/JCI28833; Bellodi C, 2009, J CLIN INVEST, V119, P1109, DOI 10.1172/JCI35660; Burris HA, 1997, J CLIN ONCOL, V15, P2403, DOI 10.1200/JCO.1997.15.6.2403; Chen CA, 2009, PANCREATOLOGY, V9, P797, DOI 10.1159/000210028; Cho BO, 2011, BIOSCI BIOTECH BIOCH, V75, P1306, DOI 10.1271/bbb.110088; Choi SR, 2011, FOOD CHEM TOXICOL, V49, P2517, DOI 10.…	42	32	32	0	8	SPRINGER	DORDRECHT	VAN GODEWIJCKSTRAAT 30, 3311 GZ DORDRECHT, NETHERLANDS	1776-2596	1776-260X		TARGET ONCOL	Target. Oncol.	JUN	2014	9	2
J	Koustas, E; Trifylli, EM; Sarantis, P; Papadopoulos, N; Papanikolopoulos, K; Aloizos, G; Damaskos, C; Garmpis, N; Garmpi, A; Karamouzis, MV				Koustas, Evangelos; Trifylli, Eleni-Myrto; Sarantis, Panagiotis; Papadopoulos, Nikolaos; Papanikolopoulos, Konstantinos; Aloizos, Georgios; Damaskos, Christos; Garmpis, Nikolaos; Garmpi, Anna; Karamouzis, Michalis, V			The Emerging Role of MicroRNAs and Autophagy Mechanism in Pancreatic Cancer Progression: Future Therapeutic Approaches	GENES			English	Review						autophagy; chemoresistance; pancreatic cancer; microRNAs	INHIBITS CELL-PROLIFERATION; TUMOR-SUPPRESSOR; DOWN-REGULATION; PROMOTES; INVASION; MIGRATION; GROWTH; ADENOCARCINOMA; SENESCENCE; APOPTOSIS	Pancreatic cancer constitutes the fourth most frequent cause of death due to malignancy in the US. Despite the new therapeutic modalities, the management of pancreatic ductal adenocarcinoma (PDAC) is considered a difficult task for clinicians due to the fact that is usually diagnosed in already advanced stages and it is relatively resistant to the current chemotherapeutic agents. The molecular ba…	[Koustas, Evangelos; Sarantis, Panagiotis; Karamouzis, Michalis, V] Natl & Kapodistrian Univ Athens, Med Sch, Dept Biol Chem, 75 M Asias St, Athens 11527, Greece; [Koustas, Evangelos; Trifylli, Eleni-Myrto; Papadopoulos, Nikolaos; Papanikolopoulos, Konstantinos; Aloizos, Georgios] 417 Army Equ Fund Hosp, Dept Internal Med 1, Athens 11521, Greece; [Damaskos, Christos] Natl & Kapodistrian Univ Athe…	National & Kapodistrian University of Athens; National & Kapodistrian University of Athens; Laiko General Hospital; Laiko General Hospital; National & Kapodistrian University of Athens; National & Kapodistrian University of Athens	Koustas, E (通讯作者)，Natl & Kapodistrian Univ Athens, Med Sch, Dept Biol Chem, 75 M Asias St, Athens 11527, Greece.; Koustas, E (通讯作者)，417 Army Equ Fund Hosp, Dept Internal Med 1, Athens 11521, Greece.	vang.koustas@gmail.com		Damaskos, Christos/0000-0002-5454-2564; Sarantis, Panagiotis/0000-0001-5848-7905; Garmpis, Nikolaos/0000-0001-9980-0056; Karamouzis, Michalis/0000-0003-1369-8201; PAPADOPOULOS, NIKOLAOS/0000-0002-8702-1685				Akkoc Y, 2020, BBA-MOL CELL RES, V1867, DOI 10.1016/j.bbamcr.2020.118662; Ali Syeda Z, 2020, INT J MOL SCI, V21, DOI 10.3390/ijms21051723; [Anonymous], 2016, CANCER DISCOV, V6, P118; Avalos Y, 2014, BIOMED RES INT, V2014, DOI 10.1155/2014/603980; Barangi S, 2019, PHARMACOL RES, V142, P22, DOI 10.1016/j.phrs.2019.02.010; Borchardt H, 2022, BIOMEDICINES, V10, DOI 10.3390/biomedicines10071692; Bray …	129	0	0	2	2	MDPI	BASEL	ST ALBAN-ANLAGE 66, CH-4052 BASEL, SWITZERLAND		2073-4425		GENES-BASEL	Genes	OCT	2022	13	10
J	Mukhopadhyay, S; Biancur, DE; Parker, SJ; Yamamoto, K; Banh, RS; Paulo, JA; Mancias, JD; Kimmelman, AC				Mukhopadhyay, Subhadip; Biancur, Douglas E.; Parker, Seth J.; Yamamoto, Keisuke; Banh, Robert S.; Paulo, Joao A.; Mancias, Joseph D.; Kimmelman, Alec C.			Autophagy is required for proper cysteine homeostasis in pancreatic cancer through regulation of SLC7A11	PROCEEDINGS OF THE NATIONAL ACADEMY OF SCIENCES OF THE UNITED STATES OF AMERICA			English	Article						pancreatic ductal adenocarcinoma; SLC7A11; autophagy; lysosome; pancreatic cancer	PHOSPHORYLATION; METABOLISM; GROWTH	Pancreatic ductal adenocarcinoma (PDAC) is one of the deadliest forms of cancer and is highly refractory to current therapies. We had previously shown that PDAC can utilize its high levels of basal autophagy to support its metabolism and maintain tumor growth. Consistent with the importance of autophagy in PDAC, autophagy inhibition significantly enhances response of PDAC patients to chemotherapy…	[Mukhopadhyay, Subhadip; Biancur, Douglas E.; Parker, Seth J.; Yamamoto, Keisuke; Banh, Robert S.; Kimmelman, Alec C.] NYU, Laura & Isaac Perlmutter Canc Ctr, Dept Radiat Oncol, Sch Med, New York, NY 10016 USA; [Paulo, Joao A.] Harvard Med Sch, Dept Cell Biol, Boston, MA 02115 USA; [Mancias, Joseph D.] Dana Farber Canc Inst, Dept Radiat Oncol, Div Genom Stabil & DNA Repair, Boston, MA 02215 USA	New York University; Harvard University; Harvard Medical School; Harvard University; Dana-Farber Cancer Institute	Kimmelman, AC (通讯作者)，NYU, Laura & Isaac Perlmutter Canc Ctr, Dept Radiat Oncol, Sch Med, New York, NY 10016 USA.	alec.kimmelman@nyumc.org	Yamamoto, Keisuke/AAT-2794-2021	Yamamoto, Keisuke/0000-0002-6323-9540; Parker, Seth/0000-0001-7971-8848; MUKHOPADHYAY, SUBHADIP/0000-0002-7025-8694	National Cancer Institute [R01CA157490, R01CA188048, P01CA117969, R35CA232124]; NIH [R01GM095567]; Lustgarten Foundation; SU2C (Stand-Up-To-Cancer); NIH/National Institute of General Medical Sciences [R01 GM132129]; Damon Runyon Cancer Research Foundation [DRG-2348-18]	National Cancer Institute(United States Department of Health & Human ServicesNational Institutes of Health (NIH) - USANIH National Cancer Institute (NCI)); NIH(United States Department of Health & Human ServicesNational Institutes of Health (NIH) - USA); Lustgarten Foundation; SU2C (Stand-Up-To-Cancer); NIH/National Institute of General Medical Sciences(United States Department of Health & Human …	This work was supported by National Cancer Institute Grants R01CA157490, R01CA188048, P01CA117969, and R35CA232124; NIH Grant R01GM095567; and the Lustgarten Foundation, and SU2C (Stand-Up-To-Cancer) (to A.C.K.); and NIH/National Institute of General Medical Sciences Grant R01 GM132129 (to J.A.P.). R.S.B. is a Merck Fellow of the Damon Runyon Cancer Research Foundation (DRG-2348-18). We thank Pau…	Badgley MA, 2020, SCIENCE, V368, P85, DOI 10.1126/science.aaw9872; Bassi MT, 2001, PFLUG ARCH EUR J PHY, V442, P286, DOI 10.1007/s004240100537; Biancur DE, 2017, NAT COMMUN, V8, DOI 10.1038/ncomms15965; Daher B, 2019, CANCER RES, V79, P3877, DOI 10.1158/0008-5472.CAN-18-3855; Feig C, 2012, CLIN CANCER RES, V18, P4266, DOI 10.1158/1078-0432.CCR-11-3114; Geeraert C, 2010, J BIOL CHEM, V285, P24184,…	29	29	30	3	12	NATL ACAD SCIENCES	WASHINGTON	2101 CONSTITUTION AVE NW, WASHINGTON, DC 20418 USA	0027-8424	1091-6490		P NATL ACAD SCI USA	Proc. Natl. Acad. Sci. U. S. A.	2023-02-09	2021	118	6
J	Ropolo, A; Catrinacio, C; Renna, FJ; Boggio, V; Orquera, T; Gonzalez, CD; Vaccaro, MI				Ropolo, Alejandro; Catrinacio, Cintia; Renna, Felipe Javier; Boggio, Veronica; Orquera, Tamara; Gonzalez, Claudio D.; Vaccaro, Maria, I			A Novel E2F1-EP300-VMP1 Pathway Mediates Gemcitabine-Induced Autophagy in Pancreatic Cancer Cells Carrying Oncogenic KRAS	FRONTIERS IN ENDOCRINOLOGY			English	Article						pancreatic cancer; gemcitabine; autophagy; VMP1	VMP1 EXPRESSION; RESISTANCE; E2F1; ADENOCARCINOMA; APOPTOSIS; TRANSCRIPTION; CHEMOTHERAPY; PROGRESSION; MACHINERY; OVERCOME	Autophagy is an evolutionarily preserved degradation process of cytoplasmic cellular constituents, which participates in cell response to disease. We previously characterized VMP1 (Vacuole Membrane Protein 1) as an essential autophagy related protein that mediates autophagy in pancreatic diseases. We also demonstrated that VMP1-mediated autophagy is induced by HIF-1A (hypoxia inducible factor 1 s…	[Ropolo, Alejandro; Catrinacio, Cintia; Renna, Felipe Javier; Boggio, Veronica; Orquera, Tamara; Gonzalez, Claudio D.; Vaccaro, Maria, I] Univ Buenos Aires, Sch Pharm & Biochem, Inst Biochem & Mol Med, Dept Pathophysiol,UBA CONICET, Buenos Aires, DF, Argentina; [Gonzalez, Claudio D.] CEMIC Univ Inst, Buenos Aires, DF, Argentina	Consejo Nacional de Investigaciones Cientificas y Tecnicas (CONICET); University of Buenos Aires; Centro de Educacion Medica e Investigaciones Clinicas (CEMIC)	Ropolo, A (通讯作者)，Univ Buenos Aires, Sch Pharm & Biochem, Inst Biochem & Mol Med, Dept Pathophysiol,UBA CONICET, Buenos Aires, DF, Argentina.	aropolo@ffyb.uba.ar		Vaccaro, Maria/0000-0002-2456-747X; Gonzalez, Claudio/0000-0002-3772-8850	Consejo Nacional de Investigaciones Cientificas y Tecnicas (CONICET) [PIP 2015-2017 GI-11220150100160CO]; Agencia Nacional de Promocion Cientifica y Tecnologica (ANPCyT) [PICT20132048, PICT2016-1032]; Universidad de Buenos Aires [UBACYT 2014-2017 GC-20020130100764BA, UBACyT 2018-2020-20020170100082BA]	Consejo Nacional de Investigaciones Cientificas y Tecnicas (CONICET)(Consejo Nacional de Investigaciones Cientificas y Tecnicas (CONICET)); Agencia Nacional de Promocion Cientifica y Tecnologica (ANPCyT)(ANPCyT); Universidad de Buenos Aires(University of Buenos Aires)	This work was supported by grants from: Consejo Nacional de Investigaciones Cientificas y Tecnicas (CONICET) [PIP 2015-2017 GI-11220150100160CO]; Agencia Nacional de Promocion Cientifica y Tecnologica (ANPCyT) [PICT20132048; PICT2016-1032] and Universidad de Buenos Aires [UBACYT 2014-2017 GC-20020130100764BA; UBACyT 2018-2020-20020170100082BA].	Adiseshaiah PP, 2016, NAT REV CLIN ONCOL, V13, P750, DOI 10.1038/nrclinonc.2016.119; Bergman AM, 2002, DRUG RESIST UPDATE, V5, P19, DOI 10.1016/S1368-7646(02)00002-X; Bold RJ, 1999, ANN SURG ONCOL, V6, P279, DOI 10.1007/s10434-999-0279-x; Bryant KL, 2014, TRENDS BIOCHEM SCI, V39, P91, DOI 10.1016/j.tibs.2013.12.004; Chan HM, 2001, J CELL SCI, V114, P2363; Chawla A, 2019, FRONT ONCOL, V9, DOI 10.3…	68	9	9	0	6	FRONTIERS MEDIA SA	LAUSANNE	AVENUE DU TRIBUNAL FEDERAL 34, LAUSANNE, CH-1015, SWITZERLAND	1664-2392			FRONT ENDOCRINOL	Front. Endocrinol.	2023-06-23	2020	11
J	Philip, PA; Buyse, ME; Alistar, AT; Lima, CMSPRR; Luther, S; Pardee, TS; Van Cutsem, E				Philip, Philip A.; Buyse, Marc E.; Alistar, Angela T.; Lima, Caio M. S. P. R. Rocha; Luther, Sanjeev; Pardee, Timothy S.; Van Cutsem, Eric			A Phase III open-label trial to evaluate efficacy and safety of CPI-613 plus modified FOLFIRINOX (mFFX) versus FOLFIRINOX (FFX) in patients with metastatic adenocarcinoma of the pancreas	FUTURE ONCOLOGY			English	Article						CPI-613; FOLFIRINOX; metastatic; pancreatic cancer; Phase III	CANCER GROWTH; METABOLISM; AUTOPHAGY	Devimistat (CPI-613 (R)) is a novel lipoate analog that inhibits the tricarboxcylic acid cycle at two key carbon entry points. Through its inhibition of pyruvate dehydrogenase and a-ketoglutarate dehydrogenase complexes, devimistat inhibits the entry of glucose and glutamine derived carbons, respectively. Pancreatic cancer is dependent on mitochondrial function for enhanced survival and aggressiv…	[Philip, Philip A.] Wayne State Univ, Karmanos Canc Inst, Dept Oncol, Detroit, MI 48331 USA; [Buyse, Marc E.] Int Drug Dev Inst, Louvain La Neuve, Belgium; [Alistar, Angela T.] Atlantic Hlth Syst, Morristown Med Ctr, Morristown, NJ 07152 USA; [Lima, Caio M. S. P. R. Rocha; Pardee, Timothy S.] Wake Forest Univ, Dept Oncol, Wake Forest Baptist Comprehens Canc Ctr, Winston Salem, NC 27157 USA; [Luth…	Barbara Ann Karmanos Cancer Institute; Wayne State University; International Drug Development Institute; Atlantic Health System; Wake Forest University; Wake Forest Baptist Medical Center; KU Leuven	Philip, PA (通讯作者)，Wayne State Univ, Karmanos Canc Inst, Dept Oncol, Detroit, MI 48331 USA.	philipp@karmanos.org	Van+Cutsem, Eric/ABE-1762-2021	Pardee, Timothy/0000-0002-1186-6948	NCI NIH HHS [P30 CA022453] Funding Source: Medline	NCI NIH HHS(United States Department of Health & Human ServicesNational Institutes of Health (NIH) - USANIH National Cancer Institute (NCI))		Alistar A, 2017, LANCET ONCOL, V18, P770, DOI 10.1016/S1470-2045(17)30314-5; Bingham PM, 2014, EXPERT REV CLIN PHAR, V7, P837, DOI 10.1586/17512433.2014.966816; Birsoy K, 2014, NATURE, V508, P108, DOI 10.1038/nature13110; Chin V, 2018, COCHRANE DB SYST REV, V3; Conroy T, 2011, NEW ENGL J MED, V364, P1817, DOI 10.1056/NEJMoa1011923; Fiorini C, 2015, BBA-MOL CELL RES, V1853, P89, DOI 10.1016/j.bbam…	16	39	40	0	15	FUTURE MEDICINE LTD	LONDON	UNITEC HOUSE, 3RD FLOOR, 2 ALBERT PLACE, FINCHLEY CENTRAL, LONDON, N3 1QB, ENGLAND	1479-6694	1744-8301		FUTURE ONCOL	Future Oncol.	OCT	2019	15	28
J	Liang, SH; Li, X; Gao, C; Zhang, LX				Liang, Sanhong; Li, Xin; Gao, Chao; Zhang, Lexing			microRNA-based autophagy inhibition as targeted therapy in pancreatic cancer	BIOMEDICINE & PHARMACOTHERAPY			English	Review						Pancreatic cancer; PDAC; Autophagy inhibition; microRNA	REGULATE AUTOPHAGY; TUMOR-GROWTH; PROLIFERATION; PROGRESSION; COMPLEX; PHOSPHORYLATION; ASSOCIATION; BIOGENESIS; METABOLISM; INSIGHTS	Pancreatic cancer is a malignancy with extremely low five-year survival rate. Pancreatic tumors maintain a high basal level of autophagy for survival and progression. Autophagy dysfunction leads to tumor progression in pancreatic cancer patients. Clinical trials with autophagy inhibitors, including hydroxychloroquine and chlo-roquine, showed no significant therapeutic benefit as monotherapy. Inst…	[Liang, Sanhong; Li, Xin; Gao, Chao; Zhang, Lexing] Zhejiang Univ, Affiliated Hangzhou Peoples Hosp 1, Sch Med, Hangzhou 310006, Peoples R China	Zhejiang University	Zhang, LX (通讯作者)，Zhejiang Univ, Affiliated Hangzhou Peoples Hosp 1, Sch Med, Hangzhou 310006, Peoples R China.; Zhang, LX (通讯作者)，Zhejiang Univ, Sch Med, Affiliated Hangzhou Peoples Hosp 1, Dept Radiol, 261 Huansha Rd, Hangzhou 310006, Peoples R China.	Zhangythu@zju.edu.cn						Abada A, 2017, P NATL ACAD SCI USA, V114, P12749, DOI 10.1073/pnas.1705572114; Abrams MJ, 2016, THER ADV GASTROENTER, V9, P141, DOI 10.1177/1756283X15622601; Axe EL, 2008, J CELL BIOL, V182, P685, DOI 10.1083/jcb.200803137; Birgisdottir AB, 2013, J CELL SCI, V126, P3237, DOI 10.1242/jcs.126128; Bryant KL, 2019, NAT MED, V25, P628, DOI 10.1038/s41591-019-0368-8; Carlsson SR, 2015, J CELL SCI, V128…	78	9	9	3	15	ELSEVIER FRANCE-EDITIONS SCIENTIFIQUES MEDICALES ELSEVIER	ISSY-LES-MOULINEAUX	65 RUE CAMILLE DESMOULINS, CS50083, 92442 ISSY-LES-MOULINEAUX, FRANCE	0753-3322	1950-6007		BIOMED PHARMACOTHER	Biomed. Pharmacother.	DEC	2020	132
J	Yang, YF; Sun, Y; Wang, HT; Li, HS; Zhang, MJ; Zhou, L; Meng, XL; Wu, YH; Liu, P; Liu, X; Zhang, J; Tan, XD				Yang, Yifan; Sun, Yang; Wang, Huaitao; Li, Hansi; Zhang, Mingjie; Zhou, Lei; Meng, Xiangli; Wu, Yunhao; Liu, Peng; Liu, Xin; Zhang, Jun; Tan, Xiaodong			MicroRNA-221 induces autophagy through suppressing HDAC6 expression and promoting apoptosis in pancreatic cancer	ONCOLOGY LETTERS			English	Article						microRNA-221; pancreatic cancer; autophagy; apoptosis; histone deacetylase-6	TUMOR-SUPPRESSOR; GROWTH; ADENOCARCINOMA; ACETYLATION; PROGRESSION; MODULATION; OPTIONS; MIR-221; CHINA	Pancreatic cancer is an aggressive type of cancer with a poor prognosis, short survival rate and high mortality. Therefore, understanding the molecular mechanism underlying the aggressive growth of pancreatic cancer is of importance. An increasing number of studies suggest that numerous microRNAs (miRNAs/miRs) are associated with the tumorigenesis, progression and prognosis of tumors. In a recent…	[Yang, Yifan; Wang, Huaitao; Li, Hansi; Zhou, Lei; Meng, Xiangli; Wu, Yunhao; Tan, Xiaodong] China Med Univ, Shengjing Hosp, Dept Pancreat & Thyroidal Surg, 36 Sanhao St, Shenyang 110000, Liaoning, Peoples R China; [Sun, Yang] Dalian Med Univ, Hosp 2, Dept Hepatobiliary & Pancreat Surg, Dalian 116000, Liaoning, Peoples R China; [Zhang, Mingjie] China Med Univ, Shengjing Hosp, Dept Gen Surg, Sheny…	China Medical University; Dalian Medical University; China Medical University	Tan, XD (通讯作者)，China Med Univ, Shengjing Hosp, Dept Pancreat & Thyroidal Surg, 36 Sanhao St, Shenyang 110000, Liaoning, Peoples R China.	gail1988@163.com			National Natural Science Foundation of China [30973501]	National Natural Science Foundation of China(National Natural Science Foundation of China (NSFC))	The present study was supported by the National Natural Science Foundation of China (grant no. 30973501).	Ambros V, 2001, CELL, V107, P823, DOI 10.1016/S0092-8674(01)00616-X; Arslan C, 2014, J GASTROINTEST ONCOL, V5, P280, DOI 10.3978/j.issn.2078-6891.2014.030; Bae HJ, 2015, J HEPATOL, V63, P408, DOI 10.1016/j.jhep.2015.03.019; Bartel DP, 2004, CELL, V116, P281, DOI 10.1016/S0092-8674(04)00045-5; Blaszkowsky Lawrence, 1998, Frontiers in Bioscience, V3, pE214; Chen WQ, 2014, CHINESE J CANCER RES, V26,…	50	22	22	0	9	SPANDIDOS PUBL LTD	ATHENS	POB 18179, ATHENS, 116 10, GREECE	1792-1074	1792-1082		ONCOL LETT	Oncol. Lett.	DEC	2018	16	6
J	Jonckheere, N; Vincent, A; Van Seuningen, I				Jonckheere, Nicolas; Vincent, Audrey; Van Seuningen, Isabelle			Of autophagy and in vivo pancreatic carcinogenesis: The p53 status matters!	CLINICS AND RESEARCH IN HEPATOLOGY AND GASTROENTEROLOGY			English	Article								Autophagy is a lysosomal recycling process essential for tissue or cell homeostasis. The role of autophagy in cancer is complex with either tumor suppressive or pro-carcinogenetic activities. This question has been addressed by Kevin Ryan's laboratory by using Kras-driven genetic engineering mouse models in order to decipher the involvement of essential Atg5/7 autophagy genes and p53 status in pa…	[Jonckheere, Nicolas; Vincent, Audrey; Van Seuningen, Isabelle] INSERM, UMR837, Team Mucins Epithelial Differentiat & Carcinogene, Jean Pierre Aubert Res Ctr, F-59045 Lille, France; [Jonckheere, Nicolas; Vincent, Audrey; Van Seuningen, Isabelle] Univ Lille Nord France, F-59045 Lille, France; [Jonckheere, Nicolas; Vincent, Audrey; Van Seuningen, Isabelle] Ctr Hosp Reg & Univ Lille, F-59037 Lille, …	Universite de Lille - ISITE; Universite de Lille; Institut National de la Sante et de la Recherche Medicale (Inserm); Universite de Lille - ISITE; Universite de Lille; Universite de Lille - ISITE; CHU Lille	Jonckheere, N (通讯作者)，INSERM, UMR837, Team Mucins Epithelial Differentiat & Carcinogene, Jean Pierre Aubert Res Ctr, Rue Polonovski, F-59045 Lille, France.	nicolas.jonckheere@inserm.fr	VAN SEUNINGEN, Isabelle/N-6176-2016; Jonckheere, Nicolas/J-6028-2013; Vincent, Audrey/I-2934-2016	VAN SEUNINGEN, Isabelle/0000-0002-3131-2694; Jonckheere, Nicolas/0000-0002-0496-0661; Vincent, Audrey/0000-0003-0058-2058	Inserm; SIRIC ONCOLille [INCa-DGOS-Inserm 6041]; fondation Association pour la recherche sur le cancer (ARC)	Inserm(Institut National de la Sante et de la Recherche Medicale (Inserm)); SIRIC ONCOLille; fondation Association pour la recherche sur le cancer (ARC)	This work is supported by Inserm and by SIRIC ONCOLille, Grant INCa-DGOS-Inserm 6041. Dr Vincent is the recipient of a postdoctoral fellowship from the fondation Association pour la recherche sur le cancer (ARC).	Hingorani SR, 2005, CANCER CELL, V7, P469, DOI 10.1016/j.ccr.2005.04.023; Levine B, 2008, CELL, V132, P27, DOI 10.1016/j.cell.2007.12.018; Rosenfeldt MT, 2013, NATURE, V504, P296, DOI 10.1038/nature12865; Vincent A, 2011, LANCET, V378, P607, DOI 10.1016/S0140-6736(10)62307-0; Yang SH, 2011, GENE DEV, V25, P717, DOI 10.1101/gad.2016111	5	4	5	0	6	ELSEVIER MASSON	MILANO	VIA PALEOCAPA 7, 20121 MILANO, ITALY	2210-7401	2210-741X		CLIN RES HEPATOL GAS	Clin. Res. Hepatol. Gastroenterol.	SEP	2014	38	4
J	Yuan, M; Tu, B; Li, HC; Pang, HH; Zhang, N; Fan, MH; Bai, JR; Wang, W; Shu, ZQ; DuFort, CC; Huo, SH; Zhai, J; Yao, K; Wang, LN; Ying, HQ; Zhu, WG; Fu, DL; Hu, ZP; Zhao, Y				Yuan, Meng; Tu, Bo; Li, Hengchao; Pang, Huanhuan; Zhang, Nan; Fan, Minghe; Bai, Jingru; Wang, Wei; Shu, Zhaoqi; DuFort, Christopher C.; Huo, Sihan; Zhai, Jie; Yao, Ke; Wang, Lina; Ying, Haoqiang; Zhu, Wei-Guo; Fu, Deliang; Hu, Zeping; Zhao, Ying			Cancer-associated fibroblasts employ NUFIP1-dependent autophagy to secrete nucleosides and support pancreatic tumor growth	NATURE CANCER			English	Article							GLUTAMINE-SYNTHETASE; STELLATE CELLS; MYC; KRAS; DEFICIENCY; METABOLISM; MAINTAINS; PROTEIN	Yuan et al. demonstrate that cancer-associated fibroblasts in the pancreatic tumor microenvironment secrete nucleosides through autophagy in an NUFIP1-dependent manner, thereby inducing glucose consumption under glutamine-deprived conditions and promoting tumor growth. Cancer-associated fibroblasts (CAFs) are one of the most prominent and active components in the pancreatic tumor microenvironment…	[Yuan, Meng; Zhang, Nan; Fan, Minghe; Bai, Jingru; Shu, Zhaoqi; Huo, Sihan; Zhai, Jie; Wang, Lina; Zhao, Ying] Peking Univ Hlth Sci Ctr, Sch Basic Med Sci, Dept Biochem & Mol Biol, Beijing Key Lab Prot Posttranslat Modificat & Cel, Beijing, Peoples R China; [Yuan, Meng; Zhu, Wei-Guo] Shenzhen Univ, Marshall Lab Biomed Engn, Sch Med, Shenzhen, Peoples R China; [Tu, Bo; Ying, Haoqiang] Univ Texas M…	Shenzhen University; University of Texas System; UTMD Anderson Cancer Center; Fred Hutchinson Cancer Center; Fudan University; Tsinghua University; Peking University; Shenzhen University	Zhao, Y (通讯作者)，Peking Univ Hlth Sci Ctr, Sch Basic Med Sci, Dept Biochem & Mol Biol, Beijing Key Lab Prot Posttranslat Modificat & Cel, Beijing, Peoples R China.; Fu, DL (通讯作者)，FuDan Univ, Huashan Hosp, Inst Pancreat Dis, Dept Pancreat Surg, Shanghai, Peoples R China.; Hu, ZP (通讯作者)，Tsinghua Univ, Tsinghua Peking Joint Ctr Life Sci, Beijing Frontier Res Ctr Biol Struct, Sch Pharmaceut Sci, Beijin…	surgeonfu@163.com; zeping_hu@mail.tsinghua.edu.cn; zhaoying0812@bjmu.edu.cn	wang, lina/HGC-1592-2022		National Key R&D Program of China [2017YFA0503900, 2019YFC1005200]; National Natural Science Foundation of China [82173020, 81874145, 81672712]; Peking University [BMU2022XKQ004, PKU2020LCXQ024]	National Key R&D Program of China; National Natural Science Foundation of China(National Natural Science Foundation of China (NSFC)); Peking University(Peking University)	The present study was supported by the National Key R&D Program of China (nos. 2017YFA0503900 and 2019YFC1005200 to Y.Z.), National Natural Science Foundation of China (nos. 82173020, 81874145 and 81672712 to Y.Z.) and Peking University (nos. BMU2022XKQ004 and PKU2020LCXQ024 to Y.Z.).	Aguirre AJ, 2003, GENE DEV, V17, P3112, DOI 10.1101/gad.1158703; An H, 2020, NATURE, V583, P303, DOI 10.1038/s41586-020-2446-y; Bardoni B, 1999, HUM MOL GENET, V8, P2557, DOI 10.1093/hmg/8.13.2557; Beese CJ, 2020, FRONT CELL DEV BIOL, V7, DOI 10.3389/fcell.2019.00373; Biancur DE, 2017, NAT COMMUN, V8, DOI 10.1038/ncomms15965; BLOBEL G, 1967, J MOL BIOL, V26, P279, DOI 10.1016/0022-2836(67)90297-5…	42	2	2	24	36	NATURE PORTFOLIO	BERLIN	HEIDELBERGER PLATZ 3, BERLIN, 14197, GERMANY		2662-1347		NAT CANCER	Nat. Cancer	AUG	2022	3	8
J	Geng, XL; Li, L; Luo, Y; Yang, WB; Hu, JS; Zhao, ZJ; Cheng, CD; Zhang, T; Zhang, YY; Liu, LW; Xie, Y; Li, GQ; Liu, DX; Bai, R; Bai, XW; Wang, G; Chen, H; Wang, YW; Chen, HZ; Sun, B				Geng, Xinglong; Li, Le; Luo, Yan; Yang, Wenbo; Hu, Jisheng; Zhao, Zhongjie; Cheng, Chundong; Zhang, Tao; Zhang, Yangyang; Liu, Liwei; Xie, Yu; Li, Guanqun; Liu, Danxi; Bai, Rui; Bai, Xuewei; Wang, Gang; Chen, Hua; Wang, Yongwei; Chen, Hongze; Sun, Bei			Tumor Cell Derived Lnc-FSD2-31:1 Contributes to Cancer-Associated Fibroblasts Activation in Pancreatic Ductal Adenocarcinoma Progression through Extracellular Vesicles Cargo MiR-4736	ADVANCED SCIENCE			English	Article; Early Access						autophagy; cancer-associated fibroblasts; extracellular vesicles; noncoding RNA; pancreatic ductal adenocarcinoma	AUTOPHAGY; SUPPORT; METABOLISM; EXPRESSION	Pancreatic ductal adenocarcinoma (PDAC) presents with high mortality and short overall survival. Cancer-associated fibroblasts (CAFs) act as refuge for cancer cells in PDAC. Mechanisms of intracelluar communication between CAFs and cancer cells need to be explored. Long noncoding RNAs (lncRNAs) are involved in the modulation of oncogenesis and tumor progression of PDAC; however, specific lncRNAs …	[Geng, Xinglong; Li, Le; Luo, Yan; Yang, Wenbo; Hu, Jisheng; Zhao, Zhongjie; Cheng, Chundong; Zhang, Tao; Zhang, Yangyang; Liu, Liwei; Xie, Yu; Li, Guanqun; Liu, Danxi; Bai, Rui; Bai, Xuewei; Wang, Gang; Chen, Hua; Wang, Yongwei; Chen, Hongze; Sun, Bei] Harbin Med Univ, Affiliated Hosp 1, Dept Pancreat & Biliary Surg, Key Lab Hepatosplen Surg,Minist Educ, Harbin 150000, Heilongjiang, Peoples R Ch…	Harbin Medical University	Chen, HZ; Sun, B (通讯作者)，Harbin Med Univ, Affiliated Hosp 1, Dept Pancreat & Biliary Surg, Key Lab Hepatosplen Surg,Minist Educ, Harbin 150000, Heilongjiang, Peoples R China.	chenhongze0428@163.com; sunbei70@hrbmu.edu.cn		Xie, Yu/0000-0001-5518-3973	Science Fund for Excellent Young Scholars of First Affiliated Hospital of Harbin Medical University [2021Y11]; Fund of scientific research innovation of First Affiliated Hospital of Harbin Medical University [2021B02]; Heilongjiang Postdoctoral Fund [LBH-Z20072]; National Natural Science Foundation of China [81871974]; Natural Science Foundation of Heilongjiang Province [TD2021H001]	Science Fund for Excellent Young Scholars of First Affiliated Hospital of Harbin Medical University; Fund of scientific research innovation of First Affiliated Hospital of Harbin Medical University; Heilongjiang Postdoctoral Fund; National Natural Science Foundation of China(National Natural Science Foundation of China (NSFC)); Natural Science Foundation of Heilongjiang Province(Natural Science F…	This work was supported by the Science Fund for Excellent Young Scholars of First Affiliated Hospital of Harbin Medical University (Grant no. 2021Y11 to H.C.). The Fund of scientific research innovation of First Affiliated Hospital of Harbin Medical University (Grant no. 2021B02 to H.C.). Heilongjiang Postdoctoral Fund (Grant no. LBH-Z20072 to H.C.). National Natural Science Foundation of China (…	Amaravadi RK, 2019, CANCER DISCOV, V9, P1167, DOI 10.1158/2159-8290.CD-19-0292; Banh RS, 2020, CELL, V183, P1202, DOI 10.1016/j.cell.2020.10.016; Biffi G, 2019, CANCER DISCOV, V9, P282, DOI 10.1158/2159-8290.CD-18-0710; Blanc V, 2021, J CLIN INVEST, V131, DOI 10.1172/JCI138699; Bortolozzi A, 2021, PHARMACOL THERAPEUT, V227, DOI 10.1016/j.pharmthera.2021.107873; Brody H, 2019, NATURE, V573, pS49, …	69	0	0	2	2	WILEY	HOBOKEN	111 RIVER ST, HOBOKEN 07030-5774, NJ USA		2198-3844		ADV SCI	Adv. Sci.
J	Wei, DM; Jiang, MT; Lin, P; Yang, H; Dang, YW; Yu, Q; Liao, DY; Luo, DZ; Chen, G				Wei, Dan-Ming; Jiang, Meng-Tong; Lin, Peng; Yang, Hong; Dang, Yi-Wu; Yu, Qiao; Liao, Dan-Yu; Luo, Dian-Zhong; Chen, Gang			Potential ceRNA networks involved in autophagy suppression of pancreatic cancer caused by chloroquine diphosphate: A study based on differentially-expressed circRNAs, lncRNAs, miRNAs and mRNAs	INTERNATIONAL JOURNAL OF ONCOLOGY			English	Article						pancreatic cancer; autophagy; ceRNA; circRNA; lncRNA; chloroquine diphosphate	CELL LUNG-CANCER; MICRORNA TARGET PREDICTION; CIRCULAR RNA; BREAST-CANCER; TUMOR-GROWTH; HEPATOCELLULAR-CARCINOMA; DOWN-REGULATION; DUCTAL ADENOCARCINOMA; FUNCTIONAL-ANALYSIS; INHIBIT AUTOPHAGY	Autophagy has been reported to be involved in the occurrence and development of pancreatic cancer. However, the mechanism of autophagy-associated non-coding RNAs (ncRNAs) in pancreatic cancer remains largely unknown. In the present study, microarrays were used to detect differential expression of mRNAs, microRNAs (miRNAs), long ncRNAs (lncRNAs) and circular RNAs (circRNAs) post autophagy suppress…	[Wei, Dan-Ming; Jiang, Meng-Tong; Dang, Yi-Wu; Yu, Qiao; Liao, Dan-Yu; Luo, Dian-Zhong; Chen, Gang] Guangxi Med Univ, Affiliated Hosp 1, Dept Pathol, Nanning 530021, Guangxi, Peoples R China; [Lin, Peng; Yang, Hong] Guangxi Med Univ, Affiliated Hosp 1, Dept Med Ultrason, Nanning 530021, Guangxi, Peoples R China	Guangxi Medical University; Guangxi Medical University	Luo, DZ; Chen, G (通讯作者)，Guangxi Med Univ, Affiliated Hosp 1, Dept Pathol, Nanning 530021, Guangxi, Peoples R China.	13878802796@163.com; chengang@gxmu.edu.cn		Chen, Gang/0000-0002-4864-1451	National Natural Science Foundation of China [NSFC81560448]; Natural Science Foundation of Guangxi, China [2016GXNSFBA380039]; Promoting Project of Basic Capacity for University Young and Middle-aged Teachers in Guangxi [KY2016LX031]; Medical Excellence Award - Creative Research Development Grant from the First Affiliated Hospital of Guangxi Medical University; Guangxi Medical University Training…	National Natural Science Foundation of China(National Natural Science Foundation of China (NSFC)); Natural Science Foundation of Guangxi, China(National Natural Science Foundation of Guangxi Province); Promoting Project of Basic Capacity for University Young and Middle-aged Teachers in Guangxi; Medical Excellence Award - Creative Research Development Grant from the First Affiliated Hospital of Gu…	The study was supported by the funds of the National Natural Science Foundation of China (grant no. NSFC81560448), the Natural Science Foundation of Guangxi, China (grant no. 2016GXNSFBA380039), Medical Excellence Award Funded by the Creative Research Development Grant from the First Affiliated Hospital of Guangxi Medical University, Guangxi Medical University Training Program for Distinguished Y…	Bamodu OA, 2016, BMC CANCER, V16, DOI 10.1186/s12885-016-2108-5; Bolton EM, 2014, CLIN CANCER RES, V20, P35, DOI 10.1158/1078-0432.CCR-13-1989; Bronietzki AW, 2015, IMMUNOL CELL BIOL, V93, P25, DOI 10.1038/icb.2014.81; Cai JC, 2018, NAT CELL BIOL, V20, P465, DOI 10.1038/s41556-018-0065-8; Ceperuelo-Mallafre V, 2016, MOL METAB, V5, P5, DOI 10.1016/j.molmet.2015.10.001; Chan EYW, 2009, MOL CELL BIO…	161	40	42	0	19	SPANDIDOS PUBL LTD	ATHENS	POB 18179, ATHENS, 116 10, GREECE	1019-6439	1791-2423		INT J ONCOL	Int. J. Oncol.	FEB	2019	54	2
J	Fiorini, C; Menegazzi, M; Padroni, C; Dando, I; Dalla Pozza, E; Gregorelli, A; Costanzo, C; Palmieri, M; Donadelli, M				Fiorini, Claudia; Menegazzi, Marta; Padroni, Chiara; Dando, Ilaria; Dalla Pozza, Elisa; Gregorelli, Alex; Costanzo, Chiara; Palmieri, Marta; Donadelli, Massimo			Autophagy induced by p53-reactivating molecules protects pancreatic cancer cells from apoptosis	APOPTOSIS			English	Article						Pancreatic cancer; p53; AMPK; Autophagy; CP-31398; RITA	MUTANT P53; IN-VIVO; TUMOR-GROWTH; RESTORATION; REACTIVATION; THERAPY; PATHWAY; ACTIVATION; INHIBITORS; PATIENT	TP53 mutations compromising p53 transcriptional function occur in more than 50 % of human cancers, including pancreatic adenocarcinoma, and render cancer cells more resistant to conventional therapy. In the last few years, many efforts have been addressed to identify p53-reactivating molecules able to restore the wild-type transcriptionally competent conformation of the mutated proteins. Here, we…	[Fiorini, Claudia; Menegazzi, Marta; Padroni, Chiara; Dando, Ilaria; Dalla Pozza, Elisa; Gregorelli, Alex; Costanzo, Chiara; Palmieri, Marta; Donadelli, Massimo] Univ Verona, Dept Life & Reprod Sci, Biochem Sect, I-37134 Verona, Italy	University of Verona	Donadelli, M (通讯作者)，Univ Verona, Dept Life & Reprod Sci, Biochem Sect, Str Le Grazie 8, I-37134 Verona, Italy.	massimo.donadelli@univr.it	Menegazzi, Marta/AAE-7079-2019; Donadelli, Massimo/AAC-2003-2022; Dando, Ilaria/P-7062-2019	Menegazzi, Marta/0000-0003-1310-9227; Dando, Ilaria/0000-0002-6390-4184; Dalla Pozza, Elisa/0000-0001-6813-5436; Donadelli, Massimo/0000-0001-9224-9230	Associazione Italiana Ricerca Cancro (AIRC), Milan, Italy; Fondazione CariPaRo, Padova, Italy; Ministero dell'Istruzione, dell'Universita e della Ricerca (MIUR), Rome, Italy; Progetti di Ricerca di Interesse Nazionale (PRIN, MIUR), Rome, Italy	Associazione Italiana Ricerca Cancro (AIRC), Milan, Italy(Fondazione AIRC per la ricerca sul cancro); Fondazione CariPaRo, Padova, Italy(Fondazione Cariparo); Ministero dell'Istruzione, dell'Universita e della Ricerca (MIUR), Rome, Italy(Ministry of Education, Universities and Research (MIUR)); Progetti di Ricerca di Interesse Nazionale (PRIN, MIUR), Rome, Italy(Ministry of Education, Universitie…	We thank Dr. Silvia di Agostino (Regina Elena Cancer Institute, Rome, Italy) who kindly provided us with the p53-null non-small cell lung cancer cell line. This work was supported by Associazione Italiana Ricerca Cancro (AIRC), Milan, Italy; Fondazione CariPaRo, Padova, Italy; Ministero dell'Istruzione, dell'Universita e della Ricerca (MIUR), Rome, Italy; Progetti di Ricerca di Interesse Nazional…	Amelio I, 2011, BIOCHEM BIOPH RES CO, V414, P277, DOI 10.1016/j.bbrc.2011.09.080; Azmi AS, 2010, CURR CANCER DRUG TAR, V10, P319, DOI 10.2174/156800910791190229; BARTON CM, 1991, BRIT J CANCER, V64, P1076, DOI 10.1038/bjc.1991.467; Budanov AV, 2008, CELL, V134, P451, DOI 10.1016/j.cell.2008.06.028; Bullock AN, 2001, NAT REV CANCER, V1, P68, DOI 10.1038/35094077; Bykov VJN, 2003, EUR J CANCER, V39…	40	53	54	0	29	SPRINGER	DORDRECHT	VAN GODEWIJCKSTRAAT 30, 3311 GZ DORDRECHT, NETHERLANDS	1360-8185			APOPTOSIS	Apoptosis	MAR	2013	18	3
J	Biancur, DE; Kimmelman, AC				Biancur, Douglas E.; Kimmelman, Alec C.			The plasticity of pancreatic cancer metabolism in tumor progression and therapeutic resistance	BIOCHIMICA ET BIOPHYSICA ACTA-REVIEWS ON CANCER			English	Review						Pancreatic cancer; Autophagy; Metabolism; Microenvironment; Macropinocytosis	HIGH-FAT DIET; DUCTAL ADENOCARCINOMA; ONCOGENIC KRAS; AMINO-ACID; AUTOPHAGY; CELL; GROWTH; PROMOTES; INHIBITION; GLUTAMINE	Pancreatic ductal adenocarcinoma (PDA) is an aggressive cancer that is highly refractory to the current standards of care. The difficulty in treating this disease is due to a number of different factors, including altered metabolism. In PDA, the metabolic rewiring favors anabolic reactions which supply the cancer cell with necessary cellular building blocks for unconstrained growth. Furthermore, …	[Biancur, Douglas E.; Kimmelman, Alec C.] NYU, Dept Radiat Oncol, Perlmutter Canc Ctr, Med Sch, V-646-501-8940, New York, NY 10016 USA	New York University	Kimmelman, AC (通讯作者)，NYU, Dept Radiat Oncol, Perlmutter Canc Ctr, Med Sch, V-646-501-8940, New York, NY 10016 USA.	Alec.Kimmelman@nyumc.org			National Cancer Institute [R01CA157490, R01CA188048, P01CA117969]; ACS [RSG-13-298-01-TBG]; NIH [R01GM095567]; Lustgarten Foundation	National Cancer Institute(United States Department of Health & Human ServicesNational Institutes of Health (NIH) - USANIH National Cancer Institute (NCI)); ACS(American Cancer Society); NIH(United States Department of Health & Human ServicesNational Institutes of Health (NIH) - USA); Lustgarten Foundation	We apologize for the omission of any primary citations. We thank Vladislav Sviderskiy for critical reading of the manuscript. Figures created in the Mind the Graph platform-www.mindthegraph.com. This work was supported by National Cancer Institute Grants R01CA157490, R01CA188048 and P01CA117969; ACS Research Scholar Grant RSG-13-298-01-TBG; NIH grant R01GM095567; and the Lustgarten Foundation to …	Abrego J, 2017, CANCER LETT, V400, P37, DOI 10.1016/j.canlet.2017.04.029; Aguirre AJ, 2017, CANCER CELL, V32, P185, DOI 10.1016/j.ccell.2017.07.007; Ansari D, 2017, SCAND J GASTROENTERO, V52, P641, DOI 10.1080/00365521.2017.1293726; BARSAGI D, 1986, SCIENCE, V233, P1061, DOI 10.1126/science.3090687; Bayne LJ, 2012, CANCER CELL, V21, P822, DOI 10.1016/j.ccr.2012.04.025; Beloribi-Djefaflia S, 2016,…	93	79	80	2	20	ELSEVIER SCIENCE BV	AMSTERDAM	PO BOX 211, 1000 AE AMSTERDAM, NETHERLANDS	0304-419X	1879-2561		BBA-REV CANCER	Biochim. Biophys. Acta-Rev. Cancer	AUG	2018	1870	1
J	Zhu, XG; Chudnovskiy, A; Baudrier, L; Prizer, B; Liu, YY; Ostendorf, BN; Yamaguchi, N; Arab, A; Tavora, B; Timson, R; Heissel, S; de Stanchina, E; Molina, H; Victora, GD; Goodarzi, H; Birsoy, K				Zhu, Xiphias Ge; Chudnovskiy, Aleksey; Baudrier, Lou; Prizer, Benjamin; Liu, Yuyang; Ostendorf, Benjamin N.; Yamaguchi, Norihiro; Arab, Abolfozl; Tavora, Bernardo; Timson, Rebecca; Heissel, Soren; de Stanchina, Elisa; Molina, Henrik; Victora, Gabriel D.; Goodarzi, Hani; Birsoy, Kivanc			Functional Genomics In Vivo Reveal Metabolic Dependencies of Pancreatic Cancer Cells	CELL METABOLISM			English	Article							ELECTRON-TRANSPORT CHAIN; AUTOPHAGY; GROWTH; TUMORS; ACID	Pancreatic ductal adenocarcinoma (PDAC) cells require substantial metabolic rewiring to overcome nutrient limitations and immune surveillance. However, the metabolic pathways necessary for pancreatic tumor growth in vivo are poorly understood. To address this, we performed metabolism-focused CRISPR screens in PDAC cells grown in culture or engrafted in immunocompetent mice. While most metabolic g…	[Zhu, Xiphias Ge; Baudrier, Lou; Prizer, Benjamin; Liu, Yuyang; Timson, Rebecca; Birsoy, Kivanc] Rockefeller Univ, Lab Metab Regulat & Genet, 1230 York Ave, New York, NY 10021 USA; [Chudnovskiy, Aleksey; Victora, Gabriel D.] Rockefeller Univ, Lab Lymphocyte Dynam, 1230 York Ave, New York, NY 10021 USA; [Ostendorf, Benjamin N.; Yamaguchi, Norihiro; Tavora, Bernardo] Rockefeller Univ, Lab Syst Canc…	Rockefeller University; Rockefeller University; Rockefeller University; University of California System; University of California San Francisco; University of California System; University of California San Francisco; University of California System; University of California San Francisco; UCSF Medical Center; UCSF Helen Diller Family Comprehensive Cancer Center; Rockefeller University; Memorial …	Birsoy, K (通讯作者)，Rockefeller Univ, Lab Metab Regulat & Genet, 1230 York Ave, New York, NY 10021 USA.	kbirsoy@rockefeller.edu	Zhu, Xiphias/ABE-9220-2021; Ostendorf, Benjamin Nils/AAA-2109-2022	Zhu, Xiphias/0000-0001-5045-9117; Ostendorf, Benjamin Nils/0000-0003-4492-9252; Arab, Abolfazl/0000-0002-0024-2937; Prizer, Benjamin/0000-0003-4747-8522; Birsoy, Kivanc/0000-0002-7579-9895; Liu, Yuyang/0000-0001-5632-7764	NIH [DP2 CA228042-01]; Pershing Square Sohn Foundation; 2017 Breast Cancer Research Foundation-AACR NextGen Grant for Transformative Cancer Research [17-20-26BIRS]; Robertson Therapeutic Development Fund; Sackler Center for Biomedicine and Nutrition Research through Sackler Foundation	NIH(United States Department of Health & Human ServicesNational Institutes of Health (NIH) - USA); Pershing Square Sohn Foundation(Pershing Square Sohn Cancer Research Alliance); 2017 Breast Cancer Research Foundation-AACR NextGen Grant for Transformative Cancer Research; Robertson Therapeutic Development Fund; Sackler Center for Biomedicine and Nutrition Research through Sackler Foundation	We thank all members of the Birsoy Lab for helpful suggestions. We would like to thank members of the Rockefeller University Genomics Resource Center, Proteomics Resource Center, Bio-Imaging Resource Center, Flow Cytometry Resource Center, and Weill Cornell Laboratory of Comparative Pathology for their assistance. We also thank Sohail Tavazoie for his scientific input. This research is supported …	Alam J, 2007, AM J RESP CELL MOL, V36, P166, DOI 10.1165/rcmb.2006-0340TR; Alvarez SW, 2017, NATURE, V551, P639, DOI 10.1038/nature24637; Amaravadi R, 2016, GENE DEV, V30, P1913, DOI 10.1101/gad.287524.116; Badgley MA, 2020, SCIENCE, V368, P85, DOI 10.1126/science.aaw9872; Birsoy K, 2015, CELL, V162, P540, DOI 10.1016/j.cell.2015.07.016; Birsoy K, 2014, NATURE, V508, P108, DOI 10.1038/nature13110…	49	36	37	1	21	CELL PRESS	CAMBRIDGE	50 HAMPSHIRE ST, FLOOR 5, CAMBRIDGE, MA 02139 USA	1550-4131	1932-7420		CELL METAB	Cell Metab.	2023-01-05	2021	33	1
J	Yang, MC; Wang, HC; Hou, YC; Tung, HL; Chiu, TJ; Shan, YS				Yang, Ming-Chen; Wang, Hao-Chen; Hou, Ya-Chin; Tung, Hui-Ling; Chiu, Tai-Jan; Shan, Yan-Shen			Blockade of autophagy reduces pancreatic cancer stem cell activity and potentiates the tumoricidal effect of gemcitabine	MOLECULAR CANCER			English	Article						ALDH1; Autophagy; Cancer stem cells; CD133; CD44; Gemcitabine; Osteopontin; Pancreatic cancer	NF-KAPPA-B; SIGNALING PATHWAYS; TUMOR-GROWTH; OSTEOPONTIN; ADENOCARCINOMA; ACTIVATION; EXPRESSION; RESISTANCE; SURVIVAL; BIOLOGY	Background: Cancer stem cells (CSCs) are considered responsible for the recurrence and chemoresistance of cancer. Dysregulated autophagy is highly prevalent in many types of cancer including pancreatic cancer and has been implicated in cytoprotection and tumor promotion. This study aimed to investigate the role of autophagy in regulating cancer stemness and chemoresistance of pancreatic cancer. M…	[Yang, Ming-Chen] Natl Cheng Kung Univ, Coll Med, Dept Microbiol & Immunol, Tainan 70101, Taiwan; [Wang, Hao-Chen; Hou, Ya-Chin; Shan, Yan-Shen] Natl Cheng Kung Univ, Coll Med, Inst Clin Med, Tainan 70101, Taiwan; [Hou, Ya-Chin; Tung, Hui-Ling; Shan, Yan-Shen] Natl Cheng Kung Univ Hosp, Dept Surg, Tainan 70428, Taiwan; [Chiu, Tai-Jan] Chang Gung Univ, Coll Med, Inst Clin Med Sci, Dept Med Oncol,K…	National Cheng Kung University; National Cheng Kung University; National Cheng Kung University; National Cheng Kung University Hospital; Chang Gung Memorial Hospital; Chang Gung University	Shan, YS (通讯作者)，Natl Cheng Kung Univ, Coll Med, Inst Clin Med, Tainan 70101, Taiwan.	ysshan@mail.ncku.edu.tw			Department of Health, Executive Yuan, Taiwan [DOH101-TD-C-111-003]	Department of Health, Executive Yuan, Taiwan	The authors thank Dr. Mettling Clement (Institut de Genetique Humaine, CNRS UPR1142, Montpellier, France) for providing constructs. This study was supported by the grant from Department of Health, Executive Yuan, Taiwan (DOH101-TD-C-111-003).	Abel EV, 2013, GASTROENTEROLOGY, V144, P1241, DOI 10.1053/j.gastro.2013.01.072; Behera R, 2010, CARCINOGENESIS, V31, P192, DOI 10.1093/carcin/bgp289; Bellahcene A, 2008, NAT REV CANCER, V8, P212, DOI 10.1038/nrc2345; Canino C, 2015, ONCOTARGET, V6, P12637, DOI 10.18632/oncotarget.3703; Chaterjee M, 2011, BONE MARROW RES, DOI 10.1155/2011/362938; Clevers H, 2011, NAT MED, V17, P313, DOI 10.1038/nm…	49	131	142	0	27	BMC	LONDON	CAMPUS, 4 CRINAN ST, LONDON N1 9XW, ENGLAND		1476-4598		MOL CANCER	Mol. Cancer	2023-10-12	2015	14
J	Yang, SH; Imamura, Y; Jenkins, RW; Canadas, I; Kitajima, S; Aref, A; Brannon, A; Oki, E; Castoreno, A; Zhu, ZH; Thai, T; Reibel, J; Qian, ZR; Ogino, S; Wong, KK; Baba, H; Kimmelman, AC; Di Magliano, MP; Barbie, DA				Yang, Shenghong; Imamura, Yu; Jenkins, Russell W.; Canadas, Israel; Kitajima, Shunsuke; Aref, Amir; Brannon, Arthur; Oki, Eiji; Castoreno, Adam; Zhu, Zehua; Tran Thai; Reibel, Jacob; Qian, Zhirong; Ogino, Shuji; Wong, Kwok K.; Baba, Hideo; Kimmelman, Alec C.; Di Magliano, Marina Pasca; Barbie, David A.			Autophagy Inhibition Dysregulates TBK1 Signaling and Promotes Pancreatic Inflammation	CANCER IMMUNOLOGY RESEARCH			English	Article							INNATE IMMUNITY; SELECTIVE AUTOPHAGY; CELL-SURVIVAL; TUMOR-GROWTH; CANCER; PHOSPHORYLATION; ACTIVATION; RESTRICTS; PATHWAY; ADENOCARCINOMA	Autophagy promotes tumor progression downstream of oncogenic KRAS, yet also restrains inflammation and dysplasia through mechanisms that remain incompletely characterized. Understanding the basis of this paradox has important implications for the optimal targeting of autophagy in cancer. Using a mouse model of cerulein-induced pancreatitis, we found that loss of autophagy by deletion of Atg5 enha…	[Yang, Shenghong; Jenkins, Russell W.; Canadas, Israel; Kitajima, Shunsuke; Aref, Amir; Zhu, Zehua; Tran Thai; Reibel, Jacob; Qian, Zhirong; Ogino, Shuji; Wong, Kwok K.; Barbie, David A.] Dana Farber Canc Inst, Dept Med Oncol, Boston, MA 02115 USA; [Yang, Shenghong; Jenkins, Russell W.; Canadas, Israel; Kitajima, Shunsuke; Castoreno, Adam; Zhu, Zehua; Tran Thai; Barbie, David A.] Broad Inst Harva…	Harvard University; Dana-Farber Cancer Institute; Harvard University; Massachusetts Institute of Technology (MIT); Broad Institute; Kumamoto University; Japanese Foundation for Cancer Research; Kyushu University; University of Michigan System; University of Michigan; University of Michigan System; University of Michigan; Harvard University; Brigham & Women's Hospital; Harvard University; Harvard …	Barbie, DA (通讯作者)，450 Brookline Ave,D819, Boston, MA 02215 USA.	dbarbie@partners.org		Pasca di Magliano, Marina/0000-0001-9632-9035; Ogino, Shuji/0000-0002-3909-2323	NCI NIH HHS [R01 CA151993, R01 CA198074, K08 CA138918, R01 CA157490, P01 CA154303, R01 CA130988, R01 CA151588, R01 CA190394] Funding Source: Medline; NIGMS NIH HHS [T32 GM007863] Funding Source: Medline	NCI NIH HHS(United States Department of Health & Human ServicesNational Institutes of Health (NIH) - USANIH National Cancer Institute (NCI)); NIGMS NIH HHS(United States Department of Health & Human ServicesNational Institutes of Health (NIH) - USANIH National Institute of General Medical Sciences (NIGMS))		Ahn J, 2014, NAT COMMUN, V5, DOI 10.1038/ncomms6166; Barbie TU, 2014, J CLIN INVEST, V124, P5411, DOI 10.1172/JCI75661; Bodemann BO, 2011, CELL, V144, P253, DOI 10.1016/j.cell.2010.12.018; Clark K, 2011, BIOCHEM J, V434, P93, DOI 10.1042/BJ20101701; Collins MA, 2012, J CLIN INVEST, V122, P639, DOI 10.1172/JCI59227; Daniluk J, 2012, J CLIN INVEST, V122, P1519, DOI 10.1172/JCI59743; Degenhardt K, 2…	43	60	65	3	31	AMER ASSOC CANCER RESEARCH	PHILADELPHIA	615 CHESTNUT ST, 17TH FLOOR, PHILADELPHIA, PA 19106-4404 USA	2326-6066	2326-6074		CANCER IMMUNOL RES	Cancer Immunol. Res.	JUN	2016	4	6
J	Dando, I; Pacchiana, R; Dalla Pozza, E; Cataldo, I; Bruno, S; Conti, P; Cordani, M; Grimaldi, A; Butera, G; Caraglia, M; Scarpa, A; Palmieri, M; Donadelli, M				Dando, Ilaria; Pacchiana, Raffaella; Dalla Pozza, Elisa; Cataldo, Ivana; Bruno, Stefano; Conti, Paola; Cordani, Marco; Grimaldi, Anna; Butera, Giovanna; Caraglia, Michele; Scarpa, Aldo; Palmieri, Marta; Donadelli, Massimo			UCP2 inhibition induces ROS/Akt/mTOR axis: Role of GAPDH nuclear translocation in genipin/everolimus anticancer synergism	FREE RADICAL BIOLOGY AND MEDICINE			English	Article						Pancreas cancer; Uncoupling proteins; UCP2; mTOR; Everolimus; GAPDH; Cell death	MITOCHONDRIAL UNCOUPLING PROTEIN-2; GLYCERALDEHYDE-3-PHOSPHATE DEHYDROGENASE; CELL-DEATH; MULTIMODAL TREATMENT; PANCREATIC-CANCER; ACTIVATION; STRESS; MTOR; ACCUMULATION; MANAGEMENT	Several studies indicate that mitochondrial uncoupling protein 2 (UCP2) plays a pivotal role in cancer development by decreasing reactive oxygen species (ROS) produced by mitochondrial metabolism and by sustaining chemoresistance to a plethora of anticancer drugs. Here, we demonstrate that inhibition of UCP2 triggers Akt/mTOR pathway in a ROS-dependent mechanism in pancreatic adenocarcinoma cells…	[Dando, Ilaria; Pacchiana, Raffaella; Dalla Pozza, Elisa; Butera, Giovanna; Palmieri, Marta; Donadelli, Massimo] Univ Verona, Biochem Sect, Dept Neurosci Biomed & Movement, Verona, Italy; [Cataldo, Ivana; Scarpa, Aldo] Univ Verona, Appl Res Canc Ctr ARC Net, Verona, Italy; [Cataldo, Ivana; Scarpa, Aldo] Univ Verona, Dept Diagnost & Publ Hlth, Verona, Italy; [Bruno, Stefano] Univ Parma, Food & Dug…	University of Verona; University of Verona; University of Verona; University of Parma; University of Milan; Autonomous University of Madrid; Consejo Superior de Investigaciones Cientificas (CSIC); CSIC - Instituto de Investigaciones Biomedicas Alberto Sols (IIBM); Universita della Campania Vanvitelli	Dando, I (通讯作者)，Univ Verona, Str Le Grazie 8, I-37134 Verona, Italy.	ilaria.dando@univr.it; massimo.donadelli@univr.it	Bruno, Stefano/A-4582-2011; Cordani, Marco/ABF-4669-2021; Caraglia, Michele/AAK-4569-2020; scarpa, aldo/K-6832-2016; Donadelli, Massimo/AAC-2003-2022; Dando, Ilaria/P-7062-2019; Cordani, Marco/N-1247-2018; Caraglia, Michele/AFY-9729-2022	Bruno, Stefano/0000-0002-7890-2472; Cordani, Marco/0000-0001-9342-4862; Caraglia, Michele/0000-0003-2408-6091; scarpa, aldo/0000-0003-1678-739X; Dando, Ilaria/0000-0002-6390-4184; Cordani, Marco/0000-0001-9342-4862; Caraglia, Michele/0000-0003-2408-6091; Donadelli, Massimo/0000-0001-9224-9230; Dalla Pozza, Elisa/0000-0001-6813-5436; Conti, Paola/0000-0003-2140-0567; CATALDO, Ivana/0000-0003-2032-…	University of Verona [B12I15002320003]; Associazione Italiana Ricerca Cancro [AIRC 12182]; AIRC 5 per mille [12182]	University of Verona; Associazione Italiana Ricerca Cancro(Fondazione AIRC per la ricerca sul cancro); AIRC 5 per mille(Fondazione AIRC per la ricerca sul cancro)	We thank Andrea Mafficini for his technical support. This work was supported by Joint Projects program 2015 from University of Verona to M. Donadelli (no. B12I15002320003) and by Associazione Italiana Ricerca Cancro (AIRC 12182) to A. Scarpa. Ilaria Dando is a fellow of Fondazione Umberto Veronesi. Elisa Dalla Pozza is a fellow of AIRC 5 per mille (Grant no. 12182).	Ayyasamy V, 2011, PLOS ONE, V6, DOI 10.1371/journal.pone.0024792; Ballou Lisa M, 2008, J Chem Biol, V1, P27, DOI 10.1007/s12154-008-0003-5; Brand MD, 2005, CELL METAB, V2, P85, DOI 10.1016/j.cmet.2005.06.002; Brandi J., 2016, FREE RADIC BIOL MED; Brown VM, 2004, J BIOL CHEM, V279, P5984, DOI 10.1074/jbc.M307071200; Bruno S, 2016, BIOORGAN MED CHEM, V24, P2654, DOI 10.1016/j.bmc.2016.04.033; Bruno…	45	46	50	2	24	ELSEVIER SCIENCE INC	NEW YORK	STE 800, 230 PARK AVE, NEW YORK, NY 10169 USA	0891-5849	1873-4596		FREE RADICAL BIO MED	Free Radic. Biol. Med.	DEC	2017	113
J	Barton, LA; Ren, J				Barton, Linzi A.; Ren, Jun			Pancreatic Neoplasms and Autophagy	CURRENT DRUG TARGETS			English	Review						Autophagy; pancreatic cancer; therapeutics; gastrointestinal tumor; diabetes; pathogenesis	CANCER-CELLS; DUCTAL ADENOCARCINOMA; GEMCITABINE; GROWTH; INHIBITION; THERAPIES; DEATH; PROLIFERATION; PATHOGENESIS; STRATEGIES	Pancreatic cancer is predicted to be the second deadliest malignancy (a median survival of 4-6 months and a 5-year survival of less than 5%) in the USA by 2020. Although current medical detection technologies have dramatically improved the survival rate for patients with other gastrointestinal malignancies, the dismal clinical outcome remains somewhat unchanged for patients with pancreatic cancer…	[Barton, Linzi A.; Ren, Jun] Univ Wyoming, Coll Hlth Sci, Sch Pharm, Laramie, WY 82071 USA	University of Wyoming	Ren, J (通讯作者)，Univ Wyoming, Coll Hlth Sci, Ctr Cardiovasc Res & Alternat Med, Laramie, WY 82071 USA.	jren@uwyo.edu	Ren, Jun/ACG-5366-2022	Ren, Jun/0000-0002-0275-0783				Alvarez R, 2013, BRIT J CANCER, V109, P926, DOI 10.1038/bjc.2013.415; Balic A, 2014, MOL CANCER THER, V13, P1758, DOI 10.1158/1535-7163.MCT-13-0948; Berchtold S, 2015, CANCER LETT, V356, P721, DOI 10.1016/j.canlet.2014.10.020; Bryant KL, 2014, TRENDS BIOCHEM SCI, V39, P91, DOI 10.1016/j.tibs.2013.12.004; Burris HA, 1997, J CLIN ONCOL, V15, P2403, DOI 10.1200/JCO.1997.15.6.2403; Chang DK, 2014, CU…	60	6	6	0	3	BENTHAM SCIENCE PUBL LTD	SHARJAH	EXECUTIVE STE Y-2, PO BOX 7917, SAIF ZONE, 1200 BR SHARJAH, U ARAB EMIRATES	1389-4501	1873-5592		CURR DRUG TARGETS	Curr. Drug Targets		2018	19	9
J	Encarnacion-Rosado, J; Kimmelman, AC				Encarnacion-Rosado, Joel; Kimmelman, Alec C.			Harnessing metabolic dependencies in pancreatic cancers	NATURE REVIEWS GASTROENTEROLOGY & HEPATOLOGY			English	Review							ONE-CARBON METABOLISM; DUCTAL ADENOCARCINOMA; ONCOGENIC KRAS; MITOCHONDRIAL METABOLISM; ABSOLUTE QUANTIFICATION; GLUTAMINE-METABOLISM; AUTOPHAGY INHIBITION; TUMOR-GROWTH; MOUSE MODEL; V-ATPASE	Pancreatic ductal adenocarcinoma (PDAC) has a unique tumour microenvironment. Notably, PDAC can reprogramme metabolism in response to this microenvironment. This Review discusses metabolism in pancreatic cancer, including insights into mechanisms and processes as well as the potential therapeutic applications. Pancreatic ductal adenocarcinoma (PDAC) is a highly aggressive disease with a 5-year su…	[Encarnacion-Rosado, Joel; Kimmelman, Alec C.] NYU, Sch Med, Perlmutter Canc Ctr, New York, NY 10003 USA; [Kimmelman, Alec C.] NYU, Sch Med, Dept Radiat Oncol, New York, NY 10003 USA	New York University; New York University	Kimmelman, AC (通讯作者)，NYU, Sch Med, Perlmutter Canc Ctr, New York, NY 10003 USA.; Kimmelman, AC (通讯作者)，NYU, Sch Med, Dept Radiat Oncol, New York, NY 10003 USA.	alec.kimmelman@nyulangone.org		Encarnacion-Rosado, Joel/0000-0002-0440-4278	National Cancer Institute [R35CA232124, P01CA117969, P30CA016087]; Lustgarten Foundation; SU2C; HHMI Gilliam Fellowships for Advanced Study	National Cancer Institute(United States Department of Health & Human ServicesNational Institutes of Health (NIH) - USANIH National Cancer Institute (NCI)); Lustgarten Foundation; SU2C; HHMI Gilliam Fellowships for Advanced Study	We apologize for the omission of any primary citations. We thank members of the laboratory of A.C.K. for helpful discussion and thoughtful suggestions. The authors are supported by National Cancer Institute Grants, R35CA232124, P01CA117969 and P30CA016087, and the Lustgarten Foundation, and SU2C to A.C.K. and HHMI Gilliam Fellowships for Advanced Study to J.E.-R.	Abu-Remaileh M, 2017, SCIENCE, V358, P807, DOI 10.1126/science.aan6298; Aguirre AJ, 2003, GENE DEV, V17, P3112, DOI 10.1101/gad.1158703; Akella NM, 2019, BMC BIOL, V17, DOI 10.1186/s12915-019-0671-3; Alistar A, 2017, LANCET ONCOL, V18, P770, DOI 10.1016/S1470-2045(17)30314-5; Altman BJ, 2016, NAT REV CANCER, V16, P619, DOI 10.1038/nrc.2016.71; Amaravadi RK, 2019, CANCER DISCOV, V9, P1167, DOI 10.…	157	40	40	6	35	NATURE PORTFOLIO	BERLIN	HEIDELBERGER PLATZ 3, BERLIN, 14197, GERMANY	1759-5045	1759-5053		NAT REV GASTRO HEPAT	Nat. Rev. Gastroenterol. Hepatol.	JUL	2021	18	7
J	Wang, F; Xia, XJ; Yang, CY; Shen, JL; Mai, JH; Kim, HC; Kirui, D; Kang, Y; Fleming, JB; Koay, EJ; Mitra, S; Ferrari, M; Shen, HF				Wang, Feng; Xia, Xiaojun; Yang, Chunying; Shen, Jianliang; Mai, Junhua; Kim, Han-Cheon; Kirui, Dickson; Kang, Ya'an; Fleming, Jason B.; Koay, Eugene J.; Mitra, Sankar; Ferrari, Mauro; Shen, Haifa			SMAD4 Gene Mutation Renders Pancreatic Cancer Resistance to Radiotherapy through Promotion of Autophagy	CLINICAL CANCER RESEARCH			English	Article							TUMOR-SUPPRESSOR GENE; ADJUVANT RADIOTHERAPY; GENOMIC INSTABILITY; CARCINOMA; ADENOCARCINOMA; CHEMOTHERAPY; GEMCITABINE; APOPTOSIS; RESECTION; TRIAL	Purpose: Understanding the mechanism of radioresistance could help develop strategies to improve therapeutic response of patients with PDAC. The SMAD4 gene is frequently mutated in pancreatic cancer. In this study, we investigated the role of SMAD4 deficiency in pancreatic cancer cells' response to radiotherapy. Experimental Design: We downregulated SMAD4 expression with SMAD4 siRNA or SMAD4 shRN…	[Wang, Feng; Xia, Xiaojun; Shen, Jianliang; Mai, Junhua; Kim, Han-Cheon; Kirui, Dickson; Ferrari, Mauro; Shen, Haifa] Houston Methodist Res Inst, Dept Nanomed, Houston, TX USA; [Wang, Feng] Tongji Univ, Peoples Hosp Shanghai 10, Dept Gastroenterol, Shanghai, Peoples R China; [Xia, Xiaojun] Sun Yat Sen Univ, State Key Lab Oncol South China, Dept Expt Med, Ctr Canc, Guangzhou, Guangdong, Peoples R …	The Methodist Hospital System; The Methodist Hospital - Houston; Tongji University; State Key Lab Oncology South China; Sun Yat Sen University; The Methodist Hospital System; The Methodist Hospital - Houston; University of Texas System; UTMD Anderson Cancer Center; University of Texas System; UTMD Anderson Cancer Center; Cornell University; Weill Cornell Medicine; Cornell University; Weill Cornel…	Shen, HF (通讯作者)，Houston Methodist Res Inst, 6670 Bertner Ave,R8-214, Houston, TX 77030 USA.	hshen@houstonmethodist.org		wang, feng/0000-0003-4068-3339	NIH [1R01CA193880, U54CA143837, U54CA210181]; Department of Defense [W81XWH-12-1-0414]; National Natural Science Foundation of China [31771497, 81472578]; Ernest Cockrell Jr. Presidential Distinguished Chair	NIH(United States Department of Health & Human ServicesNational Institutes of Health (NIH) - USA); Department of Defense(United States Department of Defense); National Natural Science Foundation of China(National Natural Science Foundation of China (NSFC)); Ernest Cockrell Jr. Presidential Distinguished Chair	The authors acknowledge financial support from the following sources: NIH grants (Nos. 1R01CA193880, U54CA143837, and U54CA210181), Department of Defense grants (No. W81XWH-12-1-0414), National Natural Science Foundation of China (No. 31771497, 81472578), and the Ernest Cockrell Jr. Presidential Distinguished Chair.	Adler G, 2007, DEUT MED WOCHENSCHR, V132, P1696, DOI 10.1055/s-2007-984952; Amaravadi RK, 2007, J CLIN INVEST, V117, P326, DOI 10.1172/JCI28833; Apel A, 2008, CANCER RES, V68, P1485, DOI 10.1158/0008-5472.CAN-07-0562; Bardeesy N, 2006, GENE DEV, V20, P3130, DOI 10.1101/gad.1478706; Barhoumi M, 2011, CANCER RADIOTHER, V15, P182, DOI 10.1016/j.canrad.2010.10.001; Bhola NE, 2013, J CLIN INVEST, V123…	50	82	83	2	22	AMER ASSOC CANCER RESEARCH	PHILADELPHIA	615 CHESTNUT ST, 17TH FLOOR, PHILADELPHIA, PA 19106-4404 USA	1078-0432	1557-3265		CLIN CANCER RES	Clin. Cancer Res.	2023-07-01	2018	24	13
J	Chen, XX; Tao, Y; He, MM; Deng, M; Guo, R; Sheng, QL; Wang, XH; Ren, KB; Li, T; He, X; Zang, SY; Zhang, ZR; Li, M; He, Q				Chen, Xiaoxiao; Tao, Yuan; He, Manmin; Deng, Miao; Guo, Rong; Sheng, Qinglin; Wang, Xuhui; Ren, Kebai; Li, Ting; He, Xuan; Zang, Shuya; Zhang, Zhirong; Li, Man; He, Qin			Co-delivery of autophagy inhibitor and gemcitabine using a pH-activatable core-shell nanobomb inhibits pancreatic cancer progression and metastasis	THERANOSTICS			English	Article						autophagy inhibition; pancreatic cancer; size-shrinkage; tumor metastasis; deep penetration	STELLATE CELLS; STATISTICS; TUMORS	Background: Metastasis is one of the main reasons for the high mortality associated with pancreatic ductal adenocarcinoma (PDAC), and autophagy regulates the metastatic migration of tumor cells, their invasion of tissues, and their formation of focal adhesions. Inhibiting autophagy may suppress tumor growth and metastasis, but the abundant extracellular matrix hinders the deep penetration of ther…	[Li, Man; He, Qin] Sichuan Univ, Key Lab Drug Targeting & Drug Delivery Syst, Sichuan Engn Lab Plant Sourced Drug, Educ Minist & Sichuan Prov, Chengdu 610041, Peoples R China; Sichuan Univ, Sichuan Res Ctr Drug Precis Ind Technol, West China Sch Pharm, Chengdu 610041, Peoples R China	Sichuan University; Sichuan University	Li, M; He, Q (通讯作者)，Sichuan Univ, Key Lab Drug Targeting & Drug Delivery Syst, Educ Minist & Sichuan Prov, West China Sch Pharm, 17,Block 3,Southern Renmin 18 Rd, Chengdu 610041, Peoples R China.	manli@scu.edu.cn; qinhe@scu.edu.cn	zhang, zhi/HPH-4905-2023; Chen, xiaoxiao/GRS-0925-2022	Li, Man/0000-0002-5710-5175	Program Sichuan Veterinary Medicine and Drug Innovation Group of China Agricultural Research System [SCCXTD-2020-18]; Sichuan University Postdoctoral Interdisciplinary Innovation Fund; China Postdoctoral Science Foundation [2018T110985]	Program Sichuan Veterinary Medicine and Drug Innovation Group of China Agricultural Research System; Sichuan University Postdoctoral Interdisciplinary Innovation Fund; China Postdoctoral Science Foundation(China Postdoctoral Science Foundation)	We thank the financial support of the Program Sichuan Veterinary Medicine and Drug Innovation Group of China Agricultural Research System (SCCXTD-2020-18) , Sichuan University Postdoctoral Interdisciplinary Innovation Fund and China Postdoctoral Science Foundation (2018T110985) .	Bray F, 2018, CA-CANCER J CLIN, V68, P394, DOI 10.3322/caac.21492; Cabral H, 2011, NAT NANOTECHNOL, V6, P815, DOI [10.1038/nnano.2011.166, 10.1038/NNANO.2011.166]; Chen XX, 2019, ACTA BIOMATER, V99, P339, DOI 10.1016/j.actbio.2019.09.003; Cun XL, 2019, ACS APPL MATER INTER, V11, P39545, DOI 10.1021/acsami.9b13957; Cun XL, 2018, NANOSCALE, V10, P9935, DOI 10.1039/c8nr00640g; Encarnacion-Rosado J, …	34	13	13	10	36	IVYSPRING INT PUBL	LAKE HAVEN	PO BOX 4546, LAKE HAVEN, NSW 2263, AUSTRALIA	1838-7640			THERANOSTICS	Theranostics		2021	11	18
J	Endo, S; Nakata, K; Ohuchida, K; Takesue, S; Nakayama, H; Abe, T; Koikawa, K; Okumura, T; Sada, M; Horioka, K; Zheng, B; Mizuuchi, Y; Iwamoto, C; Murata, M; Moriyama, T; Miyasaka, Y; Ohtsuka, T; Mizumoto, K; Oda, Y; Hashizume, M; Nakamura, M				Endo, Sho; Nakata, Kohei; Ohuchida, Kenoki; Takesue, Shin; Nakayama, Hiromichi; Abe, Toshiya; Koikawa, Kazuhiro; Okumura, Takashi; Sada, Masafumi; Horioka, Kohei; Zheng, Biao; Mizuuchi, Yusuke; Iwamoto, Chika; Murata, Masaharu; Moriyama, Taiki; Miyasaka, Yoshihiro; Ohtsuka, Takao; Mizumoto, Kazuhiro; Oda, Yoshinao; Hashizume, Makoto; Nakamura, Masafumi			Autophagy Is Required for Activation of Pancreatic Stellate Cells, Associated With Pancreatic Cancer Progression and Promotes Growth of Pancreatic Tumors in Mice	GASTROENTEROLOGY			English	Article						Tumor-Stromal Interaction; Cytokine; Chloroquine; Tumor Progression	FIBROBLASTS; CARCINOMA; ADENOCARCINOMA; FIBROGENESIS; MICROENVIRONMENT; IDENTIFICATION; MECHANISMS; CYTOKINES; FIBROSIS; SURVIVAL	BACKGROUND & AIMS: Pancreatic stellate cells (PSCs) change from a quiescent to activated state in the tumor environment and secrete extracellular matrix (ECM) molecules and cytokines to increase the aggressiveness of tumors. However, it is not clear how PSCs are activated to produce these factors, or whether this process can be inhibited. PSCs have morphologic and functional similarities to hepat…	[Endo, Sho; Nakata, Kohei; Ohuchida, Kenoki; Takesue, Shin; Nakayama, Hiromichi; Abe, Toshiya; Koikawa, Kazuhiro; Okumura, Takashi; Sada, Masafumi; Horioka, Kohei; Zheng, Biao; Mizuuchi, Yusuke; Moriyama, Taiki; Miyasaka, Yoshihiro; Ohtsuka, Takao; Mizumoto, Kazuhiro; Nakamura, Masafumi] Kyushu Univ, Grad Sch Med Sci, Dept Surg & Oncol, 3-1-1 Maidashi, Fukuoka 8128582, Japan; [Ohuchida, Kenoki; I…	Kyushu University; Kyushu University; Kyushu University	Nakata, K; Ohuchida, K; Nakamura, M (通讯作者)，Kyushu Univ, Grad Sch Med Sci, Dept Surg & Oncol, 3-1-1 Maidashi, Fukuoka 8128582, Japan.	knakata@surg1.med.kyushu-u.ac.jp; kenoki@surg1.med.kyushu-u.ac.jp; mnaka@surg1.med.kyushu-u.ac.jp	Abe, Toshiya/AAT-2579-2021	Koikawa, Kazuhiro/0000-0002-3208-9447; Ohuchida, Kenoki/0000-0003-4792-1168; Abe, Toshiya/0000-0003-2148-4852	Japanese Society for Promotion of Science [24659615, 25293285, 25462117, 25713050, 26108010, 26293305, 26670607, 15H04933, 15K10185, 16K15621]; Pancreas Research Foundation of Japan; Takeda Science Foundation; Health Labour Sciences Research Grant; Grants-in-Aid for Scientific Research [15H03007, 25462117, 15K10189, 15K10185, 25713050, 15K21716, 16K19937, 26293305, 26108001, 15K19895, 26108010, 1…	Japanese Society for Promotion of Science(Ministry of Education, Culture, Sports, Science and Technology, Japan (MEXT)Japan Society for the Promotion of Science); Pancreas Research Foundation of Japan(Pancreas Research Foundation of Japan); Takeda Science Foundation(Takeda Science Foundation (TSF)); Health Labour Sciences Research Grant(Ministry of Health, Labour and Welfare, Japan); Grants-in-Ai…	This work was supported in part by Japanese Society for Promotion of Science Grant-in-Aid for Scientific Research (B) and (C), and Scientific Research on Innovative Areas (grant number: 24659615, 25293285, 25462117, 25713050, 26108010, 26293305, 26670607, 15H04933, 15K10185, and 16K15621), Pancreas Research Foundation of Japan 2016, Takeda Science Foundation, and Health Labour Sciences Research G…	Aoki H, 2006, J CELL BIOCHEM, V99, P221, DOI 10.1002/jcb.20906; Apte MV, 1999, GUT, V44, P534, DOI 10.1136/gut.44.4.534; Apte MV, 1998, GUT, V43, P128, DOI 10.1136/gut.43.1.128; Bachem MG, 2008, LANGENBECK ARCH SURG, V393, P891, DOI 10.1007/s00423-008-0279-5; Bachem MG, 2005, GASTROENTEROLOGY, V128, P907, DOI 10.1053/j.gastro.2004.12.036; Bachem MG, 1998, GASTROENTEROLOGY, V115, P421, DOI 10.1016…	51	141	147	4	46	W B SAUNDERS CO-ELSEVIER INC	PHILADELPHIA	1600 JOHN F KENNEDY BOULEVARD, STE 1800, PHILADELPHIA, PA 19103-2899 USA	0016-5085	1528-0012		GASTROENTEROLOGY	Gastroenterology	MAY	2017	152	6
J	Li, L; Chen, H; Gao, Y; Wang, YW; Zhang, GQ; Pan, SH; Ji, L; Kong, R; Wang, G; Jia, YH; Bai, XW; Sun, B				Li, Le; Chen, Hua; Gao, Yue; Wang, Yong-Wei; Zhang, Guang-Quan; Pan, Shang-Ha; Ji, Liang; Kong, Rui; Wang, Gang; Jia, Yue-Hui; Bai, Xue-Wei; Sun, Bei			Long Noncoding RNA MALAT1 Promotes Aggressive Pancreatic Cancer Proliferation and Metastasis via the Stimulation of Autophagy	MOLECULAR CANCER THERAPEUTICS			English	Article							CELL INTRACELLULAR ANTIGENS; PROTEIN EXPRESSION; GROWTH; ACTIVATION; INHIBITION; BINDING; GEMCITABINE; SYNERGIZES; DISCOVERY; CARCINOMA	Recently, pancreatic ductal adenocarcinoma (PDAC) has emerged as one of the most aggressive malignant tumors with the worst prognosis. Previous studies have demonstrated that long noncoding RNA metastasis-associated lung adenocarcinoma transcript 1 (MALAT1) is increased in pancreatic cancer and is identified as a diagnostic biomarker. Nonetheless, the molecular mechanism of elevated MALAT1 levels…	[Li, Le; Chen, Hua; Wang, Yong-Wei; Zhang, Guang-Quan; Pan, Shang-Ha; Ji, Liang; Kong, Rui; Wang, Gang; Bai, Xue-Wei; Sun, Bei] Harbin Med Univ, Affiliated Hosp 1, Dept Pancreat & Biliary Surg, Harbin, Heilongjiang, Peoples R China; [Gao, Yue] Cleveland Clin Fdn, Dept Gen Surg, 9500 Euclid Ave, Cleveland, OH 44195 USA; [Jia, Yue-Hui] Qiqihar Med Univ, Sch Publ Hlth, Dept Epidemiol & Biostat, Qiqi…	Harbin Medical University; Cleveland Clinic Foundation; Qiqihar Medical University	Sun, B (通讯作者)，Harbin Med Univ, Affiliated Hosp 1, Dept Pancreat & Biliary Surg, 23 Youzheng St, Harbin 150001, Heilongjiang Pr, Peoples R China.	sunbei70@tom.com		Sun, Bei/0000-0001-6688-2294	National Nature Scientific Foundation of China [81372613, 81170431, 81302057, 81370565, 81470887]; National High Technology Research and Development Program of China [2014AA020609]; Scientific Research Foundation of Graduate School of Harbin Medicial University [YJSCX2015-18HYD]; Specialized Research Fund for the Doctoral Program of Higher Education [20122307110012]; New Century Support Foundatio…	National Nature Scientific Foundation of China(National Natural Science Foundation of China (NSFC)); National High Technology Research and Development Program of China(National High Technology Research and Development Program of China); Scientific Research Foundation of Graduate School of Harbin Medicial University; Specialized Research Fund for the Doctoral Program of Higher Education(Specialize…	This work was supported by National Nature Scientific Foundation of China (No. 81372613, 81170431, 81302057, 81370565, 81470887; to B. Sun, H. Chen, G. Wang, and X.W. Bai), The National High Technology Research and Development Program of China (2014AA020609; to B. Sun), The Scientific Research Foundation of Graduate School of Harbin Medicial University (YJSCX2015-18HYD; to L. Li), Specialized Res…	Antonucci L, 2015, P NATL ACAD SCI USA, V112, pE6166, DOI 10.1073/pnas.1519384112; Balic A, 2014, MOL CANCER THER, V13, P1758, DOI 10.1158/1535-7163.MCT-13-0948; Che W, 2015, CELL MOL BIOL, V61, P7; Cheng ZX, 2011, PLOS ONE, V6, DOI 10.1371/journal.pone.0023752; Dominguez-Bautista JA, 2015, EUR J CELL BIOL, V94, P148, DOI 10.1016/j.ejcb.2015.01.003; Fu X, 2015, MOL BIOSYST, V11, P1285, DOI 10.103…	47	153	168	2	22	AMER ASSOC CANCER RESEARCH	PHILADELPHIA	615 CHESTNUT ST, 17TH FLOOR, PHILADELPHIA, PA 19106-4404 USA	1535-7163	1538-8514		MOL CANCER THER	Mol. Cancer Ther.	2023-09-01	2016	15	9
J	Kwon, JJ; Willy, JA; Quirin, KA; Wek, RC; Korc, M; Yin, XM; Kota, J				Kwon, Jason J.; Willy, Jeffrey A.; Quirin, Kayla A.; Wek, Ronald C.; Korc, Murray; Yin, Xiao-Ming; Kota, Janaiah			Novel role of miR-29a in pancreatic cancer autophagy and its therapeutic potential	ONCOTARGET			English	Article						pancreatic cancer; autophagy; gemcitabine; metastasis; miR-29	MESENCHYMAL TRANSITION; PROTEIN EXPRESSION; TUMOR-GROWTH; CELLS; GEMCITABINE; METASTASIS; LIVER; ACTIVATION; INHIBITION; MICRORNA	Pancreatic Ductal Adenocarcinoma (PDAC) is a highly lethal malignancy that responds poorly to current therapeutic modalities. In an effort to develop novel therapeutic strategies, we found downregulation of miR-29 in pancreatic cancer cells, and overexpression of miR-29a sensitized chemotherapeutic resistant pancreatic cancer cells to gemcitabine, reduced cancer cell viability, and increased cyto…	[Kwon, Jason J.; Quirin, Kayla A.; Wek, Ronald C.; Kota, Janaiah] Indiana Univ Sch Med, Dept Med & Mol Genet, Indianapolis, IN 46202 USA; [Willy, Jeffrey A.; Wek, Ronald C.; Korc, Murray] IUSM, Dept Biochem & Mol Biol, Indianapolis, IN USA; [Korc, Murray] IUSM, Dept Med, Indianapolis, IN USA; [Korc, Murray; Kota, Janaiah] IUSM, Melvin & Bren Simon Canc Ctr, Indianapolis, IN 46202 USA; [Korc, Murr…	Indiana University System; Indiana University Bloomington; Indiana University System; Indiana University-Purdue University Indianapolis	Kota, J (通讯作者)，Indiana Univ Sch Med, Dept Med & Mol Genet, Indianapolis, IN 46202 USA.; Kota, J (通讯作者)，IUSM, Melvin & Bren Simon Canc Ctr, Indianapolis, IN 46202 USA.; Kota, J (通讯作者)，IUPUI, Ctr Pancreat Canc Res, Indianapolis, IN 46202 USA.	jkota@iu.edu		Quirin, Kayla/0000-0003-2671-5461	DeVault Foundation; Lilly Graduate Research Advanced Degrees Program; NCI [CA-075059]; NIH [GM049164]; Ralph W and Grac M Showalter Research Trust Fund; Elsa U. Pardee Foundation; American Cancer Society Institutional Research Grant; IUPUI Center for Pancreatic Cancer Research; IU Simon Cancer Center; [R01AA021751]; [R21AA021450]	DeVault Foundation; Lilly Graduate Research Advanced Degrees Program; NCI(United States Department of Health & Human ServicesNational Institutes of Health (NIH) - USANIH National Cancer Institute (NCI)); NIH(United States Department of Health & Human ServicesNational Institutes of Health (NIH) - USA); Ralph W and Grac M Showalter Research Trust Fund; Elsa U. Pardee Foundation; American Cancer Soc…	J.J.K. was supported by the DeVault Foundation. J.A.W. was supported by the Lilly Graduate Research Advanced Degrees Program. M.K. was supported by NCI grant CA-075059. R.C.W. was supported by NIH grant GM049164 and the Ralph W and Grac M Showalter Research Trust Fund. X.M.Y. was supported in part by grants R01AA021751 and R21AA021450. J.K. was supported by grants from the Elsa U. Pardee Foundati…	Akalay I, 2013, CANCER RES, V73, P2418, DOI 10.1158/0008-5472.CAN-12-2432; Apel A, 2008, CANCER RES, V68, P1485, DOI 10.1158/0008-5472.CAN-07-0562; Argani P, 2015, SEMIN DIAGN PATHOL, V32, P103, DOI 10.1053/j.semdp.2015.02.003; Arnold NB, 2007, CLIN CANCER RES, V13, P18, DOI 10.1158/1078-0432.CCR-06-0914; Bader AG, 2010, CANCER RES, V70, P7027, DOI 10.1158/0008-5472.CAN-10-2010; Chau BN, 2012, SC…	92	48	48	0	8	IMPACT JOURNALS LLC	ORCHARD PARK	6666 E QUAKER ST, STE 1, ORCHARD PARK, NY 14127 USA		1949-2553		ONCOTARGET	Oncotarget	2023-11-01	2016	7	44
J	von Ahrens, D; Bhagat, TD; Nagrath, D; Maitra, A; Verma, A				von Ahrens, Dagny; Bhagat, Tushar D.; Nagrath, Deepak; Maitra, Anirban; Verma, Amit			The role of stromal cancer-associated fibroblasts in pancreatic cancer	JOURNAL OF HEMATOLOGY & ONCOLOGY			English	Review						Pancreas; Adenocarcinoma; Stroma; Tumor microenvironment; Cancer-associated fibroblast	MESENCHYMAL STEM-CELLS; DUCTAL ADENOCARCINOMA; STELLATE CELLS; GEMCITABINE; PROMOTE; PROGRESSION; SURVIVAL; FIBROSIS; TRIAL; MICROENVIRONMENT	Pancreatic ductal adenocarcinoma (PDAC) is a lethal cancer generally refractory to conventional treatments. Cancer-associated fibroblasts (CAFs) are cellular components of the desmoplastic stroma characteristic to the tumor that contributes to this treatment resistance. Various markers for CAFs have been explored including palladin and CD146 that have prognostic and functional roles in the pathob…	[von Ahrens, Dagny; Bhagat, Tushar D.; Verma, Amit] Albert Einstein Coll Med, 1300 Morris Pk Ave, Bronx, NY 10461 USA; [Nagrath, Deepak] Univ Michigan, Dept Biomed Engn, Ann Arbor, MI 48109 USA; [Maitra, Anirban] Univ Texas MD Anderson Canc Ctr, 1515 Holcombe Blvd, Houston, TX 77030 USA	Yeshiva University; Albert Einstein College of Medicine; University of Michigan System; University of Michigan; University of Texas System; UTMD Anderson Cancer Center	Verma, A (通讯作者)，Albert Einstein Coll Med, 1300 Morris Pk Ave, Bronx, NY 10461 USA.	averma@aecom.yu.edu		Nagrath, Deepak/0000-0002-8999-2282	NIH T32 fellowship; NIH T32 fellowship	NIH T32 fellowship(United States Department of Health & Human ServicesNational Institutes of Health (NIH) - USA); NIH T32 fellowship(United States Department of Health & Human ServicesNational Institutes of Health (NIH) - USA)	This work was supported by grant from the NIH T32 fellowship to DV.	Aiello NM, 2016, NAT COMMUN, V7, DOI 10.1038/ncomms12819; Apte MV, 1999, GUT, V44, P534, DOI 10.1136/gut.44.4.534; Bailey JM, 2008, CLIN CANCER RES, V14, P5995, DOI 10.1158/1078-0432.CCR-08-0291; Bonomi A, 2015, CYTOTHERAPY, V17, P1687, DOI 10.1016/j.jcyt.2015.09.005; Burris HA, 1997, J CLIN ONCOL, V15, P2403, DOI 10.1200/JCO.1997.15.6.2403; Cannon AR, 2015, CYTOSKELETON, V72, P402, DOI 10.1002/c…	54	229	234	9	86	BIOMED CENTRAL LTD	LONDON	236 GRAYS INN RD, FLOOR 6, LONDON WC1X 8HL, ENGLAND	1756-8722			J HEMATOL ONCOL	J. Hematol. Oncol.	2023-03-28	2017	10
J	Yu, Z; Zhou, RT; Zhao, YC; Pan, Y; Liang, H; Zhang, JS; Tai, S; Jin, L; Teng, CB				Yu, Ze; Zhou, Rongtao; Zhao, Yicheng; Pan, Yi; Liang, Hao; Zhang, Jin-San; Tai, Sheng; Jin, Liang; Teng, Chun-Bo			Blockage of SLC31A1-dependent copper absorption increases pancreatic cancer cell autophagy to resist cell death	CELL PROLIFERATION			English	Article						autophagy; copper; dormancy; pancreatic cancer	PHASE-II TRIAL; TARGETING COPPER; BREAST-CANCER; LYSYL OXIDASE; HIGH-RISK; TETRATHIOMOLYBDATE; DEPLETION; THERAPY; CISPLATIN; TRAFFICKING	Objectives Clinical observations have demonstrated that copper levels elevate in several cancer types, and copper deprivation is shown to inhibit tumour angiogenesis and growth in both animal models and preclinical trials. However, the content of copper in pancreatic duct adenocarcinoma (PDAC) and whether it is a potential therapy target is still unknown. Materials and Methods The levels of coppe…	[Yu, Ze; Zhou, Rongtao; Zhao, Yicheng; Teng, Chun-Bo] Northeast Forestry Univ, Coll Life Sci, Harbin, Heilongjiang, Peoples R China; [Pan, Yi; Jin, Liang] China Pharmaceut Univ, Sch Life Sci & Technol, Jiang Su Key Lab Drug Screening, State Key Lab Nat Med, Nanjing, Jiangsu, Peoples R China; [Liang, Hao; Tai, Sheng] Harbin Med Univ, Affiliated Hosp 2, Dept Hepatopancreatobiliary Surg, Harbin, Hei…	Northeast Forestry University - China; China Pharmaceutical University; Harbin Medical University; Wenzhou Medical University; Wenzhou Medical University	Teng, CB (通讯作者)，Northeast Forestry Univ, Coll Life Sci, Harbin, Heilongjiang, Peoples R China.; Jin, L (通讯作者)，China Pharmaceut Univ, Sch Life Sci & Technol, Jiang Su Key Lab Drug Screening, State Key Lab Nat Med, Nanjing, Jiangsu, Peoples R China.; Tai, S (通讯作者)，Harbin Med Univ, Affiliated Hosp 2, Dept Hepatopancreatobiliary Surg, Harbin, Heilongjiang, Peoples R China.	taisheng1973@163.com; liangjin1975@cpu.edu.com; chunboteng@nefu.edu.cn	Pan, Yi/AAJ-2341-2021	/0000-0002-1691-323X; Yu, Ze/0000-0002-5849-3413	Natural Science Foundation of Heilongjiang Province [ZD2017001]; Fundamental Research Funds for the Central Universities of China [2572016EAJ3]; National High Technology Research and Development Program of China [2015AA020314]; Excellent Youth Foundation of Jiangsu Scientific Committee [BK20140029]; National Natural Science Foundation of China [31472159, 8147260]	Natural Science Foundation of Heilongjiang Province(Natural Science Foundation of Heilongjiang Province); Fundamental Research Funds for the Central Universities of China(Fundamental Research Funds for the Central Universities); National High Technology Research and Development Program of China(National High Technology Research and Development Program of China); Excellent Youth Foundation of Jian…	Natural Science Foundation of Heilongjiang Province, Grant/Award Number: ZD2017001; Fundamental Research Funds for the Central Universities of China, Grant/Award Number: 2572016EAJ3; National High Technology Research and Development Program of China, Grant/Award Number: 2015AA020314; Excellent Youth Foundation of Jiangsu Scientific Committee, Grant/Award Number: BK20140029; National Natural Scien…	Babich PS, 2013, CANCER BIOL THER, V14, P614, DOI 10.4161/cbt.24594; Barresi V, 2016, FEBS OPEN BIO, V6, P794, DOI 10.1002/2211-5463.12060; Brady DC, 2014, NATURE, V509, P492, DOI 10.1038/nature13180; Chan N, 2017, CLIN CANCER RES, V23, P666, DOI 10.1158/1078-0432.CCR-16-1326; Culotta VC, 1997, J BIOL CHEM, V272, P23469, DOI 10.1074/jbc.272.38.23469; Denoyer D, 2015, METALLOMICS, V7, P1459, DOI 1…	37	50	51	12	35	WILEY	HOBOKEN	111 RIVER ST, HOBOKEN 07030-5774, NJ USA	0960-7722	1365-2184		CELL PROLIFERAT	Cell Prolif.	MAR	2019	52	2
J	Huang, FT; Chen, WY; Peng, JF; Li, YH; Zhuang, YY; Zhu, Z; Shao, CK; Yang, WL; Yao, HR; Zhang, SN				Huang, Fengting; Chen, Wenying; Peng, Juanfei; Li, Yuanhua; Zhuang, Yanyan; Zhu, Zhe; Shao, Chunkui; Yang, Wanling; Yao, Herui; Zhang, Shineng			被撤回的出版物: LncRNA PVT1 triggers Cyto-protective autophagy and promotes pancreatic ductal adenocarcinoma development via the miR-20a-5p/ULK1 Axis (Retracted article. See vol. 21, 2022)	MOLECULAR CANCER			English	Article; Retracted Publication						Long non-coding RNA; PVT1; Autophagy; ULK1; miR-20a-5p; Pancreatic ductal adenocarcinoma	LONG NONCODING RNA; POOR-PROGNOSIS; CELL-PROLIFERATION; GASTRIC-CANCER; KINASE 1; EXPRESSION; METASTASIS; DIFFERENTIATION; ASSOCIATION; INHIBITION	Background: Defective autophagy is thought to contribute to the pathogenesis of many diseases, including cancer. Human plasmacytoma variant translocation 1 (PVT1) is an oncogenic long non-coding RNA that has been identified as a prognostic biomarker in pancreatic ductal adenocarcinoma, but how PVT1 operates in the regulation of autophagy in pancreatic ductal adenocarcinoma (PDA) is unclear. Metho…	[Huang, Fengting; Chen, Wenying; Peng, Juanfei; Li, Yuanhua; Zhuang, Yanyan; Zhang, Shineng] Sun Yat Sen Univ, Sun Yat Sen Mem Hosp, Dept Gastroenterol, 107 Yanjiang West Rd, Guangzhou 510120, Guangdong, Peoples R China; [Huang, Fengting; Zhang, Shineng] Sun Yat Sen Univ, Sun Yat Sen Mem Hosp, Guangdong Prov Key Lab Malignant Tumor Epigenet &, 107 Yanjiang West Rd, Guangzhou 510120, Guangdong, Pe…	Sun Yat Sen University; Sun Yat Sen University; University of California System; University of California San Diego; Sun Yat Sen University; University of Hong Kong; Sun Yat Sen University	Zhang, SN (通讯作者)，Sun Yat Sen Univ, Sun Yat Sen Mem Hosp, Dept Gastroenterol, 107 Yanjiang West Rd, Guangzhou 510120, Guangdong, Peoples R China.; Zhang, SN (通讯作者)，Sun Yat Sen Univ, Sun Yat Sen Mem Hosp, Guangdong Prov Key Lab Malignant Tumor Epigenet &, 107 Yanjiang West Rd, Guangzhou 510120, Guangdong, Peoples R China.; Yao, HR (通讯作者)，Sun Yat Sen Univ, Dept Med Oncol, Sun Yat Sen Mem Hosp, 107 Y…	yaoherui@mail.sysu.edu.cn; zhangshn@mail.sysu.edu.cn	Zhu, Zhe Jason/H-6009-2019; Peng, Juanfei/HPG-5468-2023	Zhu, Zhe Jason/0000-0002-5385-948X; Huang, Fengting/0000-0002-3750-5673; Yao, Herui/0000-0001-5520-6469; Li, Yuanhua/0000-0001-8455-995X	National Natural Science Foundation [81572348, 81572596, 81602123, U1601223]; Guangdong Province Natural Science Foundation [2015A030313115, 2016A030313363]; Science and Technology Planning Project of Guangdong Province [2014A020212386]; Foundation of the Guangzhou Science and Technology Bureau [201510010206, 2014 J4100170]	National Natural Science Foundation(National Natural Science Foundation of China (NSFC)); Guangdong Province Natural Science Foundation(National Natural Science Foundation of Guangdong Province); Science and Technology Planning Project of Guangdong Province; Foundation of the Guangzhou Science and Technology Bureau	This work was supported by grants from the National Natural Science Foundation (No. 81572348, 81572596, 81602123 and U1601223), the Guangdong Province Natural Science Foundation (No. 2015A030313115 and 2016A030313363), the Science and Technology Planning Project of Guangdong Province (No. 2014A020212386), and the Foundation of the Guangzhou Science and Technology Bureau (No. 201510010206 and 2014…	Bartel DP, 2009, CELL, V136, P215, DOI 10.1016/j.cell.2009.01.002; Batista PJ, 2013, CELL, V152, P1298, DOI 10.1016/j.cell.2013.02.012; Cesana M, 2011, CELL, V147, P358, DOI 10.1016/j.cell.2011.09.028; Chen Y, 2014, CELL PROLIFERAT, V47, P494, DOI 10.1111/cpr.12145; Chen ZH, 2017, CELL DEATH DIFFER, V24, P212, DOI 10.1038/cdd.2016.111; Cheng YT, 2015, ONCOTARGET, V6, P10840, DOI 10.18632/oncotarg…	44	116	123	5	21	BMC	LONDON	CAMPUS, 4 CRINAN ST, LONDON N1 9XW, ENGLAND		1476-4598		MOL CANCER	Mol. Cancer	2023-07-12	2018	17
J	Thomas, A; Samykutty, A; Gomez-Gutierrez, JG; Yin, WY; Egger, ME; McNally, M; Chuong, P; MacCuaig, WM; Albeituni, S; Zeiderman, M; Li, M; Edil, BH; Grizzle, WE; McMasters, KM; McNally, LR				Thomas, Alexandra; Samykutty, Abhilash; Gomez-Gutierrez, Jorge G.; Yin, Wenyuan; Egger, Michael E.; McNally, Molly; Chuong, Phillip; MacCuaig, William M.; Albeituni, Sabrin; Zeiderman, Matthew; Li, Min; Edil, Barish H.; Grizzle, William E.; McMasters, Kelly M.; McNally, Lacey R.			Actively Targeted Nanodelivery of Echinomycin Induces Autophagy-Mediated Death in Chemoresistant Pancreatic Cancer In Vivo	CANCERS			English	Article						echinomycin; autophagy; autophagic cell death; active targeted liposome; pancreatic cancer; alternative cancer therapy; multispectral optoacoustic tomography	GROWTH-FACTOR RECEPTOR; PHASE-II TRIAL; CELL-DEATH; EXPRESSION; ADENOCARCINOMA; HYPOXIA; CHEMOTHERAPY; INHIBITION; CARCINOMA; INTEGRIN	Pancreatic cancer remains a recalcitrant neoplasm associated with chemoresistance and high fatality. Because it is frequently resistant to apoptosis, exploiting autophagic cell death could offer a new treatment approach. We repurpose echinomycin, an antibiotic encapsulated within a syndecan-1 actively targeted nanoparticle, for treatment of pancreatic cancer. Tumor-specific uptake, biodistributio…	[Thomas, Alexandra] Wake Forest Baptist Hlth, Dept Hematol Oncol, Winston Salem, NC 27157 USA; [Samykutty, Abhilash; McNally, Molly; MacCuaig, William M.; McNally, Lacey R.] Univ Oklahoma, Stephenson Canc Ctr, Oklahoma City, OK 73104 USA; [Gomez-Gutierrez, Jorge G.; Yin, Wenyuan; Egger, Michael E.; Chuong, Phillip; McMasters, Kelly M.] Univ Louisville, Dept Surg, Louisville, KY 40202 USA; [Albeit…	Wake Forest University; Wake Forest Baptist Medical Center; University of Oklahoma System; University of Oklahoma Health Sciences Center; University of Louisville; St Jude Children's Research Hospital; University of California System; University of California Davis; University of Oklahoma System; University of Oklahoma Health Sciences Center; University of Alabama System; University of Alabama Bi…	McNally, LR (通讯作者)，Univ Oklahoma, Stephenson Canc Ctr, Oklahoma City, OK 73104 USA.; McNally, LR (通讯作者)，Univ Oklahoma, Dept Surg, Oklahoma City, OK 73104 USA.	althomas@wakehealth.edu; abhilash9samykutty21@gmail.com; jorge.gutierrez@louisville.edu; Wenyuan.Yin@osumc.edu; michael.egger@louisville.edu; mwmcnally@hotmail.com; phillip.chuong@louisville.edu; Bmaccuaig9@gmail.com; Sabrin.Albeituni@STJUDE.ORG; mrzeiderman@ucdavis.edu; Min-li@ouhsc.edu; Barish-Edil@ouhsc.edu; wgrizzle2@gmail.com; kelly.mcmasters@louisville.edu; lacey_mcnally@hotmail.com		MacCuaig, William/0000-0002-6585-0247	NIH [R01CA205941, R01CA212350, R01EB020125]	NIH(United States Department of Health & Human ServicesNational Institutes of Health (NIH) - USA)	This work was supported by NIH grants R01CA205941, R01CA212350, and R01EB020125.	Akada M, 2005, CLIN CANCER RES, V11, P3094, DOI 10.1158/1078-0432.CCR-04-1785; Beauvais DM, 2010, J CELL SCI, V123, P3796, DOI 10.1242/jcs.067645; Beauvais DLM, 2004, J CELL BIOL, V167, P171, DOI 10.1083/jcb.200404171; Bekaii-Saab T, 2015, JNCI-J NATL CANCER I, V107, DOI 10.1093/jnci/dju439; Boone BA, 2018, CLIN COLORECTAL CANC, V17, P25, DOI 10.1016/j.clcc.2017.10.013; Carden CP, 2009, J CLIN ON…	66	6	6	0	11	MDPI	BASEL	ST ALBAN-ANLAGE 66, CH-4052 BASEL, SWITZERLAND		2072-6694		CANCERS	Cancers	AUG	2020	12	8
J	Li, XQ; Lee, Y; Kang, Y; Dai, BB; Perez, MR; Prate, M; Koay, EJ; Kim, M; Brekken, RA; Fleming, JB				Li, Xinqun; Lee, Yeonju; Kang, Yaan; Dai, Bingbing; Perez, Mayrim Rios; Prate, Michael; Koay, Eugene J.; Kim, Michael; Brekken, Rolf A.; Fleming, Jason B.			Hypoxia-induced autophagy of stellate cells inhibits expression and secretion of lumican into microenvironment of pancreatic ductal adenocarcinoma	CELL DEATH AND DIFFERENTIATION			English	Article							LEUCINE-RICH PROTEOGLYCAN; CANCER; XENOGRAFTS; GROWTH; DEATH	Lumican is secreted by pancreatic stellate cells and inhibits cancer progression. Extracellular lumican inhibits cancer cell replication and restrains growth of early-stage pancreatic adenocarcinoma (PDAC) such that patients with tumors containing stromal lumican experience a three-fold longer survival after treatment. In the present study, patient tumor tissues, ex-vivo cultures of patient-deriv…	[Li, Xinqun; Kang, Yaan; Dai, Bingbing; Perez, Mayrim Rios; Prate, Michael; Kim, Michael; Fleming, Jason B.] Univ Texas MD Anderson Canc Ctr, Dept Surg Oncol, Houston, TX 77030 USA; [Lee, Yeonju; Koay, Eugene J.] Univ Texas MD Anderson Canc Ctr, Div Radiat Oncol, Houston, TX 77030 USA; [Brekken, Rolf A.] Univ Texas Southwestern Med Ctr Dallas, Hamon Ctr Therapeut Oncol Res, Dallas, TX 75390 USA; …	University of Texas System; UTMD Anderson Cancer Center; University of Texas System; UTMD Anderson Cancer Center; University of Texas System; University of Texas Southwestern Medical Center Dallas; University of Texas System; University of Texas Southwestern Medical Center Dallas; H Lee Moffitt Cancer Center & Research Institute	Fleming, JB (通讯作者)，Univ Texas MD Anderson Canc Ctr, Dept Surg Oncol, Houston, TX 77030 USA.; Fleming, JB (通讯作者)，H Lee Moffitt Canc Ctr & Res Inst, Dept Gastrointestinal Oncol, Tampa, FL 33612 USA.	Jason.Fleming@moffitt.org		Koay, Eugene/0000-0001-7675-3461; brekken, rolf/0000-0003-2704-2377	Skip Viragh Family Foundation; W. Smith Foundation; National Institutes of Health (NIH) [T32CA009599]; Center for Advanced Biomedical Imaging; GE Healthcare; "Center for Immunotherapeutic Transport Oncophysics (CITO)" grant [U54 CA210181-01]	Skip Viragh Family Foundation; W. Smith Foundation; National Institutes of Health (NIH)(United States Department of Health & Human ServicesNational Institutes of Health (NIH) - USA); Center for Advanced Biomedical Imaging; GE Healthcare(General ElectricGE Healthcare); "Center for Immunotherapeutic Transport Oncophysics (CITO)" grant	This work was supported by grants from the Skip Viragh Family Foundation (to JBF), the W. Smith Foundation (to JBF), National Institutes of Health (NIH) grant T32CA009599 (to MRP), an in-kind grant from the Center for Advanced Biomedical Imaging and GE Healthcare (to EJK and JBF), and U54 CA210181-01 "Center for Immunotherapeutic Transport Oncophysics (CITO)" grant (to Koay, Fleming and Brekken).	Apel A, 2009, INT J CANCER, V125, P991, DOI 10.1002/ijc.24500; Apte MV, 2004, PANCREAS, V29, P179, DOI 10.1097/00006676-200410000-00002; Bao B, 2012, PLOS ONE, V7, DOI 10.1371/journal.pone.0050165; Brezillon S, 2007, CLIN EXP DERMATOL, V32, P405, DOI 10.1111/j.1365-2230.2007.02437.x; Brezillon S, 2013, FEBS J, V280, P2369, DOI 10.1111/febs.12210; Brezillon S, 2009, CANCER LETT, V283, P92, DOI 10.…	40	35	35	1	17	NATURE PUBLISHING GROUP	LONDON	MACMILLAN BUILDING, 4 CRINAN ST, LONDON N1 9XW, ENGLAND	1350-9047	1476-5403		CELL DEATH DIFFER	Cell Death Differ.	FEB	2019	26	2
J	Gong, JJ; Belinsky, G; Sagheer, U; Zhang, XC; Grippo, PJ; Chung, CH				Gong, Jingjing; Belinsky, Glenn; Sagheer, Usman; Zhang, Xuchen; Grippo, Paul J.; Chung, Chuhan			Pigment Epithelium-derived Factor (PEDF) Blocks Wnt3a Protein-induced Autophagy in Pancreatic Intraepithelial Neoplasms	JOURNAL OF BIOLOGICAL CHEMISTRY			English	Article						autophagy; catalase; NFB (NFB); pancreas; superoxide dismutase (SOD); PEDF	NF-KAPPA-B; CANCER-CELLS; OXIDATIVE STRESS; TARGET GENES; EXPRESSION; MICE; ADENOCARCINOMA; DEATH; KRAS; CARCINOGENESIS	An increase in autophagy characterizes pancreatic carcinogenesis, but the signals that regulate this process are incompletely understood. Because canonical Wnt/-catenin signaling is necessary for the transition from early to advanced pancreatic intraepithelial neoplasia (PanIN) lesions, we assessed whether Wnt ligands and endogenous inhibitors of Wnt signaling modulate autophagy. In this study, c…	[Gong, Jingjing; Belinsky, Glenn; Chung, Chuhan] Yale Univ, Sch Med, Dept Med, 333 Cedar St, New Haven, CT 06520 USA; [Zhang, Xuchen] Yale Univ, Sch Med, Dept Pathol, 333 Cedar St, New Haven, CT 06520 USA; [Grippo, Paul J.] Univ Illinois, Dept Med, Sch Med, Chicago, IL 60612 USA; [Sagheer, Usman; Zhang, Xuchen; Chung, Chuhan] Vet Affairs Connecticut Healthcare Syst, West Haven, CT 06516 USA	Yale University; Yale University; University of Illinois System; University of Illinois Chicago; University of Illinois Chicago Hospital; US Department of Veterans Affairs; Veterans Health Administration (VHA); VA Connecticut Healthcare System	Chung, CH (通讯作者)，Yale Univ, Dept Med, Sch Med, Sect Digest Dis, New Haven, CT 06520 USA.	chuhan.chung@yale.edu	zhang, xu/GYE-3558-2022	Chung, Chuhan/0000-0003-2803-6745; Zhang, Xuchen/0000-0002-1484-4672	National Institutes of Health [R21AA023607]; National Institutes of Health Liver Center Core Grant [DK34989]; Veterans Affairs Merit Grant	National Institutes of Health(United States Department of Health & Human ServicesNational Institutes of Health (NIH) - USA); National Institutes of Health Liver Center Core Grant(United States Department of Health & Human ServicesNational Institutes of Health (NIH) - USA); Veterans Affairs Merit Grant(US Department of Veterans Affairs)	This work was supported by National Institutes of Health Grant R21AA023607, National Institutes of Health Liver Center Core Grant DK34989, and a Veterans Affairs Merit Grant (to C. C.). The authors declare that they have no conflicts of interest with the contents of this article. The content is solely the responsibility of the authors and does not necessarily represent the official views of the N…	Al Saati T, 2013, AM J PATHOL, V182, P1996, DOI 10.1016/j.ajpath.2013.02.034; Azad MB, 2009, ANTIOXID REDOX SIGN, V11, P777, DOI [10.1089/ars.2008.2270, 10.1089/ARS.2008.2270]; Baron R, 2013, NAT MED, V19, P179, DOI 10.1038/nm.3074; Becerra SP, 2013, NAT REV CANCER, V13, P258, DOI 10.1038/nrc3484; Becker J, 2011, AM J HUM GENET, V88, P362, DOI 10.1016/j.ajhg.2011.01.015; Chung CH, 2009, GASTROENT…	47	9	9	0	1	AMER SOC BIOCHEMISTRY MOLECULAR BIOLOGY INC	BETHESDA	9650 ROCKVILLE PIKE, BETHESDA, MD 20814-3996 USA		1083-351X		J BIOL CHEM	J. Biol. Chem.	2023-10-14	2016	291	42
J	Marukawa, D; Gotoh, K; Kobayashi, S; Sasaki, K; Iwagami, Y; Yamada, D; Tomimaru, Y; Akita, H; Asaoka, T; Noda, T; Takahashi, H; Tanemura, M; Doki, Y; Eguchi, H				Marukawa, Daiki; Gotoh, Kunihito; Kobayashi, Shogo; Sasaki, Kazuki; Iwagami, Yoshifumi; Yamada, Daisaku; Tomimaru, Yoshito; Akita, Hirofumi; Asaoka, Tadafumi; Noda, Takehiro; Takahashi, Hidenori; Tanemura, Masahiro; Doki, Yuichiro; Eguchi, Hidetoshi			Rubicon can predict prognosis in patients with pancreatic ductal adenocarcinoma after neoadjuvant chemoradiotherapy	INTERNATIONAL JOURNAL OF CLINICAL ONCOLOGY			English	Article; Early Access						Pancreatic ductal adenocarcinoma; Neoadjuvant therapy; Pancreatectomy; Rubicon; Autophagy	RIBONUCLEOTIDE REDUCTASE; GEMCITABINE-RESISTANCE; AUTOPHAGY; CANCER; OVEREXPRESSION; EXPRESSION; DISEASE; SURGERY; ATG14L	BackgroundDespite previous therapeutic studies on autophagy in cancer, its role in the treatment of pancreatic ductal adenocarcinoma remains controversial, especially regarding its effect on chemotherapy, radiotherapy, and both combined. We focused on RUN domain Beclin-1 interacting and cysteine-rich-containing protein (Rubicon) to reveal its contribution to pancreatic ductal adenocarcinoma after…	[Marukawa, Daiki; Kobayashi, Shogo; Sasaki, Kazuki; Iwagami, Yoshifumi; Yamada, Daisaku; Tomimaru, Yoshito; Noda, Takehiro; Takahashi, Hidenori; Doki, Yuichiro; Eguchi, Hidetoshi] Osaka Univ, Grad Sch Med, Dept Gastroenterol Surg, 2-2 Yamadaoka E2, Suita, Osaka 5650871, Japan; [Gotoh, Kunihito] Natl Hosp Org Osaka Natl Hosp, Dept Surg, Osaka, Japan; [Akita, Hirofumi] Osaka Int Ctr Inst, Dept Gast…	Osaka University; Osaka National Hospital; Osaka Police Hospital	Kobayashi, S (通讯作者)，Osaka Univ, Grad Sch Med, Dept Gastroenterol Surg, 2-2 Yamadaoka E2, Suita, Osaka 5650871, Japan.	skobayashi@gesurg.med.osaka-u.ac.jp						Amaravadi RK, 2011, CLIN CANCER RES, V17, P654, DOI 10.1158/1078-0432.CCR-10-2634; Colvin H, 2017, ANN GASTROENT SURG, V1, P5, DOI 10.1002/ags3.12008; Davidson JD, 2004, CANCER RES, V64, P3761, DOI 10.1158/0008-5472.CAN-03-3363; Eguchi H, 2000, CLIN CANCER RES, V6, P2881; Eguchi H, 2019, ANN SURG ONCOL, V26, P4498, DOI 10.1245/s10434-019-07735-8; Eguchi H, 2018, DIGEST SURG, V35, P70, DOI 10.1159…	45	0	0	0	0	SPRINGER JAPAN KK	TOKYO	SHIROYAMA TRUST TOWER 5F, 4-3-1 TORANOMON, MINATO-KU, TOKYO, 105-6005, JAPAN	1341-9625	1437-7772		INT J CLIN ONCOL	Int. J. Clin. Oncol.
J	Ma, J; Weng, L; Jia, YP; Liu, BY; Wu, SQ; Xue, L; Yin, X; Mao, AW; Wang, ZM; Shang, MY				Ma, Jun; Weng, Li; Jia, Yiping; Liu, Bingyan; Wu, Shaoqiu; Xue, Lei; Yin, Xiang; Mao, Aiwu; Wang, Zhongmin; Shang, Mingyi			PTBP3 promotes malignancy and hypoxia-induced chemoresistance in pancreatic cancer cells by ATG12 up-regulation	JOURNAL OF CELLULAR AND MOLECULAR MEDICINE			English	Article						autophagy; chemoresistance; hypoxia; pancreatic cancer; polypyrimidine tract-binding protein 3	TRACT-BINDING-PROTEIN; INDUCED AUTOPHAGY; GEMCITABINE RESISTANCE; CISPLATIN RESISTANCE; THERAPY; TRANSLATION; INHIBITION; TRANSITION; EXPRESSION; SURVIVAL	Pancreatic ductal adenocarcinoma (PDAC) tumours exhibit a high level of heterogeneity which is associated with hypoxia and strong resistance to chemotherapy. The RNA splicing protein polypyrimidine tract-binding protein 3 (PTBP3) regulates hypoxic gene expression by selectively binding to hypoxia-regulated transcripts. We have investigated the role of PTBP3 in tumour development and chemotherapeu…	[Ma, Jun; Weng, Li; Jia, Yiping; Liu, Bingyan; Wu, Shaoqiu; Yin, Xiang; Mao, Aiwu; Shang, Mingyi] Shanghai Jiao Tong Univ, Tongren Hosp, Dept Intervent Radiol, Sch Med, 1111 Xianxia Rd, Shanghai 200336, Peoples R China; [Xue, Lei] Tongji Univ, Sch Life Sci & Technol, Shanghai Key Lab Signaling & Dis Res, Shanghai, Peoples R China; [Wang, Zhongmin] Shanghai Jiao Tong Univ, Ruijin Hosp, Dept Interv…	Shanghai Jiao Tong University; Tongji University; Shanghai Jiao Tong University	Shang, MY (通讯作者)，Shanghai Jiao Tong Univ, Tongren Hosp, Dept Intervent Radiol, Sch Med, 1111 Xianxia Rd, Shanghai 200336, Peoples R China.; Wang, ZM (通讯作者)，Shanghai Jiao Tong Univ, Ruijin Hosp, Dept Intervent Radiol, Sch Med, 197 Ruijin Second Rd, Shanghai 200025, Peoples R China.	wzm0722@hotmail.com; myshang1969@aliyun.com			Key Program of Shanghai Science and Technology Association [16411952600]; Shanghai Key Medical Specialty Program [ZK2015A26]	Key Program of Shanghai Science and Technology Association; Shanghai Key Medical Specialty Program	Key Program of Shanghai Science and Technology Association, Grant/Award Number: 16411952600; Shanghai Key Medical Specialty Program, Grant/Award Number: ZK2015A26	Abdelmohsen K, 2008, BIOL CHEM, V389, P243, DOI 10.1515/BC.2008.022; Adamska A, 2017, INT J MOL SCI, V18, DOI 10.3390/ijms18071338; Altan B, 2018, CANCER CHEMOTH PHARM, V81, P141, DOI 10.1007/s00280-017-3477-4; Amrutkar M, 2017, CANCERS, V9, DOI 10.3390/cancers9110157; Bellot G, 2009, MOL CELL BIOL, V29, P2570, DOI 10.1128/MCB.00166-09; Binenbaum Y, 2015, DRUG RESIST UPDATE, V23, P55, DOI 10.1016…	50	24	25	1	13	WILEY	HOBOKEN	111 RIVER ST, HOBOKEN 07030-5774, NJ USA	1582-1838	1582-4934		J CELL MOL MED	J. Cell. Mol. Med.	MAR	2020	24	5
J	Hillis, AL; Lau, AN; Devoe, CX; Dayton, TL; Danai, LV; Di Vizio, D; Vander Heiden, MG				Hillis, Alissandra L.; Lau, Allison N.; Devoe, Camille X.; Dayton, Talya L.; Danai, Laura V.; Di Vizio, Dolores; Vander Heiden, Matthew G.			PKM2 is not required for pancreatic ductal adenocarcinoma	CANCER & METABOLISM			English	Article						PKM2; PDAC; Pyruvate kinase; Pancreatic cancer	PYRUVATE-KINASE M2; GEMCITABINE RESISTANCE; GENE-TRANSCRIPTION; CANCER METABOLISM; ISOFORM; EXPRESSION; AUTOPHAGY; CELLS	BackgroundWhile most cancer cells preferentially express the M2 isoform of the glycolytic enzyme pyruvate kinase (PKM2), PKM2 is dispensable for tumor development in several mouse cancer models. PKM2 is expressed in human pancreatic cancer, and there have been conflicting reports on the association of PKM2 expression and pancreatic cancer patient survival, but whether PKM2 is required for pancrea…	[Hillis, Alissandra L.; Lau, Allison N.; Devoe, Camille X.; Dayton, Talya L.; Vander Heiden, Matthew G.] MIT, Koch Inst Integrat Canc Res, 77 Massachusetts Ave, Cambridge, MA 02139 USA; [Hillis, Alissandra L.; Lau, Allison N.; Devoe, Camille X.; Dayton, Talya L.; Vander Heiden, Matthew G.] MIT, Dept Biol, 77 Massachusetts Ave, Cambridge, MA 02139 USA; [Danai, Laura V.] Univ Massachusetts, Dept Bi…	Massachusetts Institute of Technology (MIT); Massachusetts Institute of Technology (MIT); University of Massachusetts System; University of Massachusetts Amherst; Cedars Sinai Medical Center; Cedars Sinai Medical Center; Cedars Sinai Medical Center; Harvard University; Dana-Farber Cancer Institute	Vander Heiden, MG (通讯作者)，MIT, Koch Inst Integrat Canc Res, 77 Massachusetts Ave, Cambridge, MA 02139 USA.; Vander Heiden, MG (通讯作者)，MIT, Dept Biol, 77 Massachusetts Ave, Cambridge, MA 02139 USA.; Vander Heiden, MG (通讯作者)，Dana Farber Canc Inst, Dept Med Oncol, Boston, MA 02115 USA.	ahillis@mit.edu; mvh@mit.edu		Dayton, Talya/0000-0002-7994-7963	MIT Center for Precision Cancer Medicine; Ludwig Center at MIT; National Cancer Institute [NIH 5P30CA1405141, R01CA168653]; SU2C	MIT Center for Precision Cancer Medicine; Ludwig Center at MIT; National Cancer Institute(United States Department of Health & Human ServicesNational Institutes of Health (NIH) - USANIH National Cancer Institute (NCI)); SU2C	A.N.L. is a Robert Black Fellow of the Damon Runyon Cancer Research Foundation, DRG-2241-15. This research was supported in part by the MIT Center for Precision Cancer Medicine, SU2C, the Ludwig Center at MIT, and the National Cancer Institute including NIH 5P30CA1405141 and R01CA168653. M.G.V.H. acknowledges additional support as a Howard Hughes Medical Institute Faculty Scholar.	Azoitei N, 2016, MOL CANCER, V15, DOI 10.1186/s12943-015-0490-2; Bardeesy N, 2006, BOTH P16 INK4A P19 A, P1; Calabretta S, 2016, ONCOGENE, V35, P2031, DOI 10.1038/onc.2015.270; Christofk HR, 2008, NATURE, V452, P230, DOI 10.1038/nature06734; Cortes-Cros M, 2012, M2 ISOFORM PYRUVATE, P1; Dayton TL, 2016, EMBO REP, V17, P1721, DOI 10.15252/embr.201643300; Dayton TL, 2016, GENE DEV, V30, P1020, DOI …	35	21	21	0	2	BMC	LONDON	CAMPUS, 4 CRINAN ST, LONDON N1 9XW, ENGLAND		2049-3002		CANCER METAB	Cancer Metab.	2023-10-23	2018	6
J	Chang, HH; Moro, A; Takakura, K; Su, HY; Mo, A; Nakanishi, M; Waldron, RT; French, SW; Dawson, DW; Hines, OJ; Li, G; Go, VLW; Sinnett-Smith, J; Pandol, SJ; Lugea, A; Gukovskaya, AS; Duff, MO; Rosenberg, DW; Rozengurt, E; Eibl, G				Chang, Hui-Hua; Moro, Aune; Takakura, Kazuki; Su, Hsin-Yuan; Mo, Allen; Nakanishi, Masako; Waldron, Richard T.; French, Samuel W.; Dawson, David W.; Hines, O. Joe; Li, Gang; Go, Vay Liang W.; Sinnett-Smith, James; Pandol, Stephen J.; Lugea, Aurelia; Gukovskaya, Anna S.; Duff, Michael O.; Rosenberg, Daniel W.; Rozengurt, Enrique; Eibl, Guido			Incidence of pancreatic cancer is dramatically increased by a high fat, high calorie diet in KrasG12D mice	PLOS ONE			English	Article							BODY-MASS INDEX; KRAS(G12D) MOUSE MODEL; INTRAEPITHELIAL NEOPLASIA; DUCTAL ADENOCARCINOMA; TUMOR-GROWTH; AUTOPHAGY; PROGRESSION; OBESITY; CELLS; RISK	Epidemiologic data has linked obesity to a higher risk of pancreatic cancer, but the underlying mechanisms are poorly understood. To allow for detailed mechanistic studies in a relevant model mimicking diet-induced obesity and pancreatic cancer, a high-fat, high-calorie diet (HFCD) was given to P48(+/Cre); LSL-KRAS(G12D) (KC) mice carrying a pancreas-specific oncogenic Kras mutation. The mice wer…	[Chang, Hui-Hua; Moro, Aune; Hines, O. Joe; Eibl, Guido] UCLA, David Geffen Sch Med, Dept Surg, Los Angeles, CA 90095 USA; [Takakura, Kazuki; Waldron, Richard T.; Go, Vay Liang W.; Sinnett-Smith, James; Pandol, Stephen J.; Lugea, Aurelia; Gukovskaya, Anna S.; Rozengurt, Enrique] UCLA, David Geffen Sch Med, Div Digest Dis, Dept Med, Los Angeles, CA 90095 USA; [Takakura, Kazuki; Waldron, Richard T.…	University of California System; University of California Los Angeles; University of California Los Angeles Medical Center; David Geffen School of Medicine at UCLA; University of California System; University of California Los Angeles; University of California Los Angeles Medical Center; David Geffen School of Medicine at UCLA; US Department of Veterans Affairs; Veterans Health Administration (VH…	Eibl, G (通讯作者)，UCLA, David Geffen Sch Med, Dept Surg, Los Angeles, CA 90095 USA.	GEibl@mednet.ucla.edu	Waldron, Richard Taliesin/ABF-2773-2020	Waldron, Richard Taliesin/0000-0003-3151-6002; Gukovskaya, Anna/0000-0003-3737-5335	National Institute of Health [P01 CM63200, R01 AA019954]; NIDDK [P30DK41301]; Hirshberg Foundation for Pancreatic Cancer Research	National Institute of Health(United States Department of Health & Human ServicesNational Institutes of Health (NIH) - USA); NIDDK(United States Department of Health & Human ServicesNational Institutes of Health (NIH) - USANIH National Institute of Diabetes & Digestive & Kidney Diseases (NIDDK)); Hirshberg Foundation for Pancreatic Cancer Research	This research was funded by the National Institute of Health (P01 CM63200 to GE and R01 AA019954 to AL), the NIDDK-supported CURE: Digestive Diseases Research Core Center Grant (P30DK41301 to ER), and the Hirshberg Foundation for Pancreatic Cancer Research (http://pancreatic.org/). The funders had no role in study design, data collection and analysis, decision to publish, or preparation of the ma…	Aghajan M, 2012, J GASTROEN HEPATOL, V27, P10, DOI 10.1111/j.1440-1746.2011.07008.x; Albini A, 2016, CLIN CANCER RES, V22, P4322, DOI 10.1158/1078-0432.CCR-16-0695; Apte MV, 2013, GASTROENTEROLOGY, V144, P1210, DOI 10.1053/j.gastro.2012.11.037; Arslan AA, 2010, ARCH INTERN MED, V170, P791, DOI 10.1001/archinternmed.2010.63; Aune D, 2012, ANN ONCOL, V23, P843, DOI 10.1093/annonc/mdr398; Bracci PM,…	48	73	73	0	9	PUBLIC LIBRARY SCIENCE	SAN FRANCISCO	1160 BATTERY STREET, STE 100, SAN FRANCISCO, CA 94111 USA	1932-6203			PLOS ONE	PLoS One	2023-09-08	2017	12	9
J	Valle, S; Martin-Hijano, L; Alcala, S; Alonso-Nocelo, M; Sainz, B				Valle, Sandra; Martin-Hijano, Laura; Alcala, Sonia; Alonso-Nocelo, Marta; Sainz, Bruno, Jr.			The Ever-Evolving Concept of the Cancer Stem Cell in Pancreatic Cancer	CANCERS			English	Review						pancreatic cancer; cancer stem cells; plasticity; EMT; chemoresistance; autophagy; metastasis; hybrid cancer cell; metabolism	EPITHELIAL-MESENCHYMAL TRANSITION; TUMOR-INITIATING CELLS; HYPOXIA-INDUCIBLE FACTORS; ACUTE MYELOID-LEUKEMIA; SELF-RENEWAL; SOLID TUMORS; FACTOR-I; AUTOPHAGY; PLASTICITY; PROMOTES	Pancreatic ductal adenocarcinoma (PDAC), the most common type of pancreatic cancer, is the 4th most frequent cause of cancer-related death worldwide, primarily due to the inherent chemoresistant nature and metastatic capacity of this tumor. The latter is believed to be mainly due to the existence of a subpopulation of highly plastic stem-like cells within the tumor, known as cancer stem cells (CS…	[Valle, Sandra; Martin-Hijano, Laura; Alcala, Sonia; Alonso-Nocelo, Marta; Sainz, Bruno, Jr.] Univ Autonoma Madrid, Dept Biochem, Canc Stem Cell & Tumor Microenvironm Grp, Madrid 28029, Spain; [Valle, Sandra; Martin-Hijano, Laura; Alcala, Sonia; Alonso-Nocelo, Marta; Sainz, Bruno, Jr.] UAM, CSIC, Inst Invest Biomed Alberto Sols IIBM, Dept Canc Biol, Madrid 28029, Spain; [Valle, Sandra; Martin-Hij…	Autonomous University of Madrid; Autonomous University of Madrid; Consejo Superior de Investigaciones Cientificas (CSIC); CSIC - Instituto de Investigaciones Biomedicas Alberto Sols (IIBM)	Sainz, B (通讯作者)，Univ Autonoma Madrid, Dept Biochem, Canc Stem Cell & Tumor Microenvironm Grp, Madrid 28029, Spain.; Sainz, B (通讯作者)，UAM, CSIC, Inst Invest Biomed Alberto Sols IIBM, Dept Canc Biol, Madrid 28029, Spain.; Sainz, B (通讯作者)，IRYCIS, Chron Dis & Canc Area, Madrid 28034, Spain.	san.valle@predoc.uam.es; laura.martinhijano@predoc.uam.es; sonia.alcala@uam.es; mnocelo@iib.uam.es; bruno.sainz@uam.es	Anding, Bruno Sainz/ABH-5365-2020	Anding, Bruno Sainz/0000-0003-4829-7651; Alcala, Sonia/0000-0002-7644-4973; Alonso-Nocelo, Marta/0000-0001-8838-363X; Martin Hijano, Laura/0000-0003-0666-533X; Valle, Sandra/0000-0002-7555-9357				Abdullah LN, 2013, CLIN TRANSL MED, V2, DOI 10.1186/2001-1326-2-3; Adikrisna R, 2012, GASTROENTEROLOGY, V143, P234, DOI 10.1053/j.gastro.2012.03.054; Akakura N, 2001, CANCER RES, V61, P6548; Aktas B, 2009, BREAST CANCER RES, V11, DOI 10.1186/bcr2333; Alaoui-Jamali MA, 1997, BIOCHEM CELL BIOL, V75, P315, DOI 10.1139/bcb-75-4-315; Albini A, 2015, CONNECT TISSUE RES, V56, P414, DOI 10.3109/03008207.…	170	71	72	2	10	MDPI	BASEL	ST ALBAN-ANLAGE 66, CH-4052 BASEL, SWITZERLAND		2072-6694		CANCERS	Cancers	FEB	2018	10	2
J	Jiang, HL; Courau, T; Borison, J; Ritchie, AJ; Mayer, AT; Krummel, MF; Collisson, EA				Jiang, Honglin; Courau, Tristan; Borison, Joseph; Ritchie, Alexa J.; Mayer, Aaron T.; Krummel, Matthew F.; Collisson, Eric A.			Activating Immune Recognition in Pancreatic Ductal Adenocarcinoma via Autophagy Inhibition, MEK Blockade, and CD40 Agonism	GASTROENTEROLOGY			English	Article						Pancreatic Ductal Adenocarcinoma; Autophagy; CD40 Agonism; MAPK Pathway; Macrophage Polarization	I INTERFERONS; DISSECTION; EFFICACY	BACKGROUND AND AIMS: Patients with pancreatic ductal adenocarcinoma (PDA) have not yet benefitted from the revolution in cancer immunotherapy due in large part to a dominantly immunosuppressive tumor microenvironment. MEK inhibition combined with autophagy inhibition leads to transient tumor responses in some patients with PDA. We examined the functional effects of combined MEK and autophagy inhi…	[Jiang, Honglin; Ritchie, Alexa J.; Collisson, Eric A.] Univ Calif San Francisco, Dept Med, Div Hematol & Oncol, 1450 3rd St,Room 375, San Francisco, CA 94158 USA; [Courau, Tristan; Krummel, Matthew F.] Univ Calif San Francisco, Dept Pathol, San Francisco, CA 94158 USA; [Courau, Tristan; Krummel, Matthew F.] Univ Calif San Francisco, ImmunoX Initiat, San Francisco, CA 94158 USA; [Borison, Joseph;…	University of California System; University of California San Francisco; University of California System; University of California San Francisco; University of California System; University of California San Francisco; University of California System; University of California San Francisco; UCSF Medical Center; UCSF Helen Diller Family Comprehensive Cancer Center	Collisson, EA (通讯作者)，Univ Calif San Francisco, Dept Med, Div Hematol & Oncol, 1450 3rd St,Room 375, San Francisco, CA 94158 USA.	collissonlab@gmail.com		Courau, Tristan/0000-0003-1819-9516				Allen BM, 2020, NAT MED, V26, P1125, DOI 10.1038/s41591-020-0892-6; ALMOGUERA C, 1988, CELL, V53, P549, DOI 10.1016/0092-8674(88)90571-5; Barber GN, 2015, NAT REV IMMUNOL, V15, P760, DOI 10.1038/nri3921; Beatty GL, 2011, SCIENCE, V331, P1612, DOI 10.1126/science.1198443; Binnewies M, 2019, CELL, V177, P556, DOI 10.1016/j.cell.2019.02.005; Bryant KL, 2019, NAT MED, V25, P628, DOI 10.1038/s41591-01…	33	12	12	16	25	W B SAUNDERS CO-ELSEVIER INC	PHILADELPHIA	1600 JOHN F KENNEDY BOULEVARD, STE 1800, PHILADELPHIA, PA 19103-2899 USA	0016-5085	1528-0012		GASTROENTEROLOGY	Gastroenterology	FEB	2022	162	2
J	Slotwinski, R; Slotwinska, SM				Slotwinski, Robert; Slotwinska, Sylwia Malgorzata			Pancreatic cancer and adaptive metabolism in a nutrient-deficient environment	CENTRAL EUROPEAN JOURNAL OF IMMUNOLOGY			English	Review						pancreatic carcinoma; adaptive metabolism; autophagy; macropinocytosis; mucins	FATTY-ACID SYNTHASE; MUCIN EXPRESSION; AUTOPHAGY; GROWTH; ACTIVATION; PROTEIN; ADENOCARCINOMA; MACROPINOCYTOSIS; GEMCITABINE; INDUCTION	Despite tremendous progress in the treatment of many cancer types, leading to a significant in-crease in survival, pancreatic ductal adenocarcinoma (PDAC) is still burdened with high mortality rates (5-year survival rate < 9%) due to late diagnosis, aggressiveness, and a lack of more effective treatment methods. Early diagnosis and new therapeutic approaches based on the adaptive metabolism of th…	[Slotwinski, Robert] Med Univ Warsaw, Dept Immunol Biochem & Nutr, Warsaw, Poland; [Slotwinska, Sylwia Malgorzata] Med Univ Warsaw, Dept Oral Hyg, Warsaw, Poland	Medical University of Warsaw; Medical University of Warsaw	Slotwinska, SM (通讯作者)，Med Univ Warsaw, Dept Oral Hyg, Warsaw, Poland.	sylwia.slotwinska@wum.edu.pl	Slotwinska, Sylwia/M-3858-2018	Slotwinska, Sylwia/0000-0001-9818-7616				Bafna S, 2010, ONCOGENE, V29, P2893, DOI 10.1038/onc.2010.87; Banerjee S, 2012, PLOS ONE, V7, DOI 10.1371/journal.pone.0043020; Beloribi-Djefaflia S, 2016, ONCOGENESIS, V5, DOI 10.1038/oncsis.2015.49; Bian Y, 2015, BIOCHEM BIOPH RES CO, V463, P612, DOI 10.1016/j.bbrc.2015.05.108; Biancur DE, 2018, BBA-REV CANCER, V1870, P67, DOI 10.1016/j.bbcan.2018.04.011; Bryant KL, 2019, NAT MED, V25, P628, DO…	73	2	2	0	2	TERMEDIA PUBLISHING HOUSE LTD	POZNAN	KLEEBERGA 2, POZNAN, 61-615, POLAND	1426-3912	1644-4124		CENT EUR J IMMUNOL	Central Eur. J. Immunol.		2021	46	3
J	Miller-Ocuin, JL; Liang, XY; Boone, BA; Doerfler, WR; Singhi, AD; Tang, D; Kang, R; Lotze, MT; Zeh, HJ				Miller-Ocuin, Jennifer L.; Liang, Xiaoyan; Boone, Brian A.; Doerfler, W. Reed; Singhi, Aatur D.; Tang, Daolin; Kang, Rui; Lotze, Michael T.; Zeh, Herbert J., III			DNA released from neutrophil extracellular traps (NETs) activates pancreatic stellate cells and enhances pancreatic tumor growth	ONCOIMMUNOLOGY			English	Article						Desmoplastic stroma; neutrophil extracellular traps (NETs); damage associated molecular pattern molecules (DAMPs); receptor for advanced glycation end products (RAGE); Padi4; DNase; pancreatic adenocarcinoma	CIRCULATING NUCLEIC-ACIDS; CANCER-PATIENTS; BLOOD-PLASMA; HMG BOXES; RECEPTOR; RAGE; PROGRESSION; PAD4; AUTOPHAGY; PATHWAY	Neutrophil extracellular trap (NET) formation results in the expulsion of granulocyte proteins and DNA into the extracellular space. This process is mediated by the enzyme peptidyl arginine deiminase 4 (PADI4) and translocation of elastase to the nucleus. NET formation, marked by increased levels of extracellular DNA, promotes pancreatic cancer proliferation and metastasis. Mice deficient in Padi…	[Miller-Ocuin, Jennifer L.; Liang, Xiaoyan; Boone, Brian A.; Doerfler, W. Reed; Tang, Daolin; Kang, Rui; Lotze, Michael T.; Zeh, Herbert J., III] Univ Pittsburgh, Sch Med, Dept Surg, Pittsburgh, PA USA; [Boone, Brian A.] West Virginia Univ, Dept Surg, Morgantown, WV 26506 USA; [Singhi, Aatur D.] Univ Pittsburgh, Sch Med, Dept Pathol, Pittsburgh, PA USA; [Tang, Daolin; Kang, Rui; Zeh, Herbert J., …	Pennsylvania Commonwealth System of Higher Education (PCSHE); University of Pittsburgh; West Virginia University; Pennsylvania Commonwealth System of Higher Education (PCSHE); University of Pittsburgh; University of Texas System; University of Texas Southwestern Medical Center Dallas; Pennsylvania Commonwealth System of Higher Education (PCSHE); University of Pittsburgh; Pennsylvania Commonwealth…	Zeh, HJ (通讯作者)，UT Southwestern Med Ctr, Surg, 5323 Harry Hines Blvd, Dallas, TX 75390 USA.	herbert.zeh@utsouthwestern.edu	Tang, Daolin/ABD-5062-2021; Tang, Daolin/B-2905-2010; Kang, Rui/ABD-5291-2021; liang, xiaoyan/GYJ-5006-2022	Tang, Daolin/0000-0002-1903-6180; Kang, Rui/0000-0003-2725-1574; Boone, Brian/0000-0001-9006-059X	National Institutes of Health National Cancer Institute [T32 CA113263]; Project Purple Fellowship grant; National Cancer Institute [T32 CA113263, R01 CA160417-01A1]; Project Purple	National Institutes of Health National Cancer Institute(United States Department of Health & Human ServicesNational Institutes of Health (NIH) - USANIH National Cancer Institute (NCI)); Project Purple Fellowship grant; National Cancer Institute(United States Department of Health & Human ServicesNational Institutes of Health (NIH) - USANIH National Cancer Institute (NCI)); Project Purple	JLM was supported by National Institutes of Health National Cancer Institute T32 CA113263 and a Project Purple Fellowship grant. HJZ and MTL received support from R01 CA160417-01A1; National Cancer Institute [T32 CA113263]; National Cancer Institute [R01 CA160417-01A1]; Project Purple [Fellowship].	Andersson U, 2000, J EXP MED, V192, P565, DOI 10.1084/jem.192.4.565; Apte MV, 1999, GUT, V44, P534, DOI 10.1136/gut.44.4.534; Apte MV, 2004, PANCREAS, V29, P179, DOI 10.1097/00006676-200410000-00002; Bachem MG, 2008, LANGENBECK ARCH SURG, V393, P891, DOI 10.1007/s00423-008-0279-5; Bachem MG, 2005, GASTROENTEROLOGY, V128, P907, DOI 10.1053/j.gastro.2004.12.036; Baird JR, 2017, PLOS ONE, V12, DOI 1…	57	54	60	1	9	TAYLOR & FRANCIS INC	PHILADELPHIA	530 WALNUT STREET, STE 850, PHILADELPHIA, PA 19106 USA	2162-402X			ONCOIMMUNOLOGY	OncoImmunology	2023-09-02	2019	8	9
J	Todoric, J; Antonucci, L; Di Caro, G; Li, N; Wu, XF; Lytle, NK; Dhar, D; Banerjee, S; Fagman, JB; Browne, CD; Umemura, A; Valasek, MA; Kessler, H; Tarin, D; Goggins, M; Reya, T; Diaz-Meco, M; Moscat, J; Karin, M				Todoric, Jelena; Antonucci, Laura; Di Caro, Giuseppe; Li, Ning; Wu, Xuefeng; Lytle, Nikki K.; Dhar, Debanjan; Banerjee, Sourav; Fagman, Johan B.; Browne, Cecille D.; Umemura, Atsushi; Valasek, Mark A.; Kessler, Hannes; Tarin, David; Goggins, Michael; Reya, Tannishtha; Diaz-Meco, Maria; Moscat, Jorge; Karin, Michael			Stress-Activated NRF2-MDM2 Cascade Controls Neoplastic Progression in Pancreas	CANCER CELL			English	Article							ONCOGENE-INDUCED SENESCENCE; TRANSCRIPTION FACTOR NRF2; NOTCH SIGNALING PATHWAY; CANCER PROGRESSION; CELL-PROLIFERATION; EXOCRINE PANCREAS; MDM2 INHIBITOR; IKK-ALPHA; AUTOPHAGY; MICE	Despite expression of oncogenic KRAS, premalignant pancreatic intraepithelial neoplasia 1 (PanIN1) lesions rarely become fully malignant pancreatic ductal adenocarcinoma (PDAC). The molecular mechanisms through which established risk factors, such as chronic pancreatitis, acinar cell damage, and/or defective autophagy increase the likelihood of PDAC development are poorly understood. We show that…	[Todoric, Jelena; Antonucci, Laura; Di Caro, Giuseppe; Li, Ning; Wu, Xuefeng; Dhar, Debanjan; Fagman, Johan B.; Browne, Cecille D.; Umemura, Atsushi; Kessler, Hannes; Karin, Michael] Univ Calif San Diego, Sch Med, Dept Pharmacol, Lab Gene Regulat & Signal Transduct, La Jolla, CA 92093 USA; [Todoric, Jelena] Med Univ Vienna, Dept Lab Med, A-1090 Vienna, Austria; [Lytle, Nikki K.; Reya, Tannishtha]…	University of California System; University of California San Diego; Medical University of Vienna; University of California System; University of California San Diego; University of California System; University of California San Diego; University of California System; University of California San Diego; Kyoto Prefectural University of Medicine; University of California System; University of Cali…	Karin, M (通讯作者)，Univ Calif San Diego, Sch Med, Dept Pharmacol, Lab Gene Regulat & Signal Transduct, La Jolla, CA 92093 USA.; Karin, M (通讯作者)，Univ Calif San Diego, Sch Med, Dept Pathol, La Jolla, CA 92093 USA.	karinoffice@ucsd.edu	Banerjee, Sourav/J-3853-2019	Banerjee, Sourav/0000-0003-2043-2989; Diaz-Meco, Maria/0000-0003-0147-0998; Umemura, Atsushi/0000-0002-7433-8501; Bourghardt Fagman, Johan/0000-0002-1527-5280	Austrian Science Fund Erwin Schroedinger Fellowship [J3233]; Univ. Prof. Dr. Matthias M. Muller Fellowship; OOGLMKC; Austrian Program for Advanced Research and Technology of the Austrian Academy of Sciences; Associazione Italiana per la Ricerca sul Cancro (AIRC) Fellowship; European Union; AIRC Fellowship [16230]; Marie Curie Actions European Union; Susan G. Komen for the Cure [KG111506]; Swedish…	Austrian Science Fund Erwin Schroedinger Fellowship; Univ. Prof. Dr. Matthias M. Muller Fellowship; OOGLMKC; Austrian Program for Advanced Research and Technology of the Austrian Academy of Sciences; Associazione Italiana per la Ricerca sul Cancro (AIRC) Fellowship(Fondazione AIRC per la ricerca sul cancro); European Union(European Commission); AIRC Fellowship(Fondazione AIRC per la ricerca sul c…	We thank R. Hruban for human PDAC samples and comments, D. Bar Sagi and D. Tuveson for advice and suggestions, and V. Sheen for assistance with mouse work and Santa Cruz Biotechnology for antibodies. The authors were supported by the Austrian Science Fund Erwin Schroedinger Fellowship (J3233), Univ. Prof. Dr. Matthias M. Muller Fellowship, OOGLMKC, the Austrian Program for Advanced Research and T…	Antonucci L, 2015, P NATL ACAD SCI USA, V112, pE6166, DOI 10.1073/pnas.1519384112; Becker AE, 2014, WORLD J GASTROENTERO, V20, P11182, DOI 10.3748/wjg.v20.i32.11182; Bray F, 2013, INT J CANCER, V132, P1133, DOI 10.1002/ijc.27711; Carriere C, 2009, BIOCHEM BIOPH RES CO, V382, P561, DOI 10.1016/j.bbrc.2009.03.068; Chan KM, 1996, P NATL ACAD SCI USA, V93, P13943, DOI 10.1073/pnas.93.24.13943; Chang …	74	81	85	0	20	CELL PRESS	CAMBRIDGE	50 HAMPSHIRE ST, FLOOR 5, CAMBRIDGE, MA 02139 USA	1535-6108	1878-3686		CANCER CELL	Cancer Cell	2023-12-11	2017	32	6
J	Thakur, PC; Miller-Ocuin, JL; Nguyen, K; Matsuda, R; Singhi, AD; Zeh, HJ; Bahary, N				Thakur, Prakash C.; Miller-Ocuin, Jennifer L.; Khanh Nguyen; Matsuda, Rina; Singhi, Aatur D.; Zeh, Herbert J.; Bahary, Nathan			Inhibition of endoplasmic-reticulum-stress-mediated autophagy enhances the effectiveness of chemotherapeutics on pancreatic cancer	JOURNAL OF TRANSLATIONAL MEDICINE			English	Article						PDAC; ER stress; UPR; Autophagy; Pancreatic cancer	UNFOLDED PROTEIN RESPONSE; ER STRESS; GEMCITABINE; SUNITINIB; GRP78; COMBINATION; EXPRESSION; LYSOSOMES; APOPTOSIS; SURVIVAL	Background: Endoplasmic reticulum (ER) stress and its consequent unfolded protein response (UPR) are believed to be associated with progression, survival and chemoresistance of a variety of tumor cells through multiple cellular processes, including autophagy. Therefore, the ER stress-autophagy pathway presents a potential molecular target for therapeutic intervention. The objective of this study …	[Thakur, Prakash C.; Khanh Nguyen; Matsuda, Rina; Bahary, Nathan] Univ Pittsburgh, UPMC, Hillman Canc Ctr, Div Hematol Oncol,Dept Med,Canc Inst, Pittsburgh, PA 15260 USA; [Miller-Ocuin, Jennifer L.; Zeh, Herbert J.] Univ Pittsburgh, Sch Med, Dept Surg, Pittsburgh, PA USA; [Singhi, Aatur D.] Univ Pittsburgh, Med Ctr, Dept Pathol, Pittsburgh, PA USA; [Khanh Nguyen] Yale Sch Med, Smilow Canc Hosp, N…	Pennsylvania Commonwealth System of Higher Education (PCSHE); University of Pittsburgh; Pennsylvania Commonwealth System of Higher Education (PCSHE); University of Pittsburgh; Pennsylvania Commonwealth System of Higher Education (PCSHE); University of Pittsburgh; Yale University; University of Pennsylvania; Pennsylvania Medicine	Bahary, N (通讯作者)，Univ Pittsburgh, UPMC, Hillman Canc Ctr, Div Hematol Oncol,Dept Med,Canc Inst, Pittsburgh, PA 15260 USA.	bahary@pitt.edu		Matsuda, Rina/0000-0002-8279-5788	Pittsburgh Foundation [MR2015-79623]; [P30CA047904]	Pittsburgh Foundation;	This project used the UPCI Tissue and Research Pathology/Health Science Tissue Bank shared resource which is supported in part by Award P30CA047904. We greatly acknowledge the generous grant from Pittsburgh Foundation/ MR2015-79623 on pancreatic cancer, which helped us carry out this study.	Ali MMU, 2011, EMBO J, V30, P894, DOI 10.1038/emboj.2011.18; Avril T, 2017, ONCOGENESIS, V6, DOI 10.1038/oncsis.2017.72; Bergers G, 2003, J CLIN INVEST, V111, P1287, DOI 10.1172/JCI200317929; Berridge MJ, 2002, CELL CALCIUM, V32, P235, DOI 10.1016/S0143416002001823; Boone BA, 2015, ANN SURG ONCOL, V22, P4402, DOI 10.1245/s10434-015-4566-4; Conroy T, 2011, NEW ENGL J MED, V364, P1817, DOI 10.1056/…	52	34	35	2	9	BMC	LONDON	CAMPUS, 4 CRINAN ST, LONDON N1 9XW, ENGLAND		1479-5876		J TRANSL MED	J. Transl. Med.	2023-07-09	2018	16
J	Hwang, M; Jun, DW; Kang, EH; Yoon, KA; Cheong, H; Kim, YH; Lee, CH; Kim, S				Hwang, Mihwa; Jun, Dong Wha; Kang, Eun Hye; Yoon, Kyong-Ah; Cheong, Heesun; Kim, Yun-Hee; Lee, Chang-Hun; Kim, Sunshin			EI24, as a Component of Autophagy, Is Involved in Pancreatic Cell Proliferation	FRONTIERS IN ONCOLOGY			English	Article						EI24; autophagy; pancreatic cancer cells; tumor promoter; tumor suppressor	BREAST-CANCER; GENE; PROTEIN; P53	Autophagy is a highly conserved cellular process in which cytoplasmic materials are degraded and recycled as energy sources when nutrient supplies are lacking. Established tumor cells require autophagy for cell growth and tumor promotion. In particular, the survival of pancreatic tumor cells appears to be strongly dependent on autophagy, referred to as autophagy addiction. This dependency of panc…	[Hwang, Mihwa; Jun, Dong Wha; Kang, Eun Hye; Cheong, Heesun; Kim, Yun-Hee; Lee, Chang-Hun; Kim, Sunshin] Natl Canc Ctr, Res Inst, Goyang Si, South Korea; [Yoon, Kyong-Ah] Konkuk Univ, Coll Vet Med, Seoul, South Korea	National Cancer Center - Korea (NCC); Konkuk University	Kim, S (通讯作者)，Natl Canc Ctr, Res Inst, Goyang Si, South Korea.	ksunshin@ncc.re.kr		Cheong, Heesun/0000-0003-1946-107X	Basic Science Research Program through the National Research Foundation of Korea (NRF) - Ministry of Education [NRF-2015R1D1A1A01058423, NRF-2018R1D1A1B07046570]; National Cancer Center Grant [1710352]	Basic Science Research Program through the National Research Foundation of Korea (NRF) - Ministry of Education; National Cancer Center Grant	This research was supported by the Basic Science Research Program through the National Research Foundation of Korea (NRF) funded by the Ministry of Education (NRF-2015R1D1A1A01058423 and NRF-2018R1D1A1B07046570) and National Cancer Center Grant (1710352).	Choi JM, 2013, ONCOTARGET, V4, P2383, DOI 10.18632/oncotarget.1434; Devkota S, 2016, AUTOPHAGY, V12, P2038, DOI 10.1080/15548627.2016.1217371; Devkota S, 2012, INT J BIOCHEM CELL B, V44, P1887, DOI 10.1016/j.biocel.2012.06.034; Gentile M, 2001, ONCOGENE, V20, P7753, DOI 10.1038/sj.onc.1204993; Gu ZM, 2000, MOL CELL BIOL, V20, P233, DOI 10.1128/MCB.20.1.233-241.2000; Guo JY, 2011, GENE DEV, V25, P…	25	11	11	1	5	FRONTIERS MEDIA SA	LAUSANNE	AVENUE DU TRIBUNAL FEDERAL 34, LAUSANNE, CH-1015, SWITZERLAND	2234-943X			FRONT ONCOL	Front. Oncol.	2023-07-23	2019	9
S	Arpalahti, L; Haglund, C; Holmberg, CI		Barrio, R; Sutherland, JD; Rodriguez, MS		Arpalahti, Leena; Haglund, Caj; Holmberg, Carina I.			Proteostasis Dysregulation in Pancreatic Cancer	PROTEOSTASIS AND DISEASE: FROM BASIC MECHANISMS TO CLINICS	Advances in Experimental Medicine and Biology		English	Article; Book Chapter						Proteostasis; Pancreatic cancer; Pancreatic ductal adenocarcinoma; Biomarkers; Ubiquitin-mediated proteolysis; Proteasome; E3 ubiquitin-ligase; Deubiquitinating enzyme; Autophagy	E3 UBIQUITIN LIGASES; REGULATORY T-CELLS; DUCTAL ADENOCARCINOMA; DOWN-REGULATION; STELLATE CELLS; AUTOPHAGOSOME FORMATION; PROTEASOME INHIBITORS; TUMOR-SUPPRESSOR; 26S PROTEASOME; PROTEIN	The most common form of pancreatic cancer, pancreatic ductal adenocarcinoma (PDAC), has a dismal 5-year survival rate of less than 5%. Radical surgical resection, in combination with adjuvant chemotherapy, provides the best option for long-term patient survival. However, only approximately 20% of patients are resectable at the time of diagnosis, due to locally advanced or metastatic disease. Ther…	[Arpalahti, Leena; Holmberg, Carina I.] Univ Helsinki, Dept Biochem & Dev Biol, Med, Helsinki, Finland; [Haglund, Caj] Univ Helsinki, Translat Canc Med Program, Res Programs Unit, Helsinki, Finland; [Haglund, Caj] Univ Helsinki, Helsinki Univ Hosp, Dept Surg, Helsinki, Finland	University of Helsinki; University of Helsinki; University of Helsinki; Helsinki University Central Hospital	Holmberg, CI (通讯作者)，Univ Helsinki, Dept Biochem & Dev Biol, Med, Helsinki, Finland.	leena.arpalahti@helsinki.fi; caj.haglund@hus.fi; carina.holmberg@helsinki.fi		Holmberg-Still, Carina/0000-0001-9645-2009	Academy of Finland [297776]; Sigrid Juselius Foundation; Medicinska Understods-foreningen Liv och Halsa r.f.; Proteostasis COST Action [BM1307]; Academy of Finland (AKA) [297776] Funding Source: Academy of Finland (AKA)	Academy of Finland(Academy of Finland); Sigrid Juselius Foundation(Sigrid Juselius Foundation); Medicinska Understods-foreningen Liv och Halsa r.f.; Proteostasis COST Action; Academy of Finland (AKA)(Academy of FinlandFinnish Funding Agency for Technology & Innovation (TEKES))	We apologize to all the authors, whose original work could not be cited due to space limitations. This work was supported by grant to C.I.H. from the Academy of Finland (#297776), Sigrid Juselius Foundation and Medicinska Understods-foreningen Liv och Halsa r.f. The authors would like to acknowledge networking support by the Proteostasis COST Action (BM1307).	Abel EV, 2013, GASTROENTEROLOGY, V144, P1241, DOI 10.1053/j.gastro.2013.01.072; Alberts SR, 2005, ANN ONCOL, V16, P1654, DOI 10.1093/annonc/mdi324; Amm I, 2014, BBA-MOL CELL RES, V1843, P182, DOI 10.1016/j.bbamcr.2013.06.031; Andersen DK, 2017, DIABETES, V66, P1103, DOI 10.2337/db16-1477; Ansari D, 2019, CELL BIOL TOXICOL, V35, P333, DOI 10.1007/s10565-019-09465-9; Apte MV, 1999, GUT, V44, P534, …	165	1	1	2	8	SPRINGER INTERNATIONAL PUBLISHING AG	CHAM	GEWERBESTRASSE 11, CHAM, CH-6330, SWITZERLAND	0065-2598	2214-8019	978-3-030-38266-7; 978-3-030-38265-0	ADV EXP MED BIOL	Adv.Exp.Med.Biol.		2020	1233
J	Leroux, C; Konstantinidou, G				Leroux, Cedric; Konstantinidou, Georgia			Targeted Therapies for Pancreatic Cancer: Overview of Current Treatments and New Opportunities for Personalized Oncology	CANCERS			English	Review						pancreatic ductal adenocarcinoma; therapies; DNA repair; tumor microenvironment; epigenetic alterations; key mutations; autophagy; immunotherapy	PHASE-I TRIAL; ADVANCED SOLID TUMORS; ADENOCARCINOMA CELL-PROLIFERATION; GEMCITABINE PLUS PLACEBO; WEE1 INHIBITOR AZD1775; DUCTAL ADENOCARCINOMA; DOSE-ESCALATION; DOUBLE-BLIND; MUTATIONAL LANDSCAPE; AMERICAN SOCIETY	Simple Summary The lack of early diagnosis and the absence of suitable biomarkers coupled with resistance to available therapeutic options render pancreatic cancer one of the deadliest cancer types. Therefore, new therapeutic approaches are needed to be developed, taking into account the genetic and molecular profile of pancreatic tumors. Here, we critically review past and current efforts that h…	[Leroux, Cedric; Konstantinidou, Georgia] Univ Bern, Inst Pharmacol, CH-3010 Bern, Switzerland	University of Bern	Konstantinidou, G (通讯作者)，Univ Bern, Inst Pharmacol, CH-3010 Bern, Switzerland.	cedric.leroux@pki.unibe.ch; georgia.konstantinidou@pki.unibe.ch	Konstantinidou, Georgia/O-9192-2016	Konstantinidou, Georgia/0000-0001-9513-0286; Leroux, Cedric/0000-0003-3842-4514	Swiss National Science Foundation (SNSF) [PP00P3_194810]	Swiss National Science Foundation (SNSF)(Swiss National Science Foundation (SNSF))	Funding was provided by the Swiss National Science Foundation (SNSF) Professorship #PP00P3_194810.	Aarts M, 2012, CANCER DISCOV, V2, P524, DOI 10.1158/2159-8290.CD-11-0320; Abou-Alfa GK, 2011, AM J CLIN ONCOL-CANC, V34, P321, DOI 10.1097/COC.0b013e3181e84b1f; Aglietta M, 2014, ANN ONCOL, V25, P1750, DOI 10.1093/annonc/mdu205; Aguilera KY, 2014, CANCER RES, V74, P1032, DOI 10.1158/0008-5472.CAN-13-2800; Aird KM, 2013, CELL REP, V3, P1252, DOI 10.1016/j.celrep.2013.03.004; Armstrong SA, 2019, MO…	193	13	13	3	7	MDPI	BASEL	ST ALBAN-ANLAGE 66, CH-4052 BASEL, SWITZERLAND		2072-6694		CANCERS	Cancers	FEB	2021	13	4
J	Zhang, MZ; Mang, W; Tang, GP; Wang, HB; Wu, M; Yu, WM; Zhou, ZF; Mou, YP; Liu, XG				Zhang, Miaozun; Mang, Wei; Tang, Guping; Wang, Hebin; Wu, Min; Yu, Weiming; Zhou, Zhenfeng; Mou, Yiping; Liu, Xingang			Targeted Codelivery of Docetaxel and Atg7 siRNA for Autophagy Inhibition and Pancreatic Cancer Treatment	ACS APPLIED BIO MATERIALS			English	Article						chemotherapy; docetaxel; autophagy; siRNA; pancreatic cancers	PACLITAXEL-INDUCED APOPTOSIS; BREAST-CANCER; CO-DELIVERY; MULTIDRUG-RESISTANCE; BLOCK-COPOLYMERS; CELL-DEATH; MICELLES; NANOPARTICLES; CHLOROQUINE; GENE	As the fourth leading cause of cancer-related deaths worldwide, pancreatic cancer has a higher basal level of autophagy as compared to other epithelial tumors. Recently, increasing evidence suggested that docetaxel (DTX) triggered autophagy in pancreatic cancer cells which promoted cancer cell survival after chemotherapy. Therefore, we constructed an amphiphilic block copolymer that can form mice…	[Zhang, Miaozun; Yu, Weiming] Lihuili Hosp, Ningbo Med Ctr, Dept Gen Surg, Ningbo 315041, Peoples R China; [Mang, Wei] Ningbo 2 Hosp, Dept Gastroenterol, Ningbo 315010, Peoples R China; [Tang, Guping; Wu, Min; Liu, Xingang] Zhejiang Univ, Dept Chem, Hangzhou 310028, Peoples R China; [Mou, Yiping] Zhejiang Prov Peoples Hosp, Dept Gen Surg, Hangzhou 310014, Peoples R China; [Wang, Hebin] Tarim Univ…	Zhejiang University; Zhejiang Provincial People's Hospital; Tarim University; Zhejiang Provincial People's Hospital	Liu, XG (通讯作者)，Zhejiang Univ, Dept Chem, Hangzhou 310028, Peoples R China.; Mou, YP (通讯作者)，Zhejiang Prov Peoples Hosp, Dept Gen Surg, Hangzhou 310014, Peoples R China.	yipingmou@126.com; liuxg@zju.edu.cn	Wu, Min/HNI-5320-2023; Liu, Xingang/Q-6694-2018	Wu, Min/0000-0002-3956-0107; Liu, Xingang/0000-0001-7071-0209	Zhejiang Provincial Natural Science Foundation of China [LQ19E030011]; National Science Foundation for Young Scientists of China [21807092]	Zhejiang Provincial Natural Science Foundation of China(Natural Science Foundation of Zhejiang Province); National Science Foundation for Young Scientists of China	This work was supported by the Zhejiang Provincial Natural Science Foundation of China (Grant LQ19E030011) and the National Science Foundation for Young Scientists of China (Grant 21807092).	Akar U, 2008, AUTOPHAGY, V4, P669, DOI 10.4161/auto.6083; An X, 2017, ACTA PHARM SIN B, V7, P38, DOI 10.1016/j.apsb.2016.09.002; Batrakova EV, 2008, J CONTROL RELEASE, V130, P98, DOI 10.1016/j.jconrel.2008.04.013; Behr JP, 1997, CHIMIA, V51, P34; Boone BA, 2018, CLIN COLORECTAL CANC, V17, P25, DOI 10.1016/j.clcc.2017.10.013; Cao HQ, 2015, J CONTROL RELEASE, V205, P162, DOI 10.1016/j.jconrel.2015.…	45	4	4	0	4	AMER CHEMICAL SOC	WASHINGTON	1155 16TH ST, NW, WASHINGTON, DC 20036 USA	2576-6422			ACS APPL BIO MATER	ACS Appl. Bio Mater.	2023-03-18	2019	2	3
J	Habrook, CJ; Lyssiotis, CA				Habrook, Christopher J.; Lyssiotis, Costas A.			Employing Metabolism to Improve the Diagnosis and Treatment of Pancreatic Cancer	CANCER CELL			English	Review							POSITRON-EMISSION-TOMOGRAPHY; MAGNETIC-RESONANCE-SPECTROSCOPY; T-CELL IMMUNITY; GLUTAMINE-METABOLISM; IN-VIVO; DUCTAL ADENOCARCINOMA; MR SPECTROSCOPY; MOUSE MODEL; AUTOPHAGY INHIBITION; AEROBIC GLYCOLYSIS	Pancreatic ductal adenocarcinoma is on pace to become the second leading cause of cancer-related death. The high mortality rate results from a lack of methods for early detection and the inability to successfully treat patients once diagnosed. Pancreatic cancer cells have extensively reprogrammed metabolism, which is driven by oncogene-mediated cell-autonomous pathways, the unique physiology of t…	[Habrook, Christopher J.; Lyssiotis, Costas A.] Univ Michigan, Dept Mol & Integrat Physiol, Ann Arbor, MI 48109 USA; [Lyssiotis, Costas A.] Univ Michigan, Div Gastroenterol, Dept Internal Med, Ann Arbor, MI 48109 USA	University of Michigan System; University of Michigan; University of Michigan System; University of Michigan	Lyssiotis, CA (通讯作者)，Univ Michigan, Dept Mol & Integrat Physiol, Ann Arbor, MI 48109 USA.; Lyssiotis, CA (通讯作者)，Univ Michigan, Div Gastroenterol, Dept Internal Med, Ann Arbor, MI 48109 USA.	clyssiot@med.umich.edu	Lyssiotis, Costas A/AAI-1923-2019	Lyssiotis, Costas A/0000-0001-9309-6141	American Association for Cancer Research; Pancreatic Cancer Action Network [13-70-25-LYSS]; National Pancreas Foundation; Sidney Kimmel Foundation; Damon Runyon Cancer Research Foundation [DFS-09-14]; American Gastroenterological Association	American Association for Cancer Research; Pancreatic Cancer Action Network; National Pancreas Foundation; Sidney Kimmel Foundation; Damon Runyon Cancer Research Foundation; American Gastroenterological Association	We thank Drs. Howard Crawford, Kayvan Keshari, Alec Kimmelman, Marina Pasca di Magliano, Diane Simeone, and members of the Lyssiotis laboratory for feedback. C.A.L. is supported by grants from the American Association for Cancer Research and the Pancreatic Cancer Action Network (13-70-25-LYSS), National Pancreas Foundation, Sidney Kimmel Foundation, Damon Runyon Cancer Research Foundation (DFS-09…	Ahn SJ, 2014, ANN NUCL MED, V28, P430, DOI 10.1007/s12149-014-0833-x; Alagesan B, 2015, CLIN CANCER RES, V21, P396, DOI 10.1158/1078-0432.CCR-14-1591; Albers MJ, 2008, CANCER RES, V68, P8607, DOI 10.1158/0008-5472.CAN-08-0749; Allouche-Arnon H, 2013, CONTRAST MEDIA MOL I, V8, P72, DOI 10.1002/cmmi.1497; Andrzejewski S, 2014, CANCER METAB, V2, DOI 10.1186/2049-3002-2-12; Ardenkjaer-Larsen JH, 2003…	198	223	232	6	56	CELL PRESS	CAMBRIDGE	50 HAMPSHIRE ST, FLOOR 5, CAMBRIDGE, MA 02139 USA	1535-6108	1878-3686		CANCER CELL	Cancer Cell	2023-01-09	2017	31	1
J	Jain, V; Amaravadi, RK				Jain, Vaibhav; Amaravadi, Ravi K.			Pumping Iron: Ferritinophagy Promotes Survival and Therapy Resistance in Pancreatic Cancer	CANCER DISCOVERY			English	Article								Autophagy is an adaptive response to metabolic and therapeutic stress, especially in treatment-refractory cancers such as pancreatic cancer. In this issue of Cancer Discovery, two groups establish ferritinophagy, a selective autophagy program that could become a drug target, as the mechanism that pumps iron into mitochondria via the lysosome, enabling survival and therapy resistance in pancreas c…	Univ Penn, Abramson Canc Ctr, Philadelphia, PA 19104 USA; Univ Penn, Dept Med, Philadelphia, PA 19104 USA	University of Pennsylvania; Pennsylvania Medicine; University of Pennsylvania	Amaravadi, RK (通讯作者)，Univ Penn, 852 BRB 2-3,421 Curie Blvd, Philadelphia, PA 19104 USA.	ravi.amaravadi@pennmedicine.upenn.edu	JAIN, VAIBHAV/P-8029-2019	JAIN, VAIBHAV/0000-0002-9235-6236	HHS/NIH/NCI [P30 CA016520-45, PO1 CA114046, RO1 CA266404 P50 CA174523]	HHS/NIH/NCI	This work was supported by HHS/NIH/NCI grants P30 CA016520-45, PO1 CA114046, and RO1 CA266404 P50 CA174523.	Amaravadi RK, 2019, CANCER DISCOV, V9, P1167, DOI 10.1158/2159-8290.CD-19-0292; Bryant KL, 2019, NAT MED, V25, P628, DOI 10.1038/s41591-019-0368-8; Kinsey CG, 2019, NAT MED, V25, P620, DOI 10.1038/s41591-019-0367-9; Lee CS, 2019, P NATL ACAD SCI USA, V116, P4508, DOI 10.1073/pnas.1817494116; Lee JNFJ, 2021, INT J MOL SCI, V22, DOI 10.3390/ijms222212402; Mancias JD, 2014, NATURE, V509, P105, DOI 1…	10	0	0	2	3	AMER ASSOC CANCER RESEARCH	PHILADELPHIA	615 CHESTNUT ST, 17TH FLOOR, PHILADELPHIA, PA 19106-4404 USA	2159-8274	2159-8290		CANCER DISCOV	Cancer Discov.	SEP	2022	12	9
J	Yamamoto, K; Iwadate, D; Kato, H; Nakai, Y; Tateishi, K; Fujishiro, M				Yamamoto, Keisuke; Iwadate, Dosuke; Kato, Hiroyuki; Nakai, Yousuke; Tateishi, Keisuke; Fujishiro, Mitsuhiro			Targeting autophagy as a therapeutic strategy against pancreatic cancer	JOURNAL OF GASTROENTEROLOGY			English	Review						PDAC; Autophagy; Lysosome; Host autophagy; Anti-tumor immunity	HLA CLASS-I; MUTATIONAL LANDSCAPE; SELECTIVE INHIBITOR; SIGNALING ADAPTER; PROMOTES GROWTH; STELLATE CELLS; TUMOR-GROWTH; PHASE-II; P62; METABOLISM	Macroautophagy (hereafter autophagy) is a catabolic process through which cytosolic components are captured in the autophagosome and degraded in the lysosome. Autophagy plays two major roles: nutrient recycling under starvation or stress conditions and maintenance of cellular homeostasis by removing the damaged organelles or protein aggregates. In established cancer cells, autophagy-mediated nutr…	[Yamamoto, Keisuke; Iwadate, Dosuke; Kato, Hiroyuki; Nakai, Yousuke; Tateishi, Keisuke; Fujishiro, Mitsuhiro] Univ Tokyo, Grad Sch Med, Dept Gastroenterol, Bunkyo Ku, 7-3-1 Hongo, Tokyo 1138655, Japan	University of Tokyo	Yamamoto, K (通讯作者)，Univ Tokyo, Grad Sch Med, Dept Gastroenterol, Bunkyo Ku, 7-3-1 Hongo, Tokyo 1138655, Japan.	kyamamoto-tky@umin.ac.jp		Fujishiro, Mitsuhiro/0000-0002-4074-1140; Yamamoto, Keisuke/0000-0002-6323-9540; Iwadate, Dosuke/0000-0002-0181-794X	Yasuda Medical Foundation; MSD Life Science Foundation; Astellas Foundation for Research on Metabolic Disorders; Princess Takamatsu Cancer Research Fund; Life Science Foundation of Japan; JSPS KAKENHI [21K20828, 22H02898, 22H03053]; Tokyo Society of Medical Sciences; Uehara Memorial Foundation; Grants-in-Aid for Scientific Research [21K20828] Funding Source: KAKEN	Yasuda Medical Foundation; MSD Life Science Foundation; Astellas Foundation for Research on Metabolic Disorders; Princess Takamatsu Cancer Research Fund; Life Science Foundation of Japan(Life Science Foundation of Japan); JSPS KAKENHI(Ministry of Education, Culture, Sports, Science and Technology, Japan (MEXT)Japan Society for the Promotion of ScienceGrants-in-Aid for Scientific Research (KAKENHI…	K.Y. was supported by the Yasuda Medical Foundation, Tokyo Society of Medical Sciences, MSD Life Science Foundation, Astellas Foundation for Research on Metabolic Disorders, Uehara Memorial Foundation, Princess Takamatsu Cancer Research Fund, Life Science Foundation of Japan, and JSPS KAKENHI (Grant numbers 21K20828, 22H02898, and 22H03053).	Aita VM, 1999, GENOMICS, V59, P59, DOI 10.1006/geno.1999.5851; Akin D, 2014, AUTOPHAGY, V10, P2021, DOI 10.4161/auto.32229; Amaravadi R, 2016, GENE DEV, V30, P1913, DOI 10.1101/gad.287524.116; Amaravadi R, 2014, CANCER DISCOV, V4, P873, DOI 10.1158/2159-8290.CD-14-0618; Amaravadi RK, 2019, CANCER DISCOV, V9, P1167, DOI 10.1158/2159-8290.CD-19-0292; Antonucci L, 2015, P NATL ACAD SCI USA, V112, pE…	150	3	3	13	17	SPRINGER JAPAN KK	TOKYO	SHIROYAMA TRUST TOWER 5F, 4-3-1 TORANOMON, MINATO-KU, TOKYO, 105-6005, JAPAN	0944-1174	1435-5922		J GASTROENTEROL	J. Gastroenterol.	SEP	2022	57	9
J	Mazza, T; Fusilli, C; Saracino, C; Mazzoccoli, G; Tavano, F; Vinciguerra, M; Pazienza, V				Mazza, Tommaso; Fusilli, Caterina; Saracino, Chiara; Mazzoccoli, Gianluigi; Tavano, Francesca; Vinciguerra, Manlio; Pazienza, Valerio			Functional Impact of Autophagy-Related Genes on the Homeostasis and Dynamics of Pancreatic Cancer Cell Lines	IEEE-ACM TRANSACTIONS ON COMPUTATIONAL BIOLOGY AND BIOINFORMATICS			English	Article; Proceedings Paper	8th Brazilian Symposium on Bioinformatics (BSB)	NOV 03-07, 2013	Recife, BRAZIL	Soc Brasileira Computacao, Assoc Brasileira Bioinformatica Biologia Computac, Conselho Nacl Desenvolvimento Cientifico Tecnologico, Coordenacao Aperfeicoamento Pessoal Nivel Super, Fundacao Amparo Ciencia Tecnologia Pernambuco		Autophagy; network topology; pancreatic cancer; starvation	TUMOR-SUPPRESSOR GENE; REGULATES AUTOPHAGY; PROTEIN; GEMCITABINE; EXPRESSION; AMBRA1; DEATH; INHIBITION; PHENOTYPE; APOPTOSIS	Pancreatic cancer is a highly aggressive and chemotherapy-resistant malignant neoplasm. In basal condition, it is characterized by elevated autophagy activity, which is required for tumor growth and that correlates with treatment failure. We analyzed the expression of autophagy related genes in different pancreatic cancer cell lines. A correlation-based network analysis evidenced the sociality an…	[Mazza, Tommaso; Fusilli, Caterina] IRCCS Casa Sollievo Sofferenza Mendel, Bioinformat Unit, I-00198 Rome, Italy; [Saracino, Chiara; Tavano, Francesca; Vinciguerra, Manlio; Pazienza, Valerio] IRCCS Casa Sollievo Sofferenza, Gastroenterol Unit, I-71013 San Giovanni Rotondo, TG, Italy; [Mazzoccoli, Gianluigi] IRCCS Casa Sollievo Sofferenza, Div Internal Med, I-71013 San Giovanni Rotondo, TG, Italy	IRCCS Casa Sollievo Della Sofferenza; Istituto CSS Mendel; IRCCS Casa Sollievo Della Sofferenza; IRCCS Casa Sollievo Della Sofferenza	Mazza, T (通讯作者)，IRCCS Casa Sollievo Sofferenza Mendel, Bioinformat Unit, Viale Regina Margherita 261, I-00198 Rome, Italy.	t.mazza@css-mendel.it; c.fusilli@css-mendel.it; g.mazzccoli@operapadrepio.it; f.tavano@operapadrepio.it; m.vinciguerra@operapadrepio.it; v.pazienza@operapadrepio.it	Mazzoccoli, Gianluigi/H-2447-2016; Vinciguerra, Manlio/N-1309-2015; Fusilli, Caterina/K-3016-2016; Mazza, Tommaso/I-4531-2019; Pazienza, Valerio/K-5073-2012; Tavano, Francesca/K-2203-2016; Mazza, Tommaso/H-6414-2016	Mazzoccoli, Gianluigi/0000-0003-3535-7635; Vinciguerra, Manlio/0000-0002-1768-3894; Fusilli, Caterina/0000-0001-7497-0657; Mazza, Tommaso/0000-0003-0434-8533; Pazienza, Valerio/0000-0002-3492-1153; Tavano, Francesca/0000-0002-8831-7349; Mazza, Tommaso/0000-0003-0434-8533	Italian Ministry of Health' grant "Ricerca Corrente" through Research Unit of Gastroenterology [RC1203GA58, RC1303GA49, RC1303GA53, RC1303GA54]; Bioinformatics Unit IRCCS "Casa Sollievo della Sofferenza", Hospital [RC1301MD16, RC1403MD51]; division of Internal Medicine of IRCCS "Casa Sollievo della Sofferenza", Hospital [RC1203ME46]; "5x1000" voluntary contribution; Italian Ministry of Health (GR…	Italian Ministry of Health' grant "Ricerca Corrente" through Research Unit of Gastroenterology; Bioinformatics Unit IRCCS "Casa Sollievo della Sofferenza", Hospital; division of Internal Medicine of IRCCS "Casa Sollievo della Sofferenza", Hospital; "5x1000" voluntary contribution; Italian Ministry of Health (GR program); AIRC Grant(Fondazione AIRC per la ricerca sul cancro); Research Unit of Gast…	The authors are grateful to Giorgia Benegiamo for assistance during the experiments and to Prof. Aldo Scarpa for providing them with the pancreatic cancer cell lines. This work was supported by 'Italian Ministry of Health' grant "Ricerca Corrente" RC1203GA58, RC1303GA49, RC1303GA53 and RC1303GA54) through the Research Unit of Gastroenterology, through Bioinformatics Unit (RC1301MD16 and RC1403MD5…	Aita VM, 1999, GENOMICS, V59, P59, DOI 10.1006/geno.1999.5851; Alexa A, 2006, BIOINFORMATICS, V22, P1600, DOI 10.1093/bioinformatics/btl140; Apel A, 2009, INT J CANCER, V125, P991, DOI 10.1002/ijc.24500; Bader GD, 2003, BMC BIOINFORMATICS, V4, DOI 10.1186/1471-2105-4-2; Barabasi AL, 2013, PHILOS T R SOC A, V371, DOI 10.1098/rsta.2012.0375; Barretina J, 2012, NATURE, V483, P603, DOI 10.1038/nature…	43	4	4	1	9	IEEE COMPUTER SOC	LOS ALAMITOS	10662 LOS VAQUEROS CIRCLE, PO BOX 3014, LOS ALAMITOS, CA 90720-1314 USA	1545-5963	1557-9964		IEEE ACM T COMPUT BI	IEEE-ACM Trans. Comput. Biol. Bioinform.	MAY-JUN	2015	12	3
J	Saliakoura, M; Sebastiano, MR; Nikdima, I; Pozzato, C; Konstantinidou, G				Saliakoura, Maria; Sebastiano, Matteo Rossi; Nikdima, Ioanna; Pozzato, Chiara; Konstantinidou, Georgia			Restriction of extracellular lipids renders pancreatic cancer dependent on autophagy	JOURNAL OF EXPERIMENTAL & CLINICAL CANCER RESEARCH			English	Article						Pancreatic cancer; Lipid metabolism; Extracellular lipids; Combination therapy; Tumor metabolic vulnerabilities	FATTY-ACIDS; CELLS; DIFFERENTIATION; MATURATION; GROWTH	Background KRAS is the predominant oncogene mutated in pancreatic ductal adenocarcinoma (PDAC), the fourth cause of cancer-related deaths worldwide. Mutant KRAS-driven tumors are metabolically programmed to support their growth and survival, which can be used to identify metabolic vulnerabilities. In the present study, we aimed to understand the role of extracellularly derived fatty acids in KRAS…	[Saliakoura, Maria; Sebastiano, Matteo Rossi; Nikdima, Ioanna; Pozzato, Chiara; Konstantinidou, Georgia] Univ Bern, Inst Pharmacol, CH-3010 Bern, Switzerland	University of Bern	Konstantinidou, G (通讯作者)，Univ Bern, Inst Pharmacol, CH-3010 Bern, Switzerland.	georgia.konstantinidou@pki.unibe.ch	Konstantinidou, Georgia/O-9192-2016	Konstantinidou, Georgia/0000-0001-9513-0286; Rossi Sebastiano, Matteo/0000-0002-9925-1904	Swiss National Science Foundation [PP00P3_163929, PP00P3_194810/1]	Swiss National Science Foundation(Swiss National Science Foundation (SNSF))	This study was supported by the Swiss National Science Foundation Professorship to G.K. (#PP00P3_163929 and PP00P3_194810/1).	Bosc C, 2020, NAT COMMUN, V11, DOI 10.1038/s41467-020-17882-2; Boya P, 2003, ONCOGENE, V22, P3927, DOI 10.1038/sj.onc.1206622; Furukawa T, 1996, AM J PATHOL, V148, P1763; Guerra C, 2013, MOL ONCOL, V7, P232, DOI 10.1016/j.molonc.2013.02.002; Guo JY, 2011, GENE DEV, V25, P460, DOI 10.1101/gad.2016311; Jiao L, 2018, JNCI-J NATL CANCER I, V110, DOI 10.1093/jnci/djx117; Jung CH, 2010, FEBS LETT, V584…	33	5	5	4	11	BMC	LONDON	CAMPUS, 4 CRINAN ST, LONDON N1 9XW, ENGLAND		1756-9966		J EXP CLIN CANC RES	J. Exp. Clin. Cancer Res.	2023-01-08	2022	41	1
J	Gu, MC; Gao, YL; Chang, PY				Gu, Meichen; Gao, Yanli; Chang, Pengyu			KRAS Mutation Dictates the Cancer Immune Environment in Pancreatic Ductal Adenocarcinoma and Other Adenocarcinomas	CANCERS			English	Review						KRAS gene; pancreatic ductal adenocarcinoma; cancer immunity; immune checkpoint blockade	PACLITAXEL NAB-P; STEREOTACTIC BODY RADIOTHERAPY; CONSENSUS MOLECULAR SUBTYPES; GEMCITABINE GEM; MUTANT KRAS; PHASE-I; IMMUNOTHERAPY; COMBINATION; CELLS; TREMELIMUMAB	Simple Summary The vast majority of patients with pancreatic ductal adenocarcinomas harbor KRAS mutations in their tumors. Functionally, mutated KRAS is not only dedicated to tumor cell proliferation, survival and invasiveness, but also causing the immunosuppression in this cancer. In this situation, current data indicating the therapeutic effects of immune checkpoint inhibitors on pancreatic duc…	[Gu, Meichen; Chang, Pengyu] First Hosp Jilin Univ, Dept Radiat Oncol & Therapy, Changchun 130021, Peoples R China; [Gao, Yanli] First Hosp Jilin Univ, Dept Pediat Ultrasound, Changchun 130021, Peoples R China	Jilin University; Jilin University	Chang, PY (通讯作者)，First Hosp Jilin Univ, Dept Radiat Oncol & Therapy, Changchun 130021, Peoples R China.	gumc20@mails.jlu.edu.cn; gaoyanli@jlu.edu.cn; changpengyu@jlu.edu.cn	Chang, Peng/GSE-0357-2022	Gu, Meichen/0000-0002-3236-7785	National Natural Science Foundation of China [81874254]; Scientific and Technological Developing Scheme Foundation of Jilin Province [20200201400JC]; Foundation of Scientific Research Planning Project of the 13th Five-year Plan of Jilin Provincial Department of Education [JJKH20201043KJ]	National Natural Science Foundation of China(National Natural Science Foundation of China (NSFC)); Scientific and Technological Developing Scheme Foundation of Jilin Province; Foundation of Scientific Research Planning Project of the 13th Five-year Plan of Jilin Provincial Department of Education	This work was supported by National Natural Science Foundation of China [Grant No. 81874254], by Scientific and Technological Developing Scheme Foundation of Jilin Province [Grant No. 20200201400JC], and by Foundation of Scientific Research Planning Project of the 13th Five-year Plan of Jilin Provincial Department of Education [Grant No. JJKH20201043KJ].	Aglietta M, 2014, ANN ONCOL, V25, P1750, DOI 10.1093/annonc/mdu205; Allen E, 2017, SCI TRANSL MED, V9, DOI 10.1126/scitranslmed.aak9679; Bailey P, 2016, NATURE, V531, P47, DOI 10.1038/nature16965; Beatty GL, 2015, GASTROENTEROLOGY, V149, P201, DOI 10.1053/j.gastro.2015.04.010; Blagih J, 2020, CELL REP, V30, P481, DOI 10.1016/j.celrep.2019.12.028; Blair AB, 2019, J CLIN INVEST, V129, P1742, DOI 10…	95	9	9	1	12	MDPI	BASEL	ST ALBAN-ANLAGE 66, CH-4052 BASEL, SWITZERLAND		2072-6694		CANCERS	Cancers	MAY	2021	13	10
J	Tang, JC; Feng, YL; Liang, X; Cai, XJ				Tang, Jia-Cheng; Feng, Yi-Li; Liang, Xiao; Cai, Xiu-Jun			Autophagy in 5-Fluorouracil Therapy in Gastrointestinal Cancer: Trends and Challenges	CHINESE MEDICAL JOURNAL			English	Review						5-Fluorouracil; Autophagy; Gastrointestinal Cancer; Tumor	CARCINOMA EC9706 CELLS; HEPATOCELLULAR-CARCINOMA; COLON-CANCER; PANCREATIC ADENOCARCINOMA; TARGETING AUTOPHAGY; COLORECTAL-CANCER; PHASE-II; IN-VITRO; BECLIN 1; GALLBLADDER CARCINOMA	Objective: 5-Fluorouracil (5-FU)-based combination therapies are standard treatments for gastrointestinal cancer, where the modulation of autophagy is becoming increasingly important in offering effective treatment for patients in clinical practice. This review focuses on the role of autophagy in 5-FU-induced tumor suppression and cancer therapy in the digestive system. Data Sources: All articles…	[Tang, Jia-Cheng; Feng, Yi-Li; Liang, Xiao; Cai, Xiu-Jun] Zhejiang Univ, Sir Run Run Shaw Hosp, Zhejiang Prov Key Lab Laparosop Technol, Dept Gen Surg, Hangzhou 310016, Zhejiang, Peoples R China	Zhejiang University	Cai, XJ (通讯作者)，Zhejiang Univ, Sir Run Run Shaw Hosp, Hangzhou 310016, Zhejiang, Peoples R China.	cxjzu@hotmail.com		Feng, Yili/0000-0002-7143-9956	Zhejiang Provincial Natural Science Foundation of China [LY13H180001]	Zhejiang Provincial Natural Science Foundation of China(Natural Science Foundation of Zhejiang Province)	This study was supported by a grant of Zhejiang Provincial Natural Science Foundation of China (No. LY13H180001).	Amaravadi RK, 2011, CLIN CANCER RES, V17, P654, DOI 10.1158/1078-0432.CCR-10-2634; Bhattacharya B, 2014, BRIT J PHARMACOL, V171, P3255, DOI 10.1111/bph.12668; Billard C, 2013, MOL CANCER THER, V12, P1691, DOI 10.1158/1535-7163.MCT-13-0058; Boone BA, 2015, ANN SURG ONCOL, V22, P4402, DOI 10.1245/s10434-015-4566-4; Brech A, 2009, MOL ONCOL, V3, P366, DOI 10.1016/j.molonc.2009.05.007; Chen LM, 2012,…	104	35	36	2	43	MEDKNOW PUBLICATIONS & MEDIA PVT LTD	MUMBAI	B-9, KANARA BUSINESS CENTRE, OFF LINK RD, GHAKTOPAR-E, MUMBAI, 400075, INDIA	0366-6999			CHINESE MED J-PEKING	Chin. Med. J.	2023-02-20	2016	129	4
J	Wang, FT; Wang, H; Wang, QW; Pan, MS; Li, XP; Sun, W; Fan, YZ				Wang, Fang-Tao; Wang, Hui; Wang, Qi-Wei; Pan, Mu-Su; Li, Xin-Ping; Sun, Wei; Fan, Yue-Zu			Inhibition of autophagy by chloroquine enhances the antitumor activity of gemcitabine for gallbladder cancer	CANCER CHEMOTHERAPY AND PHARMACOLOGY			English	Article						Gallbladder neoplasm; Gemcitabine; Autophagy; Apoptosis	BILIARY-TRACT CANCER; MULTICENTER PHASE-II; PANCREATIC DUCTAL ADENOCARCINOMA; APOPTOTIC DEATH; BLADDER-CANCER; CELLS; PATHWAY; RESISTANCE; COMBINATION; SUPPRESSION	Gemcitabine (GEM), as an anti-metabolic nucleoside analog, has been shown to have anticancer effects in various tumors, but its chemotherapy resistance is still an important factor leading to poor prognosis of cancer patient. A large number of studies in recent years have shown that autophagy plays an important role in the chemotherapy sensitivity of many tumors, including pancreatic, non-small c…	[Wang, Fang-Tao; Wang, Hui; Pan, Mu-Su; Li, Xin-Ping; Fan, Yue-Zu] Tongji Univ, Sch Med, Tongji Hosp, Dept Surg, Shanghai 200065, Peoples R China; [Wang, Qi-Wei] Shanghai Univ Tradit Chinese Med, Putuo Cent Hosp, Dept Surg, Shanghai 200062, Peoples R China; [Sun, Wei] Tongji Univ, Shanghai Peoples Hosp 10, Sch Med, Dept Surg, Shanghai 200072, Peoples R China	Tongji University; Shanghai University of Traditional Chinese Medicine; Tongji University	Fan, YZ (通讯作者)，Tongji Univ, Sch Med, Tongji Hosp, Dept Surg, Shanghai 200065, Peoples R China.; Sun, W (通讯作者)，Tongji Univ, Shanghai Peoples Hosp 10, Sch Med, Dept Surg, Shanghai 200072, Peoples R China.	tjshdoc_sw@aliyun.com; fanyuezu@hotmail.com	Wang, Fang-Tao/AAY-4463-2021	Wang, Fang-Tao/0000-0003-3193-4108	National Nature Science Foundation of China [30672073, 81072004, 81372614]; Shanghai Science and Technology Commission Research Project [19411966300, 19140902302]	National Nature Science Foundation of China(National Natural Science Foundation of China (NSFC)); Shanghai Science and Technology Commission Research Project	This study was supported by funds from the National Nature Science Foundation of China (Grant nos. 30672073, 81072004 and 81372614) and the Shanghai Science and Technology Commission Research Project (Grant nos. 19411966300 and 19140902302).	Abedin MJ, 2007, CELL DEATH DIFFER, V14, P500, DOI 10.1038/sj.cdd.4402039; Bjorkoy G, 2009, METHOD ENZYMOL, V452, P181, DOI 10.1016/S0076-6879(08)03612-4; Blume-Jensen P, 2001, NATURE, V411, P355, DOI 10.1038/35077225; Boone BA, 2015, ANN SURG ONCOL, V22, P4402, DOI 10.1245/s10434-015-4566-4; Chen M, 2014, INT J MOL MED, V34, P276, DOI 10.3892/ijmm.2014.1772; Chen YM, 2016, ONCOTARGET, V7, P59604…	61	8	9	3	27	SPRINGER	NEW YORK	ONE NEW YORK PLAZA, SUITE 4600, NEW YORK, NY, UNITED STATES	0344-5704	1432-0843		CANCER CHEMOTH PHARM	Cancer Chemother. Pharmacol.	AUG	2020	86	2
J	Su, H; Yang, F; Fu, R; Li, X; French, R; Mose, E; Pu, XH; Trinh, B; Kumar, A; Liu, JL; Antonucci, L; Todoric, J; Liu, Y; Hu, YL; Diaz-Meco, MT; Moscat, J; Metallo, CM; Lowy, AM; Sun, BC; Karin, M				Su, Hua; Yang, Fei; Fu, Rao; Li, Xin; French, Randall; Mose, Evangeline; Pu, Xiaohong; Trinh, Brittney; Kumar, Avi; Liu, Junlai; Antonucci, Laura; Todoric, Jelena; Liu, Yuan; Hu, Yinling; Diaz-Meco, Maria T.; Moscat, Jorge; Metallo, Christian M.; Lowy, Andrew M.; Sun, Beicheng; Karin, Michael			Cancer cells escape autophagy inhibition via NRF2-induced macropinocytosis	CANCER CELL			English	Article							IKK-ALPHA; PROTEIN; PATHWAY; STRESS; GROWTH; NRF2; P62; PROGRESSION; LYSOSOME; SURVIVAL	Many cancers, including pancreatic ductal adenocarcinoma (PDAC), depend on autophagy-mediated scavenging and recycling of intracellular macromolecules, suggesting that autophagy blockade should cause tumor starvation and regression. However, until now autophagy-inhibiting monotherapies have not demonstrated potent anti-cancer activity. We now show that autophagy blockade prompts established PDAC …	[Su, Hua; Trinh, Brittney; Liu, Junlai; Antonucci, Laura; Todoric, Jelena; Liu, Yuan; Karin, Michael] Univ Calif San Diego, Sch Med, Dept Pharmacol, Lab Gene Regulat & Signal Transduct, La Jolla, CA 92093 USA; [Su, Hua; Trinh, Brittney; Liu, Junlai; Antonucci, Laura; Todoric, Jelena; Liu, Yuan; Karin, Michael] Univ Calif San Diego, Sch Med, Dept Pathol, Lab Gene Regulat & Signal Transduct, La Jol…	University of California System; University of California San Diego; University of California System; University of California San Diego; Nanjing University; National Institutes of Health (NIH) - USA; NIH National Cancer Institute (NCI); University of California System; University of California San Diego; Nanjing University; University of California System; University of California San Diego; Cor…	Karin, M (通讯作者)，Univ Calif San Diego, Sch Med, Dept Pharmacol, Lab Gene Regulat & Signal Transduct, La Jolla, CA 92093 USA.; Karin, M (通讯作者)，Univ Calif San Diego, Sch Med, Dept Pathol, Lab Gene Regulat & Signal Transduct, La Jolla, CA 92093 USA.; Sun, BC (通讯作者)，Nanjing Univ, Affiliated Drum Tower Hosp, Dept Hepatobiliary Surg, Med Sch, Nanjing 210000, Jiangsu, Peoples R China.	sunbc@nju.edu.cn; karinoffice@health.ucsd.edu	Hu, Yinling/G-5682-2015; Liu, Junlai/GNP-3178-2022; Metallo, Christian/HCH-3476-2022; Liu, Junlai/ABE-4481-2021	Hu, Yinling/0000-0002-4795-8537; Metallo, Christian/0000-0003-2404-3040; Sun, Beicheng/0000-0002-8657-7024; Kumar, Avi/0000-0001-8673-9081	Padres Pedal the Cause/C3 (PPTC2018); Youth Program of the National Natural Science Foundation of China [81802757, 82002931]; NIH [R01CA211794, R37AI043477, P01DK098108, R01CA155630, R03CA223717, R01CA234245, R01CA218254, R01DK108743]; National Key Research and Development Program of China [2016YFC0905900]; UC Pancreatic Cancer Consortium	Padres Pedal the Cause/C3 (PPTC2018); Youth Program of the National Natural Science Foundation of China; NIH(United States Department of Health & Human ServicesNational Institutes of Health (NIH) - USA); National Key Research and Development Program of China; UC Pancreatic Cancer Consortium	We thank M.K. lab members and Dr. Judith Varner for helpful discussions, Drs. Panagiotis Velentzas and Eric H. Baehrecke for investigating NRF2-activated MP in Drosophila, Cell Signaling Technologies, Santa Cruz Technologies, and Life Technologies for gifts of antibodies and other reagents. Research was supported by grants from the Padres Pedal the Cause/C3 (PPTC2018 to M.K., A.M.L., and J.M.), t…	Amaravadi RK, 2019, CANCER DISCOV, V9, P1167, DOI 10.1158/2159-8290.CD-19-0292; An H, 2018, NAT CELL BIOL, V20, P135, DOI 10.1038/s41556-017-0007-x; Bloomfield G, 2016, J CELL SCI, V129, P2697, DOI 10.1242/jcs.176149; Browning D.J., 2014, HYDROXYCHLOROQUINE C, P35, DOI [10.1007/978-1-4939-0597-3_2, DOI 10.1007/978-1-4939-0597-3_2]; Bryant KL, 2019, NAT REV MOL CELL BIO, V20, P265, DOI 10.1038/s41…	62	47	48	10	69	CELL PRESS	CAMBRIDGE	50 HAMPSHIRE ST, FLOOR 5, CAMBRIDGE, MA 02139 USA	1535-6108	1878-3686		CANCER CELL	Cancer Cell	2023-05-10	2021	39	5
J	Yamamoto, K; Iwadate, D; Kato, H; Nakai, Y; Tateishi, K; Fujishiro, M				Yamamoto, Keisuke; Iwadate, Dosuke; Kato, Hiroyuki; Nakai, Yousuke; Tateishi, Keisuke; Fujishiro, Mitsuhiro			Targeting the Metabolic Rewiring in Pancreatic Cancer and Its Tumor Microenvironment	CANCERS			English	Review						pancreatic ductal adenocarcinoma; KRAS; tumor microenvironment; metabolic rewiring; anabolic glucose metabolism; glycolysis; pentose phosphate pathway; hexosamine biosynthesis pathway; glutamine metabolism; macropinocytosis; autophagy; lysosome; immune checkpoint blockade; immune evasion; MHC-I; serine biosynthesis pathway	HLA CLASS-I; DUCTAL ADENOCARCINOMA; AUTOPHAGY INHIBITION; SELECTIVE INHIBITOR; PROMOTES GROWTH; PROTEIN-KINASE; STELLATE CELLS; SOLID TUMORS; PHASE-II; PROGRESSION	Simple Summary Pancreatic ductal adenocarcinoma (PDAC) is characterized by its unique metabolic properties that are established both in a cell-intrinsic and -extrinsic manner, dictated by oncogenic KRAS signaling and shaped in close interaction with the host cells in the tumor microenvironment. Understanding these properties and the underlying mechanisms may reveal novel vulnerabilities that can …	[Yamamoto, Keisuke; Iwadate, Dosuke; Kato, Hiroyuki; Nakai, Yousuke; Tateishi, Keisuke; Fujishiro, Mitsuhiro] Univ Tokyo, Grad Sch Med, Dept Gastroenterol, Bunkyo Ku, 7-3-1 Hongo, Tokyo 1138655, Japan; [Tateishi, Keisuke] St Marianna Univ, Sch Med, Dept Internal Med, Div Gastroenterol, 2-16-1 Sugao, Kawasaki, Kanagawa 2168511, Japan	University of Tokyo; Saint Marianna University	Yamamoto, K (通讯作者)，Univ Tokyo, Grad Sch Med, Dept Gastroenterol, Bunkyo Ku, 7-3-1 Hongo, Tokyo 1138655, Japan.	kyamamoto-tky@umin.ac.jp		Iwadate, Dosuke/0000-0002-0181-794X; Nakai, Yousuke/0000-0001-7411-1385; Yamamoto, Keisuke/0000-0002-6323-9540; Fujishiro, Mitsuhiro/0000-0002-4074-1140	Yasuda Medical Foundation; Tokyo Society of Medical Sciences; MSD Life Science Foundation; Astellas Foundation for Research on Metabolic Disorders; Uehara Memorial Foundation; Princess Takamatsu Cancer Research Fund; Life Science Foundation of Japan; Cell Science Research Foundation; JSPS KAKENHI [21K20828, 22H02898, 22H03053]	Yasuda Medical Foundation; Tokyo Society of Medical Sciences; MSD Life Science Foundation; Astellas Foundation for Research on Metabolic Disorders; Uehara Memorial Foundation(Uehara Memorial Foundation); Princess Takamatsu Cancer Research Fund; Life Science Foundation of Japan(Life Science Foundation of Japan); Cell Science Research Foundation(Cell Science Research Foundation, Japan); JSPS KAKENH…	This research was funded by the Yasuda Medical Foundation, Tokyo Society of Medical Sciences, MSD Life Science Foundation, Astellas Foundation for Research on Metabolic Disorders, Uehara Memorial Foundation, Princess Takamatsu Cancer Research Fund, Life Science Foundation of Japan, Cell Science Research Foundation, and JSPS KAKENHI (Grant numbers 21K20828, 22H02898, and 22H03053).	Akin D, 2014, AUTOPHAGY, V10, P2021, DOI 10.4161/auto.32229; Amaravadi R, 2016, GENE DEV, V30, P1913, DOI 10.1101/gad.287524.116; Amaravadi RK, 2019, CANCER DISCOV, V9, P1167, DOI 10.1158/2159-8290.CD-19-0292; Antonucci L, 2015, P NATL ACAD SCI USA, V112, pE6166, DOI 10.1073/pnas.1519384112; Auciello FR, 2019, CANCER DISCOV, V9, P617, DOI 10.1158/2159-8290.CD-18-1212; Bago R, 2014, BIOCHEM J, V46…	181	3	3	5	5	MDPI	BASEL	ST ALBAN-ANLAGE 66, CH-4052 BASEL, SWITZERLAND		2072-6694		CANCERS	Cancers	SEP	2022	14	18
J	Long, JS; Kania, E; McEwan, DG; Barthet, VJA; Brucoli, M; Ladds, MJGW; Nossing, C; Ryan, KM				Long, Jaclyn S.; Kania, Elzbieta; McEwan, David G.; Barthet, Valentin J. A.; Brucoli, Martina; Ladds, Marcus J. G. W.; Nossing, Christoph; Ryan, Kevin M.			ATG7 is a haploinsufficient repressor of tumor progression and promoter of metastasis	PROCEEDINGS OF THE NATIONAL ACADEMY OF SCIENCES OF THE UNITED STATES OF AMERICA			English	Article						autophagy; ATG7; metastasis; pancreatic cancer	PANCREATIC-CANCER; AUTOPHAGY; DISTINCT; ROLES	The role of autophagy in cancer is complex. Both tumor-promoting and tumorsuppressive effects are reported, with tumor type, stage and specific genetic lesions dictating the role. This calls for analysis in models that best recapitulate each tumor type, from initiation to metastatic disease, to specifically understand the contribution of autophagy in each context. Here, we report the effects of d…	[Long, Jaclyn S.; Kania, Elzbieta; McEwan, David G.; Barthet, Valentin J. A.; Brucoli, Martina; Ladds, Marcus J. G. W.; Nossing, Christoph; Ryan, Kevin M.] Canc Res UK Beatson Inst, Tumour Cell Death & Autophagy Lab, Glasgow G61 1BD, Lanark, Scotland; [Barthet, Valentin J. A.; Brucoli, Martina; Nossing, Christoph; Ryan, Kevin M.] Univ Glasgow, Inst Canc Sci, Glasgow G61 1BD, Lanark, Scotland; [La…	Beatson Institute; University of Glasgow; AstraZeneca	Ryan, KM (通讯作者)，Canc Res UK Beatson Inst, Tumour Cell Death & Autophagy Lab, Glasgow G61 1BD, Lanark, Scotland.; Ryan, KM (通讯作者)，Univ Glasgow, Inst Canc Sci, Glasgow G61 1BD, Lanark, Scotland.	k.ryan@beatson.gla.ac.uk	Barthet, Valentin/AAQ-8700-2021; McEwan, David G/A-3754-2015	Barthet, Valentin/0000-0002-5396-3594; Nossing, Christoph/0000-0003-0599-8458; Ryan, Kevin M./0000-0002-1059-9681; Kania, Elzbieta/0000-0002-6530-9549; McEwan, David G/0000-0003-0353-6532	Cancer Research UK [A22903, A17196]; Kay Kendall Leukaemia Fund [KKL 1327]; Core Services and Advanced Technologies at the Cancer Research UK Beatson Institute (Cancer Research UK) [A17196, C596]	Cancer Research UK(Cancer Research UK); Kay Kendall Leukaemia Fund; Core Services and Advanced Technologies at the Cancer Research UK Beatson Institute (Cancer Research UK)	We are grateful to M. Komatsu for providing the Atg7fl/fl mice that were used in this study. We thank members of the Tumor Cell Death and Autophagy Laboratory for critical reading of the manuscript. This work was supported by grants from Cancer Research UK (A22903 and A17196) and The Kay Kendall Leukaemia Fund (KKL 1327). We thank the Core Services and Advanced Technologies at the Cancer Research…	Pereira MA, 2020, GENES-BASEL, V11, DOI 10.3390/genes11010006; Ebato C, 2008, CELL METAB, V8, P325, DOI 10.1016/j.cmet.2008.08.009; Galluzzi L, 2015, EMBO J, V34, P856, DOI 10.15252/embj.201490784; Gu GQ, 2002, DEVELOPMENT, V129, P2447; Heckmann BL, 2019, CELL, V178, P536, DOI 10.1016/j.cell.2019.05.056; Hingorani SR, 2003, CANCER CELL, V4, P437, DOI 10.1016/S1535-6108(03)00309-X; Klionsky DJ, 20…	33	2	2	1	3	NATL ACAD SCIENCES	WASHINGTON	2101 CONSTITUTION AVE NW, WASHINGTON, DC 20418 USA	0027-8424	1091-6490		P NATL ACAD SCI USA	Proc. Natl. Acad. Sci. U. S. A.	2023-07-12	2022	119	28
J	Constantin, VD; Mirancea, GV; Morosanu, AM; Mirancea, N				Constantin, Vlad Denis; Mirancea, Gabriel-Valeriu; Morosanu, Ana-Maria; Mirancea, Nicolae			Relevant infrastructural alterations in invasive pancreatic ductal adenocarcinoma	ROMANIAN JOURNAL OF MORPHOLOGY AND EMBRYOLOGY			English	Article						pancreatic ductal adenocarcinoma; shedding membrane vesicles; plasma membrane fragility; pseudo-syncytia	ACINAR CELL-CARCINOMA; PRIMARY CILIA; EXTRACELLULAR VESICLES; PRIMARY CILIOGENESIS; CENTROACINAR CELLS; MEMBRANE-VESICLES; CANCER; ENDOCRINE; AUTOPHAGY; BIOLOGY	In this study, we focus our interest on some peculiar infrastructural abnormalities detected in a pancreatic cancer case. Our electron microscopic observations underline the high plasticity of the pancreatic parenchyma cells. Tumor pancreatic exocrine lesions are represented by putative ductal and acinar cells, which proliferate and grow in a haphazard pattern, detrimental to endocrine counterpar…	[Constantin, Vlad Denis; Mirancea, Gabriel-Valeriu] Carol Davila Univ Med & Pharm, Bucharest, Romania; [Constantin, Vlad Denis] St Pantelimon Emergency Hosp, Bucharest, Romania; [Morosanu, Ana-Maria; Mirancea, Nicolae] Bucharest Romanian Acad, Inst Biol, Bucharest 060031, Romania	Carol Davila University of Medicine & Pharmacy; Institute of Biology Bucharest; Romanian Academy of Sciences	Mirancea, N (通讯作者)，Bucharest Romanian Acad, Inst Biol, 296 Independentei Ave,POB 56-53, Bucharest 060031, Romania.	nick_mirancea@yahoo.com	Morosanu, Ana-Maria/AAC-4008-2021		Institute of Biology Bucharest of Romanian Academy [RO1567-IBB07/2014]	Institute of Biology Bucharest of Romanian Academy	The study was funded by Project No. RO1567-IBB07/2014 from the Institute of Biology Bucharest of Romanian Academy.	Aughsteen AA, 2001, EUR J MORPHOL, V39, P277, DOI 10.1076/ejom.39.5.277.7380; BANNER BF, 1978, AM J PATHOL, V93, P165; Bertelli E, 2005, J HISTOCHEM CYTOCHEM, V53, P1071, DOI 10.1369/jhc.5R6640.2005; Brosens LAA, 2013, MOL GENETICS PANCREA, P27; Cano DA, 2006, GASTROENTEROLOGY, V131, P1856, DOI 10.1053/j.gastro.2006.10.050; Carlson BM, 2004, HUMAN EMBRYOLOGY DEV, P353; CARUSO RA, 1994, HISTOL HIS…	69	0	0	0	3	EDITURA ACAD ROMANE	BUCURESTI	CALEA 13 SEPTEMBRIE NR 13, SECTOR 5, BUCURESTI 050711, ROMANIA	1220-0522			ROM J MORPHOL EMBRYO	Rom. J. Morphol. Embryol.		2015	56	1
J	Gorgulu, K; Diakopoulos, KN; Kaya-Aksoy, E; Ciecielski, KJ; Ai, JY; Lesina, M; Algul, H				Gorgulu, Kivanc; Diakopoulos, Kalliope N.; Kaya-Aksoy, Ezgi; Ciecielski, Katrin J.; Ai, Jiaoyu; Lesina, Marina; Algul, Hana			The Role of Autophagy in Pancreatic Cancer: From Bench to the Dark Bedside	CELLS			English	Review						autophagy; pancreatic cancer; tumor microenvironment; therapy	CHAPERONE-MEDIATED AUTOPHAGY; HYPOXIA-INDUCED AUTOPHAGY; CELL-DEATH; T-CELLS; CLASS-I; DEGRADATION; PROTEIN; INHIBITION; EXPRESSION; GROWTH	Pancreatic cancer is one of the deadliest cancer types urgently requiring effective therapeutic strategies. Autophagy occurs in several compartments of pancreatic cancer tissue including cancer cells, cancer associated fibroblasts, and immune cells where it can be subjected to a multitude of stimulatory and inhibitory signals fine-tuning its activity. Therefore, the effects of autophagy on pancre…	[Gorgulu, Kivanc; Diakopoulos, Kalliope N.; Kaya-Aksoy, Ezgi; Ciecielski, Katrin J.; Ai, Jiaoyu; Lesina, Marina; Algul, Hana] Tech Univ Munich, Comprehens Canc Ctr Munich, D-81675 Munich, Germany; [Ai, Jiaoyu] Nanchang Univ, Dept Gastroenterol, Affiliated Hosp 1, Nanchang 330006, Jiangxi, Peoples R China	Technical University of Munich; Nanchang University	Gorgulu, K; Algul, H (通讯作者)，Tech Univ Munich, Comprehens Canc Ctr Munich, D-81675 Munich, Germany.	kivanc.gorgulu@tum.de; nina.diakopoulos@tum.de; ezgi.kaya@tum.de; katrin.ciecielski@tum.de; jiaoyuai@163.com; marina.lesina@tum.de; hana.alguel@mri.tum.de	Görgülü, Kıvanç/AAV-6525-2020; Lesina, Marina/AAV-3845-2020	Görgülü, Kıvanç/0000-0002-1613-1422; Lesina, Marina/0000-0001-8427-3548; Frank, Katrin Jana/0000-0002-7913-4794; Diakopoulos, Kalliope/0000-0002-9236-0489; Kaya Aksoy, Ezgi/0000-0002-9375-9686	Mildred-Scheel-Professur der Deutschen Krebshilfe [111464]; Deutsches Forschungsgemeinschaft [SFB 1321/P04]	Mildred-Scheel-Professur der Deutschen Krebshilfe(Deutsche Krebshilfe); Deutsches Forschungsgemeinschaft(German Research Foundation (DFG))	This work is supported by the Mildred-Scheel-Professur der Deutschen Krebshilfe 111464 and Deutsches Forschungsgemeinschaft (SFB 1321/P04) to HA.	Abada A, 2014, EMBO REP, V15, P839, DOI 10.15252/embr.201439076; Akada M, 2005, CLIN CANCER RES, V11, P3094, DOI 10.1158/1078-0432.CCR-04-1785; Akar U, 2007, MOL CANCER RES, V5, P241, DOI 10.1158/1541-7786.MCR-06-0229; Ali DM, 2019, CELL DEATH DISCOV, V5, DOI 10.1038/s41420-019-0206-2; Ashour AA, 2014, APOPTOSIS, V19, P241, DOI 10.1007/s10495-013-0927-2; Aversa Z, 2016, SCI REP-UK, V6, DOI 10.103…	123	24	25	1	14	MDPI	BASEL	ST ALBAN-ANLAGE 66, CH-4052 BASEL, SWITZERLAND		2073-4409		CELLS-BASEL	Cells	APR	2020	9	4
J	Zhou, CC; Qian, WK; Li, J; Ma, JG; Chen, X; Jiang, ZD; Cheng, L; Duan, WX; Wang, Z; Wu, Z; Ma, QY; Li, XQ				Zhou, Cancan; Qian, Weikun; Li, Jie; Ma, Jiguang; Chen, Xin; Jiang, Zhengdong; Cheng, Liang; Duan, Wanxing; Wang, Zheng; Wu, Zheng; Ma, Qingyong; Li, Xuqi			High glucose microenvironment accelerates tumor growth via SREBP1-autophagy axis in pancreatic cancer	JOURNAL OF EXPERIMENTAL & CLINICAL CANCER RESEARCH			English	Article						Pancreatic cancer; High glucose; SREBP1; Autophagy	ELEMENT-BINDING PROTEIN-1; AUTOPHAGY; METABOLISM; CELLS; SREBP; EPIDEMIOLOGY; ROLES; RISK	BackgroundDiabetes is recognized to be a risk factor of pancreatic cancer, but the mechanism has not been fully elucidated. Sterol regulatory element binding protein 1 (SREBP1) is an important transcription factor involved in both lipid metabolism and tumor progression. However, the relationship between high glucose microenvironment, SREBP1 and pancreatic cancer remains to be explored.MethodsClin…	[Zhou, Cancan; Qian, Weikun; Li, Jie; Chen, Xin; Jiang, Zhengdong; Cheng, Liang; Duan, Wanxing; Wang, Zheng; Wu, Zheng; Ma, Qingyong] Xi An Jiao Tong Univ, Dept Hepatobiliary Surg, Affiliated Hosp 1, Xian 710061, Shaanxi, Peoples R China; [Ma, Jiguang] Xi An Jiao Tong Univ, Dept Anesthesiol, Affiliated Hosp 1, Xian 710061, Shaanxi, Peoples R China; [Li, Xuqi] Xi An Jiao Tong Univ, Dept Gen Surg, …	Xi'an Jiaotong University; Xi'an Jiaotong University; Xi'an Jiaotong University	Ma, QY (通讯作者)，Xi An Jiao Tong Univ, Dept Hepatobiliary Surg, Affiliated Hosp 1, Xian 710061, Shaanxi, Peoples R China.; Li, XQ (通讯作者)，Xi An Jiao Tong Univ, Dept Gen Surg, Affiliated Hosp 1, Xian 710061, Shaanxi, Peoples R China.	trytofly@stu.xjtu.edu.cn; qyma56@xjtu.edu.cn; lixuqi@163.com	shuang, qi/AAC-6859-2019; Li, Xuqi/B-3090-2014	Li, Xuqi/0000-0002-2497-020X; Zhou, Cancan/0000-0003-0485-4030	National Natural Science Foundation of China [81572734, 81872008, 81672434]	National Natural Science Foundation of China(National Natural Science Foundation of China (NSFC))	This study was supported by the National Natural Science Foundation of China (No. 81572734, 81872008, 81672434).	Badrick E, 2014, EUR J CANCER, V50, P2119, DOI 10.1016/j.ejca.2014.04.032; Camara SN, 2016, J HUAZHONG U SCI-MED, V36, P295, DOI 10.1007/s11596-016-1583-x; Cameron ME, 2018, J ONCOL, V2018, DOI 10.1155/2018/6214838; Chen Chang-fu, 2015, China Journal of Highway and Transport, V28, P1; Chen X, 2018, CELL PHYSIOL BIOCHEM, V50, P1201, DOI 10.1159/000494547; Cignarelli A, 2018, DIABETES RES CLIN PR, …	45	39	39	5	24	BMC	LONDON	CAMPUS, 4 CRINAN ST, LONDON N1 9XW, ENGLAND		1756-9966		J EXP CLIN CANC RES	J. Exp. Clin. Cancer Res.	2023-07-11	2019	38
J	Dandawate, P; Kaushik, G; Ghosh, C; Standing, D; Sayed, AAA; Choudhury, S; Subramaniam, D; Manzardo, A; Banerjee, T; Santra, S; Ramamoorthy, P; Butler, M; Padhye, SB; Baranda, J; Kasi, A; Sun, WJ; Tawfik, O; Coppola, D; Malafa, M; Umar, S; Soares, MJ; Saha, S; Weir, SJ; Dhar, A; Jensen, RA; Thomas, SM; Anant, S				Dandawate, Prasad; Kaushik, Gaurav; Ghosh, Chandrayee; Standing, David; Sayed, Afreen Asif Ali; Choudhury, Sonali; Subramaniam, Dharmalingam; Manzardo, Ann; Banerjee, Tuhina; Santra, Santimukul; Ramamoorthy, Prabhu; Butler, Merlin; Padhye, Subhash B.; Baranda, Joaquina; Kasi, Anup; Sun, Weijing; Tawfik, Ossama; Coppola, Domenico; Malafa, Mokenge; Umar, Shahid; Soares, Michael J.; Saha, Subhrajit;…			Diphenylbutylpiperidine Antipsychotic Drugs Inhibit Prolactin Receptor Signaling to Reduce Growth of Pancreatic Ductal Adenocarcinoma in Mice	GASTROENTEROLOGY			English	Article						Dopamine Receptor; Molecular Modeling; Combination Therapy; Gemcitabine	BREAST-CANCER CELLS; TUMOR-GROWTH; PENFLURIDOL; EXPRESSION; STRESS; STAT3; PHOSPHORYLATION; STATISTICS; APOPTOSIS	BACKGROUND & AIMS: Prolactin (PRL) signaling is upregulated in hormone-responsive cancers. The PRL receptor (PRLR) is a class I cytokine receptor that signals via the Janus kinase (JAK)-signal transducer and activator of transcription and mitogen-activated protein kinase pathways to regulate cell proliferation, migration, stem cell features, and apoptosis. Patients with pancreatic ductal adenocar…	[Dandawate, Prasad; Ghosh, Chandrayee; Standing, David; Sayed, Afreen Asif Ali; Choudhury, Sonali; Subramaniam, Dharmalingam; Ramamoorthy, Prabhu; Padhye, Subhash B.; Weir, Scott J.; Dhar, Animesh; Jensen, Roy A.; Thomas, Sufi Mary; Anant, Shrikant] Univ Kansas, Med Ctr, Dept Canc Biol, Kansas City, KS 66103 USA; [Kaushik, Gaurav; Umar, Shahid; Anant, Shrikant] Univ Kansas, Med Ctr, Dept Surg, Ka…	University of Kansas; University of Kansas Medical Center; University of Kansas; University of Kansas Medical Center; University of Kansas; University of Kansas Medical Center; Pittsburg State University; Savitribai Phule Pune University; University of Kansas; University of Kansas Medical Center; University of Kansas; University of Kansas Medical Center; H Lee Moffitt Cancer Center & Research Ins…	Anant, S (通讯作者)，Univ Kansas, Med Ctr, 3901 Rainbow Blvd, Kansas City, KS 66160 USA.	sanant@kumc.edu	Thomas, Sufi Mary/AFR-1642-2022; SAHA, SUBHRAJIT/AAJ-9272-2021; Sayed, Afreen/GMW-8365-2022; Kasi, Anup/ABF-5253-2020	Thomas, Sufi Mary/0000-0001-5370-0842; SAHA, SUBHRAJIT/0000-0002-7287-073X; Dandawate, Prasad/0000-0002-1141-3703; Standing, David/0000-0003-3153-4374; Santra, Santimukul/0000-0002-5047-5245; Weir, Scott/0000-0002-8020-434X; Choudhury, Sonali/0000-0001-9696-3159	National Cancer Institute-designated University of Kansas Cancer Center [P30CA168524]; National Institutes of Health [P30CA168524, R01CA182872, R01CA190291, NCRR P20 RR016443]; Kansas IDeA Networks of Biomedical Research Excellence (K-INBRE) [P20GM103418]; University of Kansas Medical Center (KUMC) Biomedical Sciences Training Program (BRTP); Thomas O'Sullivan Foundation; Rod Rogers Foundation; F…	National Cancer Institute-designated University of Kansas Cancer Center; National Institutes of Health(United States Department of Health & Human ServicesNational Institutes of Health (NIH) - USA); Kansas IDeA Networks of Biomedical Research Excellence (K-INBRE); University of Kansas Medical Center (KUMC) Biomedical Sciences Training Program (BRTP); Thomas O'Sullivan Foundation; Rod Rogers Founda…	This work was supported by a pilot grant from the National Cancer Institute-designated University of Kansas Cancer Center (P30CA168524 to Shrikant Anant), National Institutes of Health grants (R01CA182872 and R01CA190291 to Shrikant Anant), Kansas IDeA Networks of Biomedical Research Excellence (K-INBRE, P20GM103418 to Prasad Dandawate), and University of Kansas Medical Center (KUMC) Biomedical S…	Alexander Nathan, 2011, IEEE Int Conf Comput Adv Bio Med Sci, V2011, P13, DOI 10.1109/ICCABS.2011.5729867; ANDERSON TR, 1984, GEN COMP ENDOCR, V54, P236, DOI 10.1016/0016-6480(84)90177-1; Arumugam R, 2014, ENDOCRINE, V46, P568, DOI 10.1007/s12020-013-0073-1; Asai-Sato M, 2005, INT J CANCER, V115, P539, DOI 10.1002/ijc.20810; Ben-Ari Fuchs S, 2016, OMICS, V20, P139, DOI 10.1089/omi.2015.0168; Bugg…	60	15	15	1	18	W B SAUNDERS CO-ELSEVIER INC	PHILADELPHIA	1600 JOHN F KENNEDY BOULEVARD, STE 1800, PHILADELPHIA, PA 19103-2899 USA	0016-5085	1528-0012		GASTROENTEROLOGY	Gastroenterology	APR	2020	158	5
J	Ranjan, A; German, N; Mikelis, C; Srivenugopal, K; Srivastava, SK				Ranjan, Alok; German, Nadezhda; Mikelis, Constantinos; Srivenugopal, Kalkunte; Srivastava, Sanjay K.			Penfluridol induces endoplasmic reticulum stress leading to autophagy in pancreatic cancer	TUMOR BIOLOGY			English	Article						Antipsychotic drug; pancreatic cancer; autophagy; orthotopic; subcutaneous; endoplasmic reticulum stress	ER STRESS; TUMOR-GROWTH; CELL-DEATH; INHIBITION; APOPTOSIS; GEMCITABINE; ANTICANCER; INDUCTION	Pancreatic cancer is one of the most aggressive and difficult to treat cancers. Experimental and clinical evidence suggests that high basal state autophagy in pancreatic tumors could induce resistance to chemotherapy. Recently, we have demonstrated that penfluridol suppresses pancreatic tumor growth by autophagy-mediated apoptosis both in vitro and in vivo; however, the mechanism of autophagy ind…	[Ranjan, Alok; Mikelis, Constantinos; Srivenugopal, Kalkunte; Srivastava, Sanjay K.] Texas Tech Univ, Hlth Sci Ctr, Dept Biomed Sci, Suite 2101 ARB,1406 Coulter Dr, Amarillo, TX 79106 USA; [Ranjan, Alok; Mikelis, Constantinos; Srivenugopal, Kalkunte; Srivastava, Sanjay K.] Texas Tech Univ, Hlth Sci Ctr, Canc Biol Ctr, Suite 2101 ARB,1406 Coulter Dr, Amarillo, TX 79106 USA; [German, Nadezhda] Texa…	Texas Tech University System; Texas Tech University; Texas Tech University Health Science Center; Texas Tech University Health Sciences Center Amarillo; Texas Tech University System; Texas Tech University; Texas Tech University Health Science Center; Texas Tech University Health Sciences Center Amarillo; Texas Tech University System; Texas Tech University; Texas Tech University Health Science Cen…	Srivastava, SK (通讯作者)，Texas Tech Univ, Hlth Sci Ctr, Dept Biomed Sci, Suite 2101 ARB,1406 Coulter Dr, Amarillo, TX 79106 USA.; Srivastava, SK (通讯作者)，Texas Tech Univ, Hlth Sci Ctr, Canc Biol Ctr, Suite 2101 ARB,1406 Coulter Dr, Amarillo, TX 79106 USA.	sanjay.srivastava@ttuhsc.edu	German, Nadezhda A./AAD-2771-2019; Mikelis, Constantinos/AGF-9423-2022; Srivastava, Sanjay K./AAE-7635-2020	Mikelis, Constantinos/0000-0002-6119-3307	R01 grant by the National Cancer Institute, NIH [CA129038]	R01 grant by the National Cancer Institute, NIH	The author(s) disclosed receipt of the following financial support for the research, authorship, and/or publication of this article: This work was supported in part by R01 grant CA129038 (to Sanjay K Srivastava) awarded by the National Cancer Institute, NIH.	Cheng S, 2015, PLOS ONE, V10; Chien WW, 2015, MOL ONCOL, V9, P889, DOI 10.1016/j.molonc.2015.01.002; Donahue TR, 2016, TRENDS ENDOCRIN MET, V27, P770, DOI 10.1016/j.tem.2016.06.009; Fond G, 2012, MED HYPOTHESES, V79, P38, DOI 10.1016/j.mehy.2012.03.026; Grant S, 2011, ONCOTARGET, V2, P284; Kandala PK, 2012, ONCOTARGET, V3, P435; Kim I, 2008, NAT REV DRUG DISCOV, V7, P1013, DOI 10.1038/nrd2755; La…	29	22	23	4	13	SAGE PUBLICATIONS LTD	LONDON	1 OLIVERS YARD, 55 CITY ROAD, LONDON EC1Y 1SP, ENGLAND	1010-4283	1423-0380		TUMOR BIOL	Tumor Biol.	2023-06-15	2017	39	6
J	Jiang, JH; Liu, C; Cheng, H; Lu, Y; Qin, Y; Xu, YF; Xu, J; Long, J; Liu, L; Ni, QX; Yu, XJ				Jiang, Jia-Hao; Liu, Chen; Cheng, He; Lu, Yu; Qin, Yi; Xu, Yong-Feng; Xu, Jin; Long, Jiang; Liu, Liang; Ni, Quan-Xing; Yu, Xian-Jun			Epithelial-mesenchymal transition in pancreatic cancer: Is it a clinically significant factor?	BIOCHIMICA ET BIOPHYSICA ACTA-REVIEWS ON CANCER			English	Review						Epithelial-mesenchymal transition; Pancreatic cancer; Tumarigenesis; Metastasis; Prognosis; Therapy	TUMOR-SUPPRESSOR GENE; E-CADHERIN EXPRESSION; DUCTAL ADENOCARCINOMA; DOWN-REGULATION; UP-REGULATION; K-RAS; CELLS; EMT; AUTOPHAGY; SNAIL	Pancreatic cancer is one of the most aggressive solid malignancies. This aggressiveness is partly attributable to extensive local tumor invasion and early systemic dissemination as well as resistance to chemotherapy. Epithelial mesenchymal transition (EMT) plays fundamental roles in embryonic development and in the differentiation of normal tissues and organs. EMT also plays critical roles in tum…	[Jiang, Jia-Hao; Liu, Chen; Cheng, He; Lu, Yu; Qin, Yi; Xu, Yong-Feng; Xu, Jin; Long, Jiang; Liu, Liang; Ni, Quan-Xing; Yu, Xian-Jun] Fudan Univ, Shanghai Canc Ctr, Dept Pancreat & Hepatobiliary Surg, Shanghai 200032, Peoples R China; [Jiang, Jia-Hao; Cheng, He; Xu, Yong-Feng; Xu, Jin; Long, Jiang; Liu, Liang; Ni, Quan-Xing; Yu, Xian-Jun] Fudan Univ, Shanghai Med Coll, Dept Oncol, Shanghai 200032…	Fudan University; Fudan University; Fudan University	Yu, XJ (通讯作者)，270 Dongan Rd, Shanghai 200032, Peoples R China.	yuxianjun88@hotmail.com		yu, xianjun/0000-0002-6697-7143	National Science Foundation of China [81172276, 81370065, 81372653]	National Science Foundation of China(National Natural Science Foundation of China (NSFC))	This research was supported in part by the National Science Foundation of China (Grant Nos. 81172276, 81370065 and 81372653).	Acloque H, 2009, J CLIN INVEST, V119, P1438, DOI 10.1172/JCI38019; Aghdassi A, 2012, GUT, V61, P439, DOI 10.1136/gutjnl-2011-300060; Akalay I, 2013, AUTOPHAGY, V9, P1104, DOI 10.4161/auto.24728; Akalay I, 2013, CANCER RES, V73, P2418, DOI 10.1158/0008-5472.CAN-12-2432; Ali S, 2010, CANCER RES, V70, P3606, DOI 10.1158/0008-5472.CAN-09-4598; Ansari D, 2011, BRIT J SURG, V98, P1041, DOI 10.1002/bjs.…	80	39	40	0	16	ELSEVIER	AMSTERDAM	RADARWEG 29, 1043 NX AMSTERDAM, NETHERLANDS	0304-419X	1879-2561		BBA-REV CANCER	Biochim. Biophys. Acta-Rev. Cancer	JAN	2015	1855	1
J	Kong, WJ; Liu, ZS; Sun, MN; Liu, HQ; Kong, C; Ma, J; Wang, R; Qian, F				Kong, Weijian; Liu, Zhengsheng; Sun, Mengnan; Liu, Huiqin; Kong, Chao; Ma, Jie; Wang, Rui; Qian, Feng			Synergistic autophagy blockade and VDR signaling activation enhance stellate cell reprogramming in pancreatic ductal adenocarcinoma	CANCER LETTERS			English	Article						Pancreatic cancer; Tumor microenvironment; Vitamin D receptor; Lysosomal pH buffering; Polymeric micelle	VITAMIN-D-RECEPTOR; CANCER; CALCIPOTRIOL; FIBROBLASTS; FIBROSIS; SUPPORT; MODEL; DRUG	Pancreatic ductal adenocarcinoma (PDAC) is characterized by a highly desmoplastic tumor microenvironment (TME) consisting of abundant activated pancreatic stellate cells (PSCs). PSCs play a key role in the refractory responses of PDAC to immunotherapy and chemotherapy and deactivating PSCs into quiescence through vitamin D receptor (VDR) signaling activation is a promising strategy for PDAC treat…	[Kong, Weijian; Liu, Zhengsheng; Sun, Mengnan; Liu, Huiqin; Kong, Chao; Ma, Jie; Wang, Rui; Qian, Feng] Tsinghua Univ, Beijing Adv Innovat Ctr Struct Biol, Sch Pharmaceut Sci, Beijing 100084, Peoples R China; [Kong, Weijian; Liu, Zhengsheng; Liu, Huiqin; Kong, Chao; Ma, Jie; Wang, Rui; Qian, Feng] Tsinghua Univ, Key Lab Bioorgan Phosphorus Chem & Chem Biol, Minist Educ, Beijing 100084, Peoples R …	Tsinghua University; Tsinghua University	Qian, F (通讯作者)，Tsinghua Univ, Beijing Adv Innovat Ctr Struct Biol, Sch Pharmaceut Sci, Beijing 100084, Peoples R China.; Qian, F (通讯作者)，Tsinghua Univ, Key Lab Bioorgan Phosphorus Chem & Chem Biol, Minist Educ, Beijing 100084, Peoples R China.	qianfeng@tsinghua.edu.cn			China National Nature Science Foundation [82073769]; Beijing Advanced Innova-tion Center for Structural Biology	China National Nature Science Foundation(National Natural Science Foundation of China (NSFC)); Beijing Advanced Innova-tion Center for Structural Biology	Acknowledgement This research was supported by China National Nature Science Foundation (project number 82073769) and Beijing Advanced Innova-tion Center for Structural Biology. The authors sincerely thank Prof. Yiguang Wang and Mr. Zenghui Wang for providing PEG-b-PDPA and TMR-labeled PEG-b-PDPA (PEG-b-PDPA-TMR) for this research.	Bachem MG, 2008, LANGENBECK ARCH SURG, V393, P891, DOI 10.1007/s00423-008-0279-5; Barrera LN, 2020, CANCER RES, V80, P2861, DOI 10.1158/0008-5472.CAN-19-3534; BOURKE JF, 1993, BRIT J DERMATOL, V129, P74, DOI 10.1111/j.1365-2133.1993.tb03315.x; Buchholz M, 2005, J MOL MED, V83, P795, DOI 10.1007/s00109-005-0680-2; Chen XM, 2019, NAT REV DRUG DISCOV, V18, P99, DOI 10.1038/s41573-018-0004-1; Chronop…	43	2	2	8	22	ELSEVIER IRELAND LTD	CLARE	ELSEVIER HOUSE, BROOKVALE PLAZA, EAST PARK SHANNON, CO, CLARE, 00000, IRELAND	0304-3835	1872-7980		CANCER LETT	Cancer Lett.	2023-07-28	2022	539
J	Ranjan, A; Srivastava, SK				Ranjan, Alok; Srivastava, Sanjay K.			Penfluridol suppresses pancreatic tumor growth by autophagy-mediated apoptosis	SCIENTIFIC REPORTS			English	Article							CANCER CELLS; ANOIKIS RESISTANCE; IN-VITRO; DEATH; GEMCITABINE; P62/SQSTM1; INDUCTION; CHLORPROMAZINE; ISOTHIOCYANATE; THIORIDAZINE	Pancreatic tumors exhibit enhanced autophagy as compared to any other cancer, making it resistant to chemotherapy. We evaluated the effect of penfluridol against pancreatic cancer. Penfluridol treatment induced apoptosis and inhibited the growth of Panc-1, BxPC-3 and AsPC-1, pancreatic cancer cells with IC50 ranging between 6-7 mu M after 24 h of treatment. Significant autophagy was induced by pe…	[Srivastava, Sanjay K.] Texas Tech Univ, Dept Biomed Sci, Hlth Sci Ctr, Amarillo, TX 79106 USA; Texas Tech Univ, Canc Biol Ctr, Hlth Sci Ctr, Amarillo, TX 79106 USA	Texas Tech University System; Texas Tech University; Texas Tech University Health Science Center; Texas Tech University Health Sciences Center Amarillo; Texas Tech University System; Texas Tech University; Texas Tech University Health Science Center; Texas Tech University Health Sciences Center Amarillo	Srivastava, SK (通讯作者)，Texas Tech Univ, Dept Biomed Sci, Hlth Sci Ctr, Amarillo, TX 79106 USA.	sanjay.srivastava@ttuhsc.edu	Srivastava, Sanjay K./AAE-7635-2020		National Cancer Institute, NIH [CA129038]	National Cancer Institute, NIH(United States Department of Health & Human ServicesNational Institutes of Health (NIH) - USANIH National Cancer Institute (NCI))	This work was supported in part by R01 grant CA129038 (to Sanjay K. Srivastava) awarded by the National Cancer Institute, NIH.	Barak Y, 2005, CANCER-AM CANCER SOC, V104, P2817, DOI 10.1002/cncr.21574; Bjorkoy G, 2005, J CELL BIOL, V171, P603, DOI 10.1083/jcb.200507002; Bjorkoy G, 2009, METHOD ENZYMOL, V452, P181, DOI 10.1016/S0076-6879(08)03612-4; Boreddy SR, 2011, CLIN CANCER RES, V17, P1784, DOI 10.1158/1078-0432.CCR-10-1891; CARES RM, 1957, AM J PSYCHIAT, V114, P318, DOI 10.1176/ajp.114.4.318; Cheng HW, 2015, CELL DEA…	36	47	47	4	16	NATURE PUBLISHING GROUP	LONDON	MACMILLAN BUILDING, 4 CRINAN ST, LONDON N1 9XW, ENGLAND	2045-2322			SCI REP-UK	Sci Rep	2023-05-18	2016	6
J	Kim, SE; Park, HJ; Jeong, HK; Kim, MJ; Kim, M; Bae, ON; Baek, SH				Kim, Sang Eun; Park, Hye-Jin; Jeong, Hye Kyoung; Kim, Mi-Jung; Kim, Minyeong; Bae, Ok-Nam; Baek, Seung-Hoon			Autophagy sustains the survival of human pancreatic cancer PANC-1 cells under extreme nutrient deprivation conditions	BIOCHEMICAL AND BIOPHYSICAL RESEARCH COMMUNICATIONS			English	Article						Autophagy; PANC-1; Extreme nutrient deprivation; Apoptosis; Survival	MITOCHONDRIAL DYSFUNCTION; TUMOR-GROWTH; APOPTOSIS; DEATH; INHIBITION; METABOLISM; TOLERANCE; THERAPY; FUSION; ROLES	Pancreatic ductal adenocarcinomas are an extremely aggressive and devastating type of cancer with high mortality. Given the dense stroma and poor vascularization, accessibility to nutrients is limited in the tumor microenvironment Here, we aimed to elucidate the role of autophagy in promoting the survival of human pancreatic cancer PANC-1 cells exposed to nutrient-deprived media (NDM) lacking glu…	[Kim, Sang Eun; Park, Hye-Jin; Jeong, Hye Kyoung; Kim, Mi-Jung; Kim, Minyeong; Baek, Seung-Hoon] Ajou Univ, Coll Pharm, Suwon 443749, Gyeonggido, South Korea; [Bae, Ok-Nam] Hanyang Univ, Coll Pharm, Ansan 426791, Gyeonggido, South Korea	Ajou University; Hanyang University	Baek, SH (通讯作者)，Ajou Univ, Coll Pharm, Suwon 443749, Gyeonggido, South Korea.	shbaek@ajou.ac.kr	Bae, Ok-Nam/AAS-8247-2020	Bae, Ok-Nam/0000-0003-0583-2116; Baek, Seung-Hoon/0000-0002-4166-057X	Basic Science Research Program through the National Research Foundation of Korea (NRF) - Ministry of Science, ICT & Future Planning [NRF-2012R1A1A1042894]	Basic Science Research Program through the National Research Foundation of Korea (NRF) - Ministry of Science, ICT & Future Planning	This work was supported by Basic Science Research Program through the National Research Foundation of Korea (NRF) funded by the Ministry of Science, ICT & Future Planning (NRF-2012R1A1A1042894).	Archer SL, 2013, NEW ENGL J MED, V369, P2236, DOI 10.1056/NEJMra1215233; Baehrecke EH, 2005, NAT REV MOL CELL BIO, V6, P505, DOI 10.1038/nrm1666; Blum R, 2014, CELL DEATH DIS, V5, DOI 10.1038/cddis.2014.38; Bopassa JC, 2006, CARDIOVASC RES, V69, P178, DOI 10.1016/j.cardiores.2005.07.014; Boya P, 2005, MOL CELL BIOL, V25, P1025, DOI 10.1128/MCB.25.3.1025-1040.2005; Bryant KL, 2014, TRENDS BIOCHEM …	30	39	40	0	27	ACADEMIC PRESS INC ELSEVIER SCIENCE	SAN DIEGO	525 B ST, STE 1900, SAN DIEGO, CA 92101-4495 USA	0006-291X	1090-2104		BIOCHEM BIOPH RES CO	Biochem. Biophys. Res. Commun.	2023-07-31	2015	463	3
J	Sun, T; Peng, H; Mao, WH; Ma, LW; Liu, HY; Mai, J; Jiao, L				Sun, Ting; Peng, Hui; Mao, Wenhao; Ma, Liwei; Liu, Hongyang; Mai, Jia; Jiao, Lin			Autophagy-mediated negative feedback attenuates the oncogenic activity of YAP in pancreatic cancer	INTERNATIONAL JOURNAL OF BIOLOGICAL SCIENCES			English	Article						pancreatic cancer; YAP; autophagy; Atg5; verteporfin	SIZE-CONTROL; ACTIVATION; CELLS; PROLIFERATION; TUMORIGENESIS; SUPPRESSES; INDUCTION; INSIGHTS; PATHWAY; COMPLEX	Pancreatic ductal adenocarcinoma (PDAC) is the most lethal malignancy in humans, and new therapeutic targets are urgently needed. Yes-associated protein (YAP) plays a significant role in cancer progression. Autophagy is also closely associated with various human cancers. However, the interplay between YAP and autophagy in PDAC remains poorly understood. In this study, we found that YAP was upregu…	[Sun, Ting; Peng, Hui; Ma, Liwei] Zhengzhou Univ, Affiliated Hosp 1, Dept Clin Lab, 1 Jianshe Rd East, Zhengzhou 450052, Henan, Peoples R China; [Mao, Wenhao] Zhengzhou Univ, Affiliated Hosp 1, Dept Clin Oncol, Zhengzhou 450052, Henan, Peoples R China; [Liu, Hongyang] Zhengzhou Univ, Affiliated Hosp 3, Dept Obstet & Gynecol, Zhengzhou 450052, Henan, Peoples R China; [Mai, Jia] Sichuan Univ, West …	Zhengzhou University; Zhengzhou University; Zhengzhou University; Sichuan University; Sichuan University	Sun, T (通讯作者)，Zhengzhou Univ, Affiliated Hosp 1, Dept Clin Lab, 1 Jianshe Rd East, Zhengzhou 450052, Henan, Peoples R China.	sunting@zzu.edu.cn			National Natural Science Foundation of China [81874188, 82002751]; Science and Technology Project of Henan province of China [202102310119, 202102310442]; Medical Science and Technology Project of Henan province of China [LHGJ20190354]	National Natural Science Foundation of China(National Natural Science Foundation of China (NSFC)); Science and Technology Project of Henan province of China; Medical Science and Technology Project of Henan province of China	This study was supported by grants from the National Natural Science Foundation of China (81874188, 82002751), the Science and Technology Project of Henan province of China (202102310119, 202102310442), and the Medical Science and Technology Project of Henan province of China (LHGJ20190354).	Bai HB, 2012, HEPATOLOGY, V56, P1097, DOI 10.1002/hep.25769; Chen LM, 2010, PROTEIN CELL, V1, P1073, DOI 10.1007/s13238-010-0138-3; Cox AD, 2014, NAT REV DRUG DISCOV, V13, P828, DOI 10.1038/nrd4389; Dong JX, 2007, CELL, V130, P1120, DOI 10.1016/j.cell.2007.07.019; Dubois F, 2016, CANCER RES, V76, P1627, DOI 10.1158/0008-5472.CAN-15-1008; Guerra C, 2003, CANCER CELL, V4, P111, DOI 10.1016/S1535-61…	50	4	4	1	16	IVYSPRING INT PUBL	LAKE HAVEN	PO BOX 4546, LAKE HAVEN, NSW 2263, AUSTRALIA	1449-2288			INT J BIOL SCI	Int. J. Biol. Sci.		2021	17	13
J	Raufi, AG; Liguori, NR; Carlsen, L; Parker, C; Borrero, LH; Zhang, SL; Tian, XB; Louie, A; Zhou, LL; Seyhan, AA; El-Deiry, WS				Raufi, Alexander G.; Liguori, Nicholas R.; Carlsen, Lindsey; Parker, Cassandra; Hernandez Borrero, Liz; Zhang, Shengliang; Tian, Xiaobing; Louie, Anna; Zhou, Lanlan; Seyhan, Attila A.; El-Deiry, Wafik S.			Therapeutic Targeting of Autophagy in Pancreatic Ductal Adenocarcinoma	FRONTIERS IN PHARMACOLOGY			English	Review						autophagy; pancreatic cancer; MEK inhibitors; ONC212; chloroquine; Atg5; LC3; beclin 1	ENDOPLASMIC-RETICULUM STRESS; HYPOXIA-INDUCIBLE FACTOR; SMALL-MOLECULE NSC59984; COLORECTAL-CANCER; CELL-SURVIVAL; RESTORES P53; ER STRESS; TRANSLATIONAL CONTROL; ANTITUMOR-ACTIVITY; KINASE ULK1	Pancreatic ductal adenocarcinoma (PDAC) is an aggressive disease characterized by early metastasis, late detection, and poor prognosis. Progress towards effective therapy has been slow despite significant efforts. Novel treatment approaches are desperately needed and autophagy, an evolutionary conserved process through which proteins and organelles are recycled for use as alternative energy sourc…	[Raufi, Alexander G.; Liguori, Nicholas R.; Carlsen, Lindsey; Parker, Cassandra; Hernandez Borrero, Liz; Zhang, Shengliang; Tian, Xiaobing; Louie, Anna; Zhou, Lanlan; Seyhan, Attila A.; El-Deiry, Wafik S.] Brown Univ, Warren Alpert Med Sch, Lab Translat Oncol & Expt Canc Therapeut, Providence, RI 02912 USA; [Raufi, Alexander G.; El-Deiry, Wafik S.] Lifespan Hlth Syst & Brown Univ, Dept Med, Div H…	Brown University; Brown University; Pennsylvania Commonwealth System of Higher Education (PCSHE); Temple University; Brown University; Brown University; Brown University	Raufi, AG; El-Deiry, WS (通讯作者)，Brown Univ, Warren Alpert Med Sch, Lab Translat Oncol & Expt Canc Therapeut, Providence, RI 02912 USA.; Raufi, AG; El-Deiry, WS (通讯作者)，Lifespan Hlth Syst & Brown Univ, Dept Med, Div Hematol Oncol, Providence, RI 02912 USA.; Raufi, AG; El-Deiry, WS (通讯作者)，Lifespan Hlth Syst & Brown Univ, Joint Program Canc Biol, Providence, RI 02912 USA.; Raufi, AG; El-Deiry, WS (通讯作…	wafik@brown.edu; alexander_raufi@brown.edu						Akin D, 2014, AUTOPHAGY, V10, P2021, DOI 10.4161/auto.32229; Allen JE, 2013, SCI TRANSL MED, V5, DOI 10.1126/scitranslmed.3004828; Amaravadi RK, 2012, AUTOPHAGY, V8, P1383, DOI 10.4161/auto.20958; B'chir W, 2013, NUCLEIC ACIDS RES, V41, P7683, DOI 10.1093/nar/gkt563; Bago R, 2014, BIOCHEM J, V463, P413, DOI 10.1042/BJ20140889; Bassett EA, 2008, CLIN CANCER RES, V14, P6376, DOI 10.1158/1078-0432.C…	153	6	6	2	8	FRONTIERS MEDIA SA	LAUSANNE	AVENUE DU TRIBUNAL FEDERAL 34, LAUSANNE, CH-1015, SWITZERLAND		1663-9812		FRONT PHARMACOL	Front. Pharmacol.	2023-11-30	2021	12
J	Donati, S; Aurilia, C; Palmini, G; Falsetti, I; Iantomasi, T; Brandi, ML				Donati, Simone; Aurilia, Cinzia; Palmini, Gaia; Falsetti, Irene; Iantomasi, Teresa; Brandi, Maria Luisa			Autophagy-Related ncRNAs in Pancreatic Cancer	PHARMACEUTICALS			English	Review						pancreatic tumors; autophagy; non-coding RNAs; miRNAs; long non-coding RNAs; circular RNAs	NONCODING RNA MALAT1; MOLECULAR-MECHANISMS; STELLATE CELLS; CIRCULAR RNA; RISK-FACTORS; MICRORNA; GROWTH; ADENOCARCINOMA; DIAGNOSIS; DELIVERY	Pancreatic cancer (PC) is a malignancy accounting for only 3% of total cancers, but with a low 5-year relative survival rate. Approximately 80% of PC patients are diagnosed at a late stage when the disease has already spread from the primary site. Despite advances in PC treatment, there is an urgently needed for the identification of novel therapeutic strategies for PC, particularly for patients …	[Donati, Simone; Aurilia, Cinzia; Palmini, Gaia; Falsetti, Irene; Iantomasi, Teresa] Univ Florence, Dept Expt & Clin Biomed Sci, Viale Pieraccini 6, I-50139 Florence, Italy; [Brandi, Maria Luisa] Fdn Italiana Ric Malattie Osso FIRMO Onlus, I-50141 Florence, Italy	University of Florence	Brandi, ML (通讯作者)，Fdn Italiana Ric Malattie Osso FIRMO Onlus, I-50141 Florence, Italy.	marialuisa@marialuisabrandi.it		Palmini, Gaia/0000-0002-8376-7404; IANTOMASI, TERESA/0000-0001-7461-330X				Adamska A, 2017, INT J MOL SCI, V18, DOI 10.3390/ijms18071338; Ansari D, 2015, WORLD J GASTROENTERO, V21, P3157, DOI 10.3748/wjg.v21.i11.3157; Artinyan A, 2008, HPB, V10, P371, DOI 10.1080/13651820802291233; Aurilia C, 2021, INT J MOL SCI, V22, DOI 10.3390/ijms221910465; Aurilia C, 2021, INT J MOL SCI, V22, DOI 10.3390/ijms22083909; Bajan S, 2020, CELLS-BASEL, V9, DOI 10.3390/cells9010137; Baur A…	134	0	0	1	1	MDPI	BASEL	ST ALBAN-ANLAGE 66, CH-4052 BASEL, SWITZERLAND		1424-8247		PHARMACEUTICALS-BASE	Pharmaceuticals	DEC	2022	15	12
J	Kowalski, S; Wyrzykowski, D; Hac, S; Rychlowski, M; Radomski, MW; Inkielewicz-Stepniak, I				Kowalski, Szymon; Wyrzykowski, Dariusz; Hac, Stanislaw; Rychlowski, Michal; Radomski, Marek Witold; Inkielewicz-Stepniak, Iwona			New Oxidovanadium(IV) Coordination Complex Containing 2-Methylnitrilotriacetate Ligands Induces Cell Cycle Arrest and Autophagy in Human Pancreatic Ductal Adenocarcinoma Cell Lines	INTERNATIONAL JOURNAL OF MOLECULAR SCIENCES			English	Article						Vanadium complex; pancreatic cancer; autophagy; mitotic catastrophe; cell cycle arrest	BIOLOGICAL-PROPERTIES; METAL-COMPLEXES; IN-VITRO; OXOVANADIUM(IV) COMPLEXES; VANADIUM COMPOUNDS; DNA-POLYMERASE; CANCER CELLS; CYTOTOXICITY; INDUCTION; APOPTOSIS	Pancreatic cancer is characterized by one of the lowest five-year survival rates. In search for new treatments, some studies explored several metal complexes as potential anticancer drugs. Therefore, we investigated three newly synthesized oxidovanadium(IV) complexes with 2-methylnitrilotriacetate (bcma(3-)), N-(2-carbamoylethyl)iminodiacetate (ceida(3-)) and N-(phosphonomethyl)-iminodiacetate (p…	[Kowalski, Szymon; Inkielewicz-Stepniak, Iwona] Med Univ Gdansk, Dept Med Chem, PL-80210 Gdansk, Poland; [Wyrzykowski, Dariusz] Univ Gdansk, Fac Chem, PL-80309 Gdansk, Poland; [Hac, Stanislaw] Med Univ Gdansk, Dept Gen Endocrine & Transplantat Surg, PL-80210 Gdansk, Poland; [Rychlowski, Michal] Med Univ Gdansk, Univ Gdansk, Intercollegiate Fac Biotechnol, Lab Virus Mol Biol, PL-80307 Gdansk, Pola…	Fahrenheit Universities; Medical University Gdansk; Fahrenheit Universities; University of Gdansk; Fahrenheit Universities; Medical University Gdansk; Fahrenheit Universities; Medical University Gdansk; University of Gdansk; University of Saskatchewan	Inkielewicz-Stepniak, I (通讯作者)，Med Univ Gdansk, Dept Med Chem, PL-80210 Gdansk, Poland.	szymon.kowalski@gumed.edu.pl; daro@chem.univ.gda.pl; sthac@gumed.edu.pl; michal.rychlowski@biotech.ug.edu.pl; marek.radomski@usask.ca; iinkiel@gumed.edu.pl		Inkielewicz-Stepniak, Iwona/0000-0003-1676-2723; Wyrzykowski, Dariusz/0000-0002-3823-3286; Kowalski, Szymon/0000-0001-6539-9161	Medical University of Gdansk, Poland [MN-010319/08/259, St-46, St-89]	Medical University of Gdansk, Poland(Medical University Gdansk)	This work was supported by the Grant MN-010319/08/259, St-46 and St-89 from the Medical University of Gdansk, Poland.	Aghajan M, 2012, J GASTROEN HEPATOL, V27, P10, DOI 10.1111/j.1440-1746.2011.07008.x; Alderighi L, 1999, COORDIN CHEM REV, V184, P311, DOI 10.1016/S0010-8545(98)00260-4; Ando T, 2001, J BIOL CHEM, V276, P42971, DOI 10.1074/jbc.M106460200; Banik B, 2014, DALTON T, V43, P13358, DOI 10.1039/c4dt01487a; Barszcz B, 2005, COORDIN CHEM REV, V249, P2259, DOI 10.1016/j.ccr.2005.02.020; Benedetti M, 2008, A…	70	15	16	1	14	MDPI	BASEL	ST ALBAN-ANLAGE 66, CH-4052 BASEL, SWITZERLAND	1422-0067			INT J MOL SCI	Int. J. Mol. Sci.	2023-01-02	2019	20	2
J	Boone, BA; Orlichenko, L; Schapiro, NE; Loughran, P; Gianfrate, GC; Ellis, JT; Singhi, AD; Kang, R; Tang, D; Lotze, MT; Zeh, HJ				Boone, B. A.; Orlichenko, L.; Schapiro, N. E.; Loughran, P.; Gianfrate, G. C.; Ellis, J. T.; Singhi, A. D.; Kang, R.; Tang, D.; Lotze, M. T.; Zeh, H. J.			The receptor for advanced glycation end products (RAGE) enhances autophagy and neutrophil extracellular traps in pancreatic cancer	CANCER GENE THERAPY			English	Article							ELASTASE-MEDIATED DEGRADATION; K-RAS MUTATIONS; CIRCULATING DNA; SOLUBLE RECEPTOR; GENOMIC DNA; SERUM; TUMOR; IDENTIFICATION; EXPRESSION; BIOMARKER	Neutrophil extracellular traps (NETs) are formed when neutrophils expel their DNA, histones and intracellular proteins into the extracellular space or circulation. NET formation is dependent on autophagy and is mediated by citrullination of histones to allow for the unwinding and subsequent expulsion of DNA. NETs have an important role in the pathogenesis of several sterile inflammatory diseases,…	[Boone, B. A.; Orlichenko, L.; Schapiro, N. E.; Loughran, P.; Ellis, J. T.; Kang, R.; Tang, D.; Lotze, M. T.; Zeh, H. J.] Univ Pittsburgh, Dept Surg, Pittsburgh, PA 15232 USA; [Loughran, P.; Gianfrate, G. C.] Univ Pittsburgh, Ctr Biol Imaging, Pittsburgh, PA 15232 USA; [Singhi, A. D.] Univ Pittsburgh, Dept Pathol, Pittsburgh, PA 15232 USA	Pennsylvania Commonwealth System of Higher Education (PCSHE); University of Pittsburgh; Pennsylvania Commonwealth System of Higher Education (PCSHE); University of Pittsburgh; Pennsylvania Commonwealth System of Higher Education (PCSHE); University of Pittsburgh	Zeh, HJ (通讯作者)，Univ Pittsburgh, Dept Surg, UPMC Canc Pavilion,Suite 417,5150 Ctr Ave, Pittsburgh, PA 15232 USA.	zehxhx@UPMC.EDU	Kang, Rui/ABD-5291-2021; Loughran, Patricia/AAB-1184-2021; Tang, Daolin/ABD-5062-2021; Tang, Daolin/B-2905-2010	Kang, Rui/0000-0003-2725-1574; Tang, Daolin/0000-0002-1903-6180;	National Cancer Institute [T32CA113263]; UPCI Animal Research Facility [P30CA047904]	National Cancer Institute(United States Department of Health & Human ServicesNational Institutes of Health (NIH) - USANIH National Cancer Institute (NCI)); UPCI Animal Research Facility	This work was supported by grant number T32CA113263 from the National Cancer Institute. The content is solely the responsibility of the authors and does not necessarily represent the official views of the National Cancer Institute or the National Institutes of Health. This projected used the UPCI Animal Research Facility that is supported in part by award P30CA047904. This work was supported by g…	Berger-Achituv S, 2013, FRONT IMMUNOL, V4, DOI 10.3389/fimmu.2013.00048; Bettegowda C, 2014, SCI TRANSL MED, V6, DOI 10.1126/scitranslmed.3007094; Brill A, 2012, J THROMB HAEMOST, V10, P136, DOI 10.1111/j.1538-7836.2011.04544.x; Brinkmann V, 2004, SCIENCE, V303, P1532, DOI 10.1126/science.1092385; Brodeur MR, 2014, PLOS ONE, V9, DOI 10.1371/journal.pone.0085922; Buchser WJ, 2012, CANCER RES, V72,…	64	99	105	0	14	NATURE PUBLISHING GROUP	LONDON	MACMILLAN BUILDING, 4 CRINAN ST, LONDON N1 9XW, ENGLAND	0929-1903	1476-5500		CANCER GENE THER	Cancer Gene Ther.	JUN	2015	22	6
J	Dando, I; Donadelli, M; Costanzo, C; Pozza, ED; D'Alessandro, A; Zolla, L; Palmieri, M				Dando, I.; Donadelli, M.; Costanzo, C.; Pozza, E. Dalla; D'Alessandro, A.; Zolla, L.; Palmieri, M.			Cannabinoids inhibit energetic metabolism and induce AMPK-dependent autophagy in pancreatic cancer cells	CELL DEATH & DISEASE			English	Article						cannabinoids; AMP/ATP; AMPK; metabolism; autophagy	ACTIVATED PROTEIN-KINASE; BREAST-CANCER; ENDOCANNABINOID SYSTEM; RECEPTOR AGONISTS; UPSTREAM KINASE; TUMOR-GROWTH; DEATH; STRESS; GAPDH; BETA	The anti-tumoral effects of cannabinoids have been described in different tumor systems, including pancreatic adenocarcinoma, but their mechanism of action remains unclear. We used cannabinoids specific for the CB1 (ACPA) and CB2 (GW) receptors and metabolomic analyses to unravel the potential pathways mediating cannabinoid-dependent inhibition of pancreatic cancer cell growth. Panc1 cells treate…	[Dando, I.; Donadelli, M.; Costanzo, C.; Pozza, E. Dalla; Palmieri, M.] Univ Verona, Dept Life & Reprod Sci, Biochem Sect, I-37134 Verona, Italy; [D'Alessandro, A.; Zolla, L.] Univ Tuscia, Dept Ecol & Biol Sci, Viterbo, Italy	University of Verona; Tuscia University	Palmieri, M (通讯作者)，Univ Verona, Dept Life & Reprod Sci, Biochem Sect, Str Le Grazie 8, I-37134 Verona, Italy.	marta.palmieri@univr.it	D'Alessandro, Angelo/AAA-4695-2019; Donadelli, Massimo/AAC-2003-2022; Dando, Ilaria/P-7062-2019	D'Alessandro, Angelo/0000-0002-2258-6490; Dando, Ilaria/0000-0002-6390-4184; Donadelli, Massimo/0000-0001-9224-9230; Dalla Pozza, Elisa/0000-0001-6813-5436	Associazione Italiana Ricerca Cancro (AIRC), Milan, Italy; Fondazione CariPaRo, Padova, Italy; Progetti di Ricerca di Interesse Nazionale (PRIN, MIUR), Rome, Italy	Associazione Italiana Ricerca Cancro (AIRC), Milan, Italy(Fondazione AIRC per la ricerca sul cancro); Fondazione CariPaRo, Padova, Italy(Fondazione Cariparo); Progetti di Ricerca di Interesse Nazionale (PRIN, MIUR), Rome, Italy(Ministry of Education, Universities and Research (MIUR))	This work was supported by Associazione Italiana Ricerca Cancro (AIRC), Milan, Italy; Fondazione CariPaRo, Padova, Italy; Progetti di Ricerca di Interesse Nazionale (PRIN, MIUR), Rome, Italy. We thank Prof. Michela Giuliano and Prof. Maurizio Bifulco for their critical reading of the manuscript.	Aquila S, 2010, ANAT REC, V293, P298, DOI 10.1002/ar.21042; Cairns RA, 2011, NAT REV CANCER, V11, P85, DOI 10.1038/nrc2981; Castellino RC, 2007, NAT CLIN PRACT NEURO, V3, P682, DOI 10.1038/ncpneuro0661; Christofk HR, 2008, NATURE, V452, P181, DOI 10.1038/nature06667; Colell A, 2009, CELL DEATH DIFFER, V16, P1573, DOI 10.1038/cdd.2009.137; Colell A, 2007, CELL, V129, P983, DOI 10.1016/j.cell.2007.…	43	101	104	0	30	NATURE PUBLISHING GROUP	LONDON	MACMILLAN BUILDING, 4 CRINAN ST, LONDON N1 9XW, ENGLAND	2041-4889			CELL DEATH DIS	Cell Death Dis.	JUN	2013	4
J	Cheng, H; Li, J; Liu, C; Yao, W; Xu, Y; Frank, TS; Cai, X; Shi, S; Lu, Y; Qin, Y; Liu, L; Xu, J; Long, J; Ni, QX; Li, M; Yu, XJ				Cheng, H.; Li, J.; Liu, C.; Yao, W.; Xu, Y.; Frank, T. S.; Cai, X.; Shi, S.; Lu, Y.; Qin, Y.; Liu, L.; Xu, J.; Long, J.; Ni, Q. -X.; Li, M.; Yu, X. -J.			Profilin1 Sensitizes Pancreatic Cancer Cells to Irradiation by Inducing Apoptosis and Reducing Autophagy	CURRENT MOLECULAR MEDICINE			English	Article						Apoptosis; autophagy; DNA damage; pancreatic cancer; profilin1; radiation	RADIATION-THERAPY; DNA-DAMAGE; PROLIFERATION; TUMORIGENESIS; STAUROSPORINE; INHIBITION; CARCINOMA; RESECTION; MOTILITY; DEATH	Pancreatic cancer has an extremely poor prognosis mainly due to lack of effective treatment options. Radiotherapy is mostly applied to locally advanced cases, although tumor radioresistance limits the effectiveness. Profilin1, a novel tumor suppressor gene, was reported to be down-regulated in various cancers and associated with tumor progression. The objective of this study was to demonstrate ho…	[Cheng, H.; Liu, C.; Yao, W.; Xu, Y.; Cai, X.; Shi, S.; Lu, Y.; Qin, Y.; Liu, L.; Xu, J.; Long, J.; Ni, Q. -X.; Li, M.; Yu, X. -J.] Fudan Univ, Pancreat Canc Inst, Shanghai 200032, Peoples R China; [Cheng, H.; Liu, C.; Yao, W.; Xu, Y.; Cai, X.; Shi, S.; Lu, Y.; Qin, Y.; Liu, L.; Xu, J.; Long, J.; Ni, Q. -X.; Li, M.; Yu, X. -J.] Fudan Univ, Dept Pancreat & Hepatobiliary Surg, Shanghai Canc Ctr, Sh…	Fudan University; Fudan University; Fudan University; Naval Medical University; University of Texas System; University of Texas Health Science Center Houston	Yu, XJ (通讯作者)，Fudan Univ, Pancreat Canc Inst, 270 DongAn Rd, Shanghai 200032, Peoples R China.	Min.Li@uth.tmc.edu; yuxianjun88@hotmail.com		Shi, Si/0000-0002-6652-0629; yu, xianjun/0000-0002-6697-7143	National Natural Science Foundation of China [81172276, 81001058, SINO-GERMAN GZ857]; MacDonald Research Fund; William and Ella Owens Medical Research Foundation	National Natural Science Foundation of China(National Natural Science Foundation of China (NSFC)); MacDonald Research Fund; William and Ella Owens Medical Research Foundation	This work is supported by National Natural Science Foundation of China grants (81172276, 81001058 and SINO-GERMAN GZ857), the MacDonald Research Fund, and the William and Ella Owens Medical Research Foundation.	Bae YH, 2010, P NATL ACAD SCI USA, V107, P21547, DOI 10.1073/pnas.1002309107; Baskar R, 2012, INT J MED SCI, V9, P193, DOI 10.7150/ijms.3635; Ciccia A, 2010, MOL CELL, V40, P179, DOI 10.1016/j.molcel.2010.09.019; Cohen SJ, 2005, INT J RADIAT ONCOL, V62, P1345, DOI 10.1016/j.ijrobp.2004.12.074; Corcelle EA, 2009, FEBS J, V276, P6084, DOI 10.1111/j.1742-4658.2009.07332.x; Das T, 2009, J CELL PHYSIO…	40	21	21	0	2	BENTHAM SCIENCE PUBL LTD	SHARJAH	EXECUTIVE STE Y-2, PO BOX 7917, SAIF ZONE, 1200 BR SHARJAH, U ARAB EMIRATES	1566-5240	1875-5666		CURR MOL MED	Curr. Mol. Med.	SEP	2013	13	8
J	Sinha, S; Leach, SD				Sinha, Smrita; Leach, Steven D.			New insights in the development of pancreatic cancer	CURRENT OPINION IN GASTROENTEROLOGY			English	Review						ductal cells; KRAS; pancreatic cancer; stroma	DUCTAL ADENOCARCINOMA; INTRAEPITHELIAL NEOPLASIA; ABERRANT METHYLATION; PROMOTES; KRAS; PROGRESSION; AUTOPHAGY; SUBTYPES; THERAPY; GROWTH	Purpose of review The review intends to describe recent studies on the development of pancreatic cancer from a genetic, molecular, and microenvironment perspective. Recent findings Pancreatic cancer has been discovered to have distinct molecular subtypes based on transcriptome analyses that may have implications for treatment. Recent studies are also mapping the complex molecular biology of this …	[Sinha, Smrita; Leach, Steven D.] Mem Sloan Kettering Canc Ctr, David M Rubenstein Ctr Pancreat Canc Res, 1275 York Ave, New York, NY 10021 USA; [Sinha, Smrita] Mem Sloan Kettering Canc Ctr, Gastroenterol & Nutr Serv, 1275 York Ave, New York, NY 10021 USA	Memorial Sloan Kettering Cancer Center; Memorial Sloan Kettering Cancer Center	Leach, SD (通讯作者)，417 East 68th St,Z-845, New York, NY 10065 USA.	leachs@mskcc.org			National Institutes of Health [R01DK097087]	National Institutes of Health(United States Department of Health & Human ServicesNational Institutes of Health (NIH) - USA)	We acknowledge funding support from the National Institutes of Health R01DK097087 to S.D.L.	Bailey J. M., 2015, ONCOGENE; Bailey P, 2016, NATURE, V531, P47, DOI 10.1038/nature16965; Baumgart S, 2014, CANCER DISCOV, V4, P688, DOI 10.1158/2159-8290.CD-13-0593; Chalabi-Dchar M, 2015, GASTROENTEROLOGY, V148, P1452, DOI 10.1053/j.gastro.2015.02.009; Chen NM, 2015, GASTROENTEROLOGY, V148, P1024, DOI 10.1053/j.gastro.2015.01.033; Cioffi M, 2015, CLIN CANCER RES, V21, P2325, DOI 10.1158/1078-04…	49	7	7	1	15	LIPPINCOTT WILLIAMS & WILKINS	PHILADELPHIA	TWO COMMERCE SQ, 2001 MARKET ST, PHILADELPHIA, PA 19103 USA	0267-1379	1531-7056		CURR OPIN GASTROEN	Curr. Opin. Gastroenterol.	SEP	2016	32	5
J	Mollinedo, F; Gajate, C				Mollinedo, Faustino; Gajate, Consuelo			Direct Endoplasmic Reticulum Targeting by the Selective Alkylphospholipid Analog and Antitumor Ether Lipid Edelfosine as a Therapeutic Approach in Pancreatic Cancer	CANCERS			English	Review						endoplasmic reticulum stress; endoplasmic reticulum targeting; pancreatic cancer; cancer therapy; alkylphospholipid analog; edelfosine	UNFOLDED PROTEIN RESPONSE; ANTICANCER LYSOPHOSPHATIDYLCHOLINE ANALOG; RELAPSED/REFRACTORY MULTIPLE-MYELOMA; STRESS-MEDIATED APOPTOSIS; DOUBLE-EDGED-SWORD; PHASE-II TRIAL; ER STRESS; CELL-DEATH; ET-18-OCH3 EDELFOSINE; VISCERAL LEISHMANIASIS	Pancreatic ductal adenocarcinoma (PDAC), the most common malignancy of the pancreas, shows a dismal and grim overall prognosis and survival rate, which have remained virtually unchanged for over half a century. PDAC is the most lethal of all cancers, with the highest mortality-to-incidence ratio. PDAC responds poorly to current therapies and remains an incurable malignancy. Therefore, novel thera…	[Mollinedo, Faustino; Gajate, Consuelo] CSIC, Ctr Invest Biol Margarita Salas, Lab Cell Death & Canc Therapy, Dept Mol Biomed, C Ramiro de Maeztu 9, E-28040 Madrid, Spain	Consejo Superior de Investigaciones Cientificas (CSIC); CSIC - Centro de Investigaciones Biologicas (CIB)	Mollinedo, F (通讯作者)，CSIC, Ctr Invest Biol Margarita Salas, Lab Cell Death & Canc Therapy, Dept Mol Biomed, C Ramiro de Maeztu 9, E-28040 Madrid, Spain.	fmollin@cib.csic.es; consuelogajate@gmail.com	Mollinedo, Faustino/M-9024-2016	Mollinedo, Faustino/0000-0002-4939-2434	Spanish Ministry of Science, Innovation, and Universities [SAF2017-89672-R]	Spanish Ministry of Science, Innovation, and Universities(Spanish Government)	This work was supported by the Spanish Ministry of Science, Innovation, and Universities (SAF2017-89672-R grant).	Abbassi R, 2019, TRANSL GASTROENT HEP, V4, DOI 10.21037/tgh.2019.06.09; Adamska A, 2017, INT J MOL SCI, V18, DOI 10.3390/ijms18071338; Ahrendt SA, 2002, ONCOLOGY-NY, V16, P725; Amanam I, 2018, CANCERS, V10, DOI 10.3390/cancers10020036; Arnold M, 2015, LANCET ONCOL, V16, P36, DOI 10.1016/S1470-2045(14)71123-4; Artinyan A, 2008, HPB, V10, P371, DOI 10.1080/13651820802291233; Ataey Amin, 2020, J Pre…	255	5	5	2	5	MDPI	BASEL	ST ALBAN-ANLAGE 66, CH-4052 BASEL, SWITZERLAND		2072-6694		CANCERS	Cancers	AUG	2021	13	16
J	Piffoux, M; Eriau, E; Cassier, PA				Piffoux, Max; Eriau, Erwan; Cassier, Philippe A.			Autophagy as a therapeutic target in pancreatic cancer	BRITISH JOURNAL OF CANCER			English	Review							CALORIC RESTRICTION MIMETICS; HMGB1 EXPRESSION; KINASE ULK1; LC3B PUNCTA; BECLIN 1; INHIBITION; CELLS; TUMORS; GEMCITABINE; PROGRESSION	Pancreatic ductal adenocarcinoma (PDAC) is characterised by early metastasis and resistance to anti-cancer therapy, leading to an overall poor prognosis. Despite continued research efforts, no targeted therapy has yet shown meaningful efficacy in PDAC; mutations in the oncogene KRAS and the tumour suppressor TP53, which are the most common genomic alterations in PDAC, have so far shown poor clini…	[Piffoux, Max; Cassier, Philippe A.] Ctr Leon Berard, Dept Med Oncol, Lyon, France; [Piffoux, Max] INSERM, UMR Interact Cellules Souches Niches Physiol Tume, Villejuif, France; [Piffoux, Max] Univ Paris, Lab Mat & Syst Complexes, Paris, France; [Eriau, Erwan] Ctr Rech Cordeliers, Team 11, Metab, Canc,Immun,UMR S1138, Paris, France; [Cassier, Philippe A.] Ctr Leon Berard, CNRS 5286, Ctr Rech Cance…	UNICANCER; Centre Leon Berard; Institut National de la Sante et de la Recherche Medicale (Inserm); UDICE-French Research Universities; Universite Paris Cite; Institut National de la Sante et de la Recherche Medicale (Inserm); UDICE-French Research Universities; Sorbonne Universite; Universite Paris Cite; Centre National de la Recherche Scientifique (CNRS); CNRS - National Institute for Biology (I…	Cassier, PA (通讯作者)，Ctr Leon Berard, Dept Med Oncol, Lyon, France.; Cassier, PA (通讯作者)，Ctr Leon Berard, CNRS 5286, Ctr Rech Cancerol LYON CRCL, INSERM,TGF & Pancreat Canc Lab,UMR 1052, Lyon, France.	philippe.cassier@lyon.unicancer.fr	ERIAU, Erwan/ABD-5941-2020	ERIAU, Erwan/0000-0003-2657-5454; CASSIER, Philippe/0000-0003-3857-1688; Piffoux, Max/0000-0002-7806-101X				Agrotis A, 2020, CELLS-BASEL, V9, DOI 10.3390/cells9010053; Agrotis A, 2019, AUTOPHAGY, V15, P976, DOI 10.1080/15548627.2019.1569925; Aguirre AJ, 2017, CANCER CELL, V32, P185, DOI 10.1016/j.ccell.2017.07.007; Amaravadi R, 2016, GENE DEV, V30, P1913, DOI 10.1101/gad.287524.116; Amaravadi RK, 2019, CANCER DISCOV, V9, P1167, DOI 10.1158/2159-8290.CD-19-0292; Amaravadi RK, 2012, AUTOPHAGY, V8, P1383,…	126	78	80	8	18	SPRINGERNATURE	LONDON	CAMPUS, 4 CRINAN ST, LONDON, N1 9XW, ENGLAND	0007-0920	1532-1827		BRIT J CANCER	Br. J. Cancer	2023-01-19	2021	124	2
J	Blum, R; Kloog, Y				Blum, R.; Kloog, Y.			Metabolism addiction in pancreatic cancer	CELL DEATH & DISEASE			English	Review						pancreatic cancer; oncogenic Ras; metabolism; glutamine metabolism; glycolysis; pentose phosphate pathway	HYPOXIA-INDUCIBLE FACTOR-1-ALPHA; ENDOTHELIAL GROWTH-FACTOR; RAS GENE-MUTATIONS; CELL-DEATH; LACTATE-DEHYDROGENASE; SIGNALING PATHWAY; ACTIVATED AKT; END-PRODUCTS; TUMOR-GROWTH; FACTOR-ALPHA	Pancreatic ductal adenocarcinoma, an aggressively invasive, treatment-resistant malignancy and the fourth leading cause of cancer deaths in the United States, is usually detectable only when already inevitably fatal. Despite advances in genetic screening, mapping and molecular characterization, its pathology remains largely elusive. Renewed research interest in longstanding doctrines of tumor met…	[Blum, R.] NYU, Sch Med, Smilow Res Ctr, Dept Pathol, New York, NY 10016 USA; [Blum, R.] NYU, Sch Med, Smilow Res Ctr, Inst Canc, New York, NY 10016 USA; [Kloog, Y.] Tel Aviv Univ, Dept Neurobiol, IL-69978 Tel Aviv, Israel	New York University; New York University; Tel Aviv University	Blum, R (通讯作者)，NYU, Sch Med, Smilow Res Ctr, Dept Pathol, New York, NY 10016 USA.	blumroy@gmail.com		Blum, Roy/0000-0002-3987-7198	Israel Science Foundation [06049200403]; Prajs-Drimmer Institute for the Development of Anti-Degenerative Disease Drugs	Israel Science Foundation(Israel Science Foundation); Prajs-Drimmer Institute for the Development of Anti-Degenerative Disease Drugs	We thank Ms. Shirley Smith for editorial assistance. This work was supported by an Israel Science Foundation Grant 06049200403 (YK), and by the Prajs-Drimmer Institute for the Development of Anti-Degenerative Disease Drugs (YK). YK is the incumbent of the Jack H Skirball Chair in Applied Neurobiology.	Abe R, 2008, CURR PHARM DESIGN, V14, P940, DOI 10.2174/138161208784139765; Akakura N, 2001, CANCER RES, V61, P6548; Alexiou P, 2010, CURR MED CHEM, V17, P2232, DOI 10.2174/092986710791331086; Altomare DA, 2003, J CELL BIOCHEM, V88, P470, DOI 10.1002/jcb.10287; Amedei A, 2013, CANCER IMMUNOL IMMUN, V62, P1249, DOI 10.1007/s00262-013-1429-3; Asano T, 2004, ONCOGENE, V23, P8571, DOI 10.1038/sj.onc.1…	170	96	96	2	23	SPRINGERNATURE	LONDON	CAMPUS, 4 CRINAN ST, LONDON, N1 9XW, ENGLAND	2041-4889			CELL DEATH DIS	Cell Death Dis.	FEB	2014	5
J	Kundranda, M; Kachaamy, T				Kundranda, Madappa; Kachaamy, Toufic			Promising new therapies in advanced pancreatic adenocarcinomas	FUTURE ONCOLOGY			English	Review						autophagy; EGFR; JAK-STAT; oncolytic virus; pancreatic ductal adenocarcinoma; sonic hedgehog; stroma; tumor microenvironment	GROWTH-FACTOR RECEPTOR; NATIONAL-CANCER-INSTITUTE; GANITUMAB AMG 479; PHASE-III TRIAL; MONOCLONAL-ANTIBODY; 1ST-LINE TREATMENT; GEMCITABINE; CARCINOMA; COMBINATION; INHIBITOR	Pancreatic ductal adenocarcinoma is a lethal disease due to late diagnosis, early metastasis and the lack of effective therapies. In patients with metastatic disease, 1-year survival ranges from 17 to 23% and 5-year survival is less than 5%. This necessitates an urgent need for developing more effective therapies. Targeting the neoplastic cells has been largely ineffective due to the dense stroma…	[Kundranda, Madappa] Western Reg Med Ctr, Dept Med Oncol, Canc Treatment Ctr Amer, Goodyear, AZ 85338 USA; [Kachaamy, Toufic] Western Reg Med Ctr, Dept Gastroenterol, Canc Treatment Ctr Amer, Goodyear, AZ 85338 USA		Kundranda, M (通讯作者)，Western Reg Med Ctr, Dept Med Oncol, Canc Treatment Ctr Amer, 14200 W Fillmore St, Goodyear, AZ 85338 USA.	Madappa.Kundranda@ctca-hope.com			Celgene; Bayer phamaceuticals	Celgene(Bristol-Myers SquibbCelgene Corporation); Bayer phamaceuticals(Bayer AG)	M Kundranda reports serving on paid advisory boards for Celgene and Bayer phamaceuticals. The authors have no other relevant affiliations or financial involvement with any organization or entity with a financial interest in or financial conflict with the subject matter or materials discussed in the manuscript apart from those disclosed.	Bailey JM, 2008, CLIN CANCER RES, V14, P5995, DOI 10.1158/1078-0432.CCR-08-0291; Beatty GL, 2011, SCIENCE, V331, P1612, DOI 10.1126/science.1198443; Beltran PJ, 2009, MOL CANCER THER, V8, P1095, DOI 10.1158/1535-7163.MCT-08-1171; Ben-Kasus T, 2009, P NATL ACAD SCI USA, V106, P3294, DOI 10.1073/pnas.0812059106; Bianco R, 2003, ONCOGENE, V22, P2812, DOI 10.1038/sj.onc.1206388; Bischoff JR, 1996, SC…	72	9	9	1	6	FUTURE MEDICINE LTD	LONDON	UNITEC HOUSE, 3RD FLOOR, 2 ALBERT PLACE, FINCHLEY CENTRAL, LONDON, N3 1QB, ENGLAND	1479-6694	1744-8301		FUTURE ONCOL	Future Oncol.		2014	10	16
J	Wang, F				Wang, Feng			COMBINED INHIBITION OF AUTOPHAGY AND GLYCOLYSIS SIGNIFICANTLY SABOTAGES PANCREATIC CANCER CELLS	ACTA MEDICA MEDITERRANEA			English	Article						Pancreatic cancer cell lines; autophagy; glycolysis; hypoxia-inducible factor-1	STATISTICS; METABOLISM; HYPOXIA; STROMA	Background: Pancreatic ductal adenocarcinoma (PDAC) accounts for 90% of pancreatic cancers, and KRAS mutation are present in 95% of PDACs. KRAS-mutated PDAC has enhanced dependence on autophagy and glycolysis. However, the mechanism of elevated levels of autophagy and glycolysis in pancreatic cancer cells remains unclear, and intervention of autophagy or glycolysis only inhibits the growth of can…	[Wang, Feng] Nankai Hosp, Lab Acute Abdomen Dis Associated Organ Injury & R, 6 Changjiang Rd, Tianjin 300100, Peoples R China		Wang, F (通讯作者)，Nankai Hosp, Lab Acute Abdomen Dis Associated Organ Injury & R, 6 Changjiang Rd, Tianjin 300100, Peoples R China.	fengwangpi@126.com						Ariosa AR, 2021, BBA-MOL BASIS DIS, V1867, DOI 10.1016/j.bbadis.2021.166262; Baek G, 2014, CELL REP, V9, P2233, DOI 10.1016/j.celrep.2014.11.025; Brisson L, 2016, CANCER CELL, V30, P418, DOI 10.1016/j.ccell.2016.08.005; Bryant KL, 2019, NAT MED, V25, P628, DOI 10.1038/s41591-019-0368-8; Chen WQ, 2016, CA-CANCER J CLIN, V66, P115, DOI 10.3322/caac.21338; Encarnacion-Rosado J, 2021, NAT REV GASTRO …	28	0	0	0	0	CARBONE EDITORE	PALERMO	VIA QUINTINO SELLA, 68, PALERMO, 90139, ITALY	0393-6384	2283-9720		ACTA MEDICA MEDITERR	Acta Medica Mediterr.		2023	39	1
J	Ma, Y; Nikfarjam, M; He, H				Ma, Yi; Nikfarjam, Mehrdad; He, Hong			The trilogy of P21 activated kinase, autophagy and immune evasion in pancreatic ductal adenocarcinoma	CANCER LETTERS			English	Article						Pancreatic cancer; P21 activated kinase; Autophagy; Immune evasion	4 PAK4; P21-ACTIVATED KINASES; CANCER CELLS; GROUP-I; INHIBITION; SURVIVAL; PROMOTES; IMMUNOTHERAPY; GEMCITABINE; SENSITIVITY	Pancreatic Ductal Adenocarcinoma (PDA) is one of the most lethal types of cancer with a dismal prognosis. KRAS mutation is a commonly identified oncogene in PDA tumorigenesis and P21-activated kinases (PAKs) are its downstream mediator. While PAK1 is more well-studied, PAK4 also attracted increasing interest. In PDA, PAK inhibition not only reduces cancer cell viability but also sensitises it to …	[Ma, Yi; Nikfarjam, Mehrdad; He, Hong] Univ Melbourne, Dept Surg, Austin Precinct, 145 Studley Rd, Heidelberg, Vic 3084, Australia; [Nikfarjam, Mehrdad] Austin Hlth, Dept Hepatopancreat Biliary Surg, 145 Studley Rd, Heidelberg, Vic 3084, Australia	University of Melbourne; Austin Research Institute; Florey Institute of Neuroscience & Mental Health	He, H (通讯作者)，Univ Melbourne, Dept Surg, Austin Hlth, 145 Studley Rd, Heidelberg, Vic 3084, Australia.	hong.he@unimelb.edu.au			Pancare Foundation; Austin Medical Research Foundation [HH-2021, MN-2020]; MDHS (Medicine Dental Health Science, University of Melbourne) [MN2020, HH and CA 2021]	Pancare Foundation; Austin Medical Research Foundation; MDHS (Medicine Dental Health Science, University of Melbourne)	This work was supported by grants from the Pancare Foundation, Austin Medical Research Foundation (HH-2021, MN-2020) and MDHS (Medicine Dental Health Science, University of Melbourne) Seeding Ideas Grants (MN2020, HH and CA 2021) .	Aboukameel A, 2017, MOL CANCER THER, V16, P76, DOI 10.1158/1535-7163.MCT-16-0205; Abril-Rodriguez G, 2020, NAT CANCER, V1, P46, DOI 10.1038/s43018-019-0003-0; Abu Aboud O, 2016, MOL CANCER THER, V15, P2119, DOI 10.1158/1535-7163.MCT-16-0197; Adamska Aleksandra, 2018, Advances in Biological Regulation, V68, P77, DOI 10.1016/j.jbior.2017.11.007; Adamska A, 2017, INT J MOL SCI, V18, DOI 10.3390/ijms…	112	1	1	8	10	ELSEVIER IRELAND LTD	CLARE	ELSEVIER HOUSE, BROOKVALE PLAZA, EAST PARK SHANNON, CO, CLARE, 00000, IRELAND	0304-3835	1872-7980		CANCER LETT	Cancer Lett.	2023-11-01	2022	548
J	Li, JB; Kang, R; Tang, DL				Li, Jingbo; Kang, Rui; Tang, Daolin			Cellular and molecular mechanisms of perineural invasion of pancreatic ductal adenocarcinoma	CANCER COMMUNICATIONS			English	Review						neurotrophins; pancreatic ductal adenocarcinoma; perineural invasion; schwann cells; tumor microenvironment	LONG-TERM SURVIVAL; NEUROTROPHIC FACTOR; CLINICAL-SIGNIFICANCE; CANCER CELLS; CLINICOPATHOLOGICAL FEATURES; AUTOPHAGY INHIBITION; RET PROTOONCOGENE; NEURAL PLASTICITY; TUMOR PROGRESSION; SYNUCLEIN-GAMMA	Pancreatic ductal adenocarcinoma (PDAC) is an aggressive malignant disease with a unique tumor microenvironment surrounded by an interlaced network of cancer and noncancerous cells. Recent works have revealed that the dynamic interaction between cancer cells and neuronal cells leads to perineural invasion (PNI), a clinical pathological feature of PDAC. The formation and function of PNI are dually…	[Li, Jingbo; Kang, Rui; Tang, Daolin] UT Southwestern Med Ctr, Dept Surg, Dallas, TX 75390 USA	University of Texas System; University of Texas Southwestern Medical Center Dallas	Tang, DL (通讯作者)，UT Southwestern Med Ctr, Dept Surg, Dallas, TX 75390 USA.	daolin.tang@utsouthwestern.edu	Tang, Daolin/ABD-5062-2021; Kang, Rui/ABD-5291-2021; Tang, Daolin/B-2905-2010	Tang, Daolin/0000-0002-1903-6180; Kang, Rui/0000-0003-2725-1574;				Abiatari I, 2009, MOL CANCER THER, V8, P1494, DOI 10.1158/1535-7163.MCT-08-0755; Ahmed S, 2017, J CLIN MED, V6, DOI 10.3390/jcm6010005; Airaksinen MS, 2002, NAT REV NEUROSCI, V3, P383, DOI 10.1038/nrn812; Albanese C, 2010, MOL CANCER THER, V9, P2243, DOI 10.1158/1535-7163.MCT-10-0190; Alrawashdeh W, 2019, MOL ONCOL, V13, P1075, DOI 10.1002/1878-0261.12463; [Anonymous], 2016, CANCER DISCOV, V6, P4…	141	14	16	6	28	WILEY	HOBOKEN	111 RIVER ST, HOBOKEN 07030-5774, NJ USA		2523-3548		CANCER COMMUN	Cancer Commun.	AUG	2021	41	8
J	Iovanna, JL				Iovanna, Juan L.			Autophagy induced during Pancreatitis Promotes KRAS-Dependent Transformation in the Pancreas	FRONTIERS IN ONCOLOGY			English	Review						VMP1; pancreatic cancer; pancreatitis; autophagy; chloroquine; KRAS	CELL-DEATH; CANCER; VMP1; PROTEINS; INDUCTION	Pancreatitis is an inflammatory disease that both facilitates and accelerates the transformation of pancreatic cells upon activation of the KRAS oncogene. Autophagy is proposed to be one of the cellular mechanisms contributing to pancreatic carcinogenesis, especially during initial stages in which the KRAS oncogene appears to play a key role. Autophagy is also strongly induced during pancreatitis…	[Iovanna, Juan L.] Aix Marseille Univ, CNRS UMR 7258, INSERM U1068, CRCM, Marseille, France; [Iovanna, Juan L.] Inst Paoli Calmettes, Parc Sci & Technol Luminy, Marseille, France	Centre National de la Recherche Scientifique (CNRS); CNRS - National Institute for Biology (INSB); Institut National de la Sante et de la Recherche Medicale (Inserm); UDICE-French Research Universities; Aix-Marseille Universite; UNICANCER; Institut Paoli-Calmette (IPC); UDICE-French Research Universities; Aix-Marseille Universite; UNICANCER; Institut Paoli-Calmette (IPC)	Iovanna, JL (通讯作者)，Aix Marseille Univ, CNRS UMR 7258, INSERM U1068, CRCM, Marseille, France.; Iovanna, JL (通讯作者)，Inst Paoli Calmettes, Parc Sci & Technol Luminy, Marseille, France.	juan.iovanna@inserm.fr	Iovanna, Juan/M-9805-2017	Iovanna, Juan/0000-0003-1822-2237	La Ligue Contre le Cancer; INCa; Canceropole PACA; DGOS (labellisation SIRIC); INSERM	La Ligue Contre le Cancer(Ligue nationale contre le cancer); INCa(Institut National du Cancer (INCA) France); Canceropole PACA(Region Grand-Est); DGOS (labellisation SIRIC); INSERM(Institut National de la Sante et de la Recherche Medicale (Inserm))	This work was supported by La Ligue Contre le Cancer, INCa, Canceropole PACA, DGOS (labellisation SIRIC) and INSERM.	Antonucci L, 2015, P NATL ACAD SCI USA, V112, pE6166, DOI 10.1073/pnas.1519384112; Bellodi C, 2009, J CLIN INVEST, V119, P1109, DOI 10.1172/JCI35660; Blum AE, 2016, CANCER RES, V76, P5628, DOI 10.1158/0008-5472.CAN-16-0979; Calvo-Garrido J, 2014, TRAFFIC, V15, P1235, DOI 10.1111/tra.12210; Calvo-Garrido J, 2010, AUTOPHAGY, V6, P100, DOI 10.4161/auto.6.1.10697; Diakopoulos KN, 2015, GASTROENTEROLO…	44	6	6	0	5	FRONTIERS MEDIA SA	LAUSANNE	AVENUE DU TRIBUNAL FEDERAL 34, LAUSANNE, CH-1015, SWITZERLAND	2234-943X			FRONT ONCOL	Front. Oncol.	2023-10-26	2016	6
J	Xu, ZJ; Li, PC; Wang, WQ; Liu, L				Xu, Zi-Jin; Li, Peng-Cheng; Wang, Wen-Quan; Liu, Liang			Identification of characteristic markers correlated with Th2 cell infiltration and metabolism molecular subtype in pancreatic adenocarcinoma	JOURNAL OF GASTROINTESTINAL ONCOLOGY			English	Article; Early Access						Pancreatic adenocarcinoma; immune cell infiltration; immunotherapy; molecular subtyping; tumor	TUMOR	Background: Pancreatic adenocarcinoma, the deadliest malignant cancer, has gradually become the third leading cause of cancer-related death. Multidisciplinary therapy has been difficult to implement because of the particularity of pancreatic adenocarcinoma. Research has increasingly indicated the significance of metabolic adaption in pancreatic adenocarcinoma. The difference in metabolism may inf…	[Xu, Zi-Jin; Wang, Wen-Quan; Liu, Liang] Fudan Univ, Zhongshan Hosp, Dept Pancreat Surg, Shanghai, Peoples R China; [Xu, Zi-Jin] Fudan Univ, Shanghai Canc Ctr, Dept Surg Training Base, Shanghai, Peoples R China; [Xu, Zi-Jin; Li, Peng-Cheng] Fudan Univ, Shanghai Med Coll, Dept Oncol, Shanghai, Peoples R China; [Wang, Wen-Quan; Liu, Liang] Fudan Univ, Zhongshan Hosp, Dept Pancreat Surg, 180 Feng Li…	Fudan University; Fudan University; Fudan University; Fudan University	Wang, WQ; Liu, L (通讯作者)，Fudan Univ, Zhongshan Hosp, Dept Pancreat Surg, 180 Feng Lin Rd, Shanghai 200032, Peoples R China.	wenquanwang09@fudan.edu.cn; liuliang.zlhospital@fudan.edu.cn			National Natural Science Foundation of China [81871941, 81827807, 81872366]	National Natural Science Foundation of China(National Natural Science Foundation of China (NSFC))	This work was supported by grants from theNational Natural Science Foundation of China (Nos. 81871941, 81827807, 81872366) . The funding agencies had no role in the study design, data collection and analyses, decision to publish, or preparation of the manuscript.	Biankin AV, 2009, GASTROENTEROLOGY, V137, P558, DOI 10.1053/j.gastro.2009.04.009; Bindea G, 2013, IMMUNITY, V39, P782, DOI 10.1016/j.immuni.2013.10.003; Chen X, 2021, NAT REV GASTRO HEPAT, V18, P804, DOI 10.1038/s41575-021-00486-6; Collisson EA, 2019, NAT REV GASTRO HEPAT, V16, P207, DOI 10.1038/s41575-019-0109-y; Collisson EA, 2011, NAT MED, V17, P500, DOI 10.1038/nm.2344; Conroy T, 2011, NEW EN…	47	0	0	1	1	AME PUBLISHING COMPANY	SHATIN	FLAT-RM C 16F, KINGS WING PLAZA 1, NO 3 KWAN ST, SHATIN, HONG KONG 00000, PEOPLES R CHINA	2078-6891	2219-679X		J GASTROINTEST ONCOL	J. Gastrointest. Oncol.
J	Seo, JW; Choi, J; Lee, SY; Sung, S; Yoo, HJ; Kang, MJ; Cheong, H; Son, J				Seo, Ju-Won; Choi, Jungwon; Lee, So-Yeon; Sung, Suhyun; Yoo, Hyun Ju; Kang, Min-Ji; Cheong, Heesun; Son, Jaekyoung			Autophagy is required for PDAC glutamine metabolism	SCIENTIFIC REPORTS			English	Article							PANCREATIC-CANCER; CELL BIOLOGY; PHOSPHORYLATION; NUTRIENT; PROTEIN; GROWTH; DEGRADATION; TRANSPORT; PATHWAYS; SURVIVAL	Macroautophagy (autophagy) is believed to maintain energy homeostasis by degrading unnecessary cellular components and molecules. Its implication in regulating cancer metabolism recently started to be uncovered. However, the precise roles of autophagy in cancer metabolism are still unclear. Here, we show that autophagy plays a critical role in glutamine metabolism, which is required for tumor sur…	[Seo, Ju-Won; Lee, So-Yeon; Kang, Min-Ji; Son, Jaekyoung] Univ Ulsan, Dept Biomed Sci, Coll Med, Seoul 138736, South Korea; [Choi, Jungwon; Sung, Suhyun; Cheong, Heesun] Natl Canc Ctr, Comparat Biomed Res Branch, Div Canc Biol, 323 Ilsan Ro, Goyang 410769, Gyeonggi Do, South Korea; [Yoo, Hyun Ju] Asan Med Ctr, Asan Inst Life Sci, Dept Convergence Med, Biomed Res Ctr, Seoul, South Korea; [Cheong, …	University of Ulsan; National Cancer Center - Korea (NCC); University of Ulsan; Asan Medical Center; National Cancer Center - Korea (NCC); University of Ulsan	Son, J (通讯作者)，Univ Ulsan, Dept Biomed Sci, Coll Med, Seoul 138736, South Korea.; Cheong, H (通讯作者)，Natl Canc Ctr, Comparat Biomed Res Branch, Div Canc Biol, 323 Ilsan Ro, Goyang 410769, Gyeonggi Do, South Korea.; Cheong, H (通讯作者)，Natl Canc Ctr, Grad Sch Canc Sci & Policy, Goyang 410769, South Korea.; Son, J (通讯作者)，Univ Ulsan, Asan Inst Life Sci, Coll Med, Asan Med Ctr, Seoul, South Korea.	heesunch@ncc.re.kr; jaekson@amc.seoul.kr		Cheong, Heesun/0000-0003-1946-107X	National R&D Program for Cancer Control, Ministry of Health & Welfare, Republic of Korea [1520050]; National Cancer Center Korea [NCC1410960]	National R&D Program for Cancer Control, Ministry of Health & Welfare, Republic of Korea(Ministry of Health & Welfare (MOHW), Republic of Korea); National Cancer Center Korea	We gratefully thank Prof. Seong Who Kim for providing GFP-LC3 plasmid and Sunshin Kim (National Cancer Center) for providing GFP-TFEB plasmid. We would also like to thank the microscopy supporting team (National Cancer Center) for confocal fluorescence microscopy analysis and the animal core facility (National Cancer Center). This study was supported by a grant from the National R&D Program for C…	BARSAGI D, 1986, SCIENCE, V233, P1061, DOI 10.1126/science.3090687; Ben-Josef E, 2008, INT J CLIN ONCOL, V13, P121, DOI 10.1007/s10147-007-0763-x; Bjorkoy G, 2009, METHOD ENZYMOL, V452, P181, DOI 10.1016/S0076-6879(08)03612-4; Chakrabarti G, 2015, CANCER METAB, V3, DOI 10.1186/s40170-015-0137-1; Commisso C, 2013, NATURE, V497, P633, DOI 10.1038/nature12138; DeBerardinis RJ, 2010, ONCOGENE, V29, P…	44	52	52	2	17	NATURE PUBLISHING GROUP	LONDON	MACMILLAN BUILDING, 4 CRINAN ST, LONDON N1 9XW, ENGLAND	2045-2322			SCI REP-UK	Sci Rep	2023-11-28	2016	6
J	Suzuki, R; Kang, YA; Li, XQ; Roife, D; Zhang, R; Fleming, JB				Suzuki, Rei; Kang, Ya'an; Li, Xinqun; Roife, David; Zhang, Ran; Fleming, Jason B.			Genistein Potentiates the Antitumor Effect of 5-Fluorouracil by Inducing Apoptosis and Autophagy in Human Pancreatic Cancer Cells	ANTICANCER RESEARCH			English	Article						Pancreatic ductal adenocarcinoma; apoptosis; autophagy; cell death; genistein; 5-fluorouracil	CYTOPROTECTIVE AUTOPHAGY; MOLECULAR EVIDENCE; BISPHENOL-A; IN-VITRO; GEMCITABINE; INHIBITION; COMBINATION; PROGRESSION; CISPLATIN; RADIATION	Background: Although 5-fluorouracil (5-FU)-based combination chemotherapy (i.e. FOLFIRINOX) has demonstrated effectiveness against pancreatic cancer, novel therapeutic strategies must be developed to increase the therapeutic window of these cytotoxic agents. Genistein is a soy-derived isoflavone with pleiotropic biological effects that can enhance the antitumor effect of chemotherapeutic agents. …	[Suzuki, Rei] Univ Texas MD Anderson Canc Ctr, Dept Gastroenterol, Houston, TX 77030 USA; [Kang, Ya'an; Li, Xinqun; Roife, David; Zhang, Ran; Fleming, Jason B.] Univ Texas MD Anderson Canc Ctr, Dept Surg Oncol, Houston, TX 77030 USA	University of Texas System; UTMD Anderson Cancer Center; University of Texas System; UTMD Anderson Cancer Center	Fleming, JB (通讯作者)，Univ Texas MD Anderson Canc Ctr, Div Surg, Dept Surg Oncol, 1515 Holcombe Blvd,Unit 1484, Houston, TX 77030 USA.	jbflemin@mdanderson.org	Suzuki, Rei/S-8531-2017	Suzuki, Rei/0000-0002-4049-0484; Roife, David/0000-0001-9052-2248	National Institutes of Health through MD Anderson's Cancer Center Support Grant [CA016672]; Astellas Foundation for Research on Metabolic Disorders; Various Donors Pancreatic Research Fund	National Institutes of Health through MD Anderson's Cancer Center Support Grant(United States Department of Health & Human ServicesNational Institutes of Health (NIH) - USA); Astellas Foundation for Research on Metabolic Disorders; Various Donors Pancreatic Research Fund	This research was supported in part by the National Institutes of Health through MD Anderson's Cancer Center Support Grant CA016672. We acknowledge the Astellas Foundation for Research on Metabolic Disorders for financial support to RS and the Various Donors Pancreatic Research Fund supporting JBF.	Banerjee S, 2005, CANCER RES, V65, P9064, DOI 10.1158/0008-5472.CAN-05-1330; Banerjee S, 2007, INT J CANCER, V120, P906, DOI 10.1002/ijc.22332; Banerjee S, 2011, INT J CANCER, V128, P1240, DOI 10.1002/ijc.25658; Bristol ML, 2012, AUTOPHAGY, V8, P739, DOI 10.4161/auto.19313; Chang Z, 2013, CLIN CANCER RES, V19, P549, DOI 10.1158/1078-0432.CCR-12-0032; Conroy T, 2013, CURR ONCOL REP, V15, P182, DOI…	25	63	68	0	12	INT INST ANTICANCER RESEARCH	ATHENS	EDITORIAL OFFICE 1ST KM KAPANDRITIOU-KALAMOU RD KAPANDRITI, PO BOX 22, ATHENS 19014, GREECE	0250-7005	1791-7530		ANTICANCER RES	Anticancer Res.	SEP	2014	34	9
J	Ma, T; Chen, W; Zhi, X; Liu, H; Zhou, Y; Chen, BW; Hu, LQ; Shen, J; Zheng, XX; Zhang, SF; Zhang, B; Li, HJ; Liang, TB				Ma, Tao; Chen, Wei; Zhi, Xiao; Liu, Hao; Zhou, Yue; Chen, Brayant Wei; Hu, Liqiang; Shen, Jian; Zheng, Xiaoxiao; Zhang, Shufen; Zhang, Bo; Li, Haijun; Liang, Tingbo			USP9X inhibition improves gemcitabine sensitivity in pancreatic cancer by inhibiting autophagy	CANCER LETTERS			English	Article						Chemo-resistance; Degrasyn; Chloroquine; Ubiquitin-specific protease	DRUG-RESISTANCE; CELLS; SURVIVAL	Gemcitabine is the cornerstone of pancreatic cancer treatment. Although effective in most patients, development of tumor resistance to gemcitabine can critically limit its efficacy. The mechanisms responsible for this phenomenon remain elusive, but evidence suggests that ubiquitin-specific peptidases (USPs) may be key regulators in cancer chemo-resistance. The present study aimed to investigate t…	[Ma, Tao; Chen, Wei; Zhi, Xiao; Liu, Hao; Zhou, Yue; Chen, Brayant Wei; Hu, Liqiang; Shen, Jian; Zheng, Xiaoxiao; Zhang, Shufen; Liang, Tingbo] Zhejiang Univ, Sch Med, Dept Hepatobiliary & Pancreat Surg, Affiliated Hosp 2, 88 Jiefang Rd, Hangzhou 310009, Zhejiang, Peoples R China; [Zhang, Bo; Li, Haijun] Shenzhen Univ, Affiliated Hosp 3, Dept Gen Surg, Shenzhen Luohu Peoples Hosp, Shenzhen 518000…	Zhejiang University; Shenzhen University	Liang, TB (通讯作者)，Zhejiang Univ, Sch Med, Dept Hepatobiliary & Pancreat Surg, Affiliated Hosp 2, 88 Jiefang Rd, Hangzhou 310009, Zhejiang, Peoples R China.; Li, HJ (通讯作者)，Shenzhen Univ, Affiliated Hosp 3, Dept Gen Surg, Shenzhen Luohu Peoples Hosp, Shenzhen 518000, Guangdong, Peoples R China.	lhjun3408@163.com; liangtingbo@zju.edu.cn	Chen, Wei/X-6211-2019		National High Technology Research and Development Program of China [SS2015AA020405, SS2014AA020533]; Zhejiang Provincial Natural Science Foundation of China [LQ13H160006]; Key Innovative Team for the Diagnosis and Treatment of Pancreatic Cancer of Zhejiang Province [2013TD06]; Key Program of the National Natural Science Foundation of China [81530079]; National Natural Science Foundation of China …	National High Technology Research and Development Program of China(National High Technology Research and Development Program of China); Zhejiang Provincial Natural Science Foundation of China(Natural Science Foundation of Zhejiang Province); Key Innovative Team for the Diagnosis and Treatment of Pancreatic Cancer of Zhejiang Province; Key Program of the National Natural Science Foundation of Chin…	This work was financially supported by the National High Technology Research and Development Program of China (SS2015AA020405 and SS2014AA020533), Zhejiang Provincial Natural Science Foundation of China (LQ13H160006), Key Innovative Team for the Diagnosis and Treatment of Pancreatic Cancer of Zhejiang Province (2013TD06), Key Program of the National Natural Science Foundation of China (81530079) …	Ajabnoor GMA, 2012, CELL DEATH DIS, V3, DOI 10.1038/cddis.2011.139; Burris HA, 1997, J CLIN ONCOL, V15, P2403, DOI 10.1200/JCO.1997.15.6.2403; Cox JL, 2014, CANCER BIOL THER, V15, P1042, DOI 10.4161/cbt.29182; Engel K, 2014, ONCOL RES TREAT, V37, P69; Fu PF, 2017, AM J TRANSL RES, V9, P1783; Galluzzi L, 2014, CELL, V159, P1263, DOI 10.1016/j.cell.2014.11.006; Ghosh C, 2016, PANCREAS, V45, P1507; …	29	35	35	3	37	ELSEVIER IRELAND LTD	CLARE	ELSEVIER HOUSE, BROOKVALE PLAZA, EAST PARK SHANNON, CO, CLARE, 00000, IRELAND	0304-3835	1872-7980		CANCER LETT	Cancer Lett.		2018	436
J	Gu, DN; Jiang, MJ; Mei, Z; Dai, JJ; Dai, CY; Fang, C; Huang, Q; Tian, L				Gu, Dian-na; Jiang, Ming-jie; Mei, Zhu; Dai, Juan-juan; Dai, Chen-yun; Fang, Chi; Huang, Qian; Tian, Ling			microRNA-7 impairs autophagy-derived pools of glucose to suppress pancreatic cancer progression	CANCER LETTERS			English	Article						Pancreatic cancer; microRNA-7; Autophagy; Aerobic glycolysis; Cancer metabolism	GROWTH-FACTOR RECEPTOR; GASTRIC-CANCER; CELLS; METABOLISM; MIR-7; PATHWAY; TARGETS; KINASE; RNA	Pancreatic cancer commonly addicts to aerobic glycolysis, and abnormally activates autophagy to adapt the stringent metabolic microenvironment. microRNA-7 (miR-7) was supposed to modulate various gastrointestinal cancer progression. We wonder whether miR-7 could destroy the reprogrammed metabolic homeostasis in pancreatic cancer via modulating the level of autophagy, and further affect tumor prol…	[Gu, Dian-na; Jiang, Ming-jie; Dai, Chen-yun; Fang, Chi; Tian, Ling] Shanghai Jiao Tong Univ, Sch Med, Shanghai Gen Hosp, Inst Translat Med, Shanghai 201620, Peoples R China; [Gu, Dian-na; Jiang, Ming-jie; Mei, Zhu; Dai, Juan-juan; Fang, Chi; Huang, Qian; Tian, Ling] Shanghai Jiao Tong Univ, Sch Med, Shanghai Gen Hosp, Shanghai Key Lab Pancreat Dis, Shanghai 201620, Peoples R China; [Mei, Zhu; Da…	Shanghai Jiao Tong University; Shanghai Jiao Tong University; Shanghai Jiao Tong University; Shanghai Jiao Tong University	Tian, L (通讯作者)，Shanghai Gen Hosp, Sci Bldg Rm 205,New Songjiang Rd 650, Shanghai 201620, Peoples R China.	TL09168@hotmail.com		Jiang, Mingjie/0000-0001-8798-9904	Natural Science Foundation of Shanghai [16ZR1427500]; National Natural Science Foundation of China [81120108017, 81572951]	Natural Science Foundation of Shanghai(Natural Science Foundation of Shanghai); National Natural Science Foundation of China(National Natural Science Foundation of China (NSFC))	We are thankful for the funding of the Natural Science Foundation of Shanghai (No. 16ZR1427500), and National Natural Science Foundation of China (No. 81120108017, & No. 81572951).	Blum R, 2014, CELL DEATH DIS, V5, DOI 10.1038/cddis.2014.38; Chan B, 2015, CANCER LETT, V356, P301, DOI 10.1016/j.canlet.2014.10.011; Chou YT, 2010, CANCER RES, V70, P8822, DOI 10.1158/0008-5472.CAN-10-0638; Eichner LJ, 2010, CELL METAB, V12, P352, DOI 10.1016/j.cmet.2010.09.002; Falasca M, 2016, BBA-REV CANCER, V1865, P123, DOI 10.1016/j.bbcan.2016.01.001; Fang YX, 2012, HEPATOLOGY, V55, P1852, …	50	62	65	2	39	ELSEVIER IRELAND LTD	CLARE	ELSEVIER HOUSE, BROOKVALE PLAZA, EAST PARK SHANNON, CO, CLARE, 00000, IRELAND	0304-3835	1872-7980		CANCER LETT	Cancer Lett.	2023-08-01	2017	400
J	Bianchini, M; Giambelluca, M; Scavuzzo, MC; Di Franco, G; Guadagni, S; Palmeri, M; Furbetta, N; Gianardi, D; Costa, A; Gentiluomo, M; Gaeta, R; Pollina, LE; Falcone, A; Vivaldi, C; Di Candio, G; Biagioni, F; Busceti, CL; Soldani, P; Puglisi-Allegra, S; Morelli, L; Fornai, F				Bianchini, Matteo; Giambelluca, Maria; Scavuzzo, Maria Concetta; Di Franco, Gregorio; Guadagni, Simone; Palmeri, Matteo; Furbetta, Niccolo; Gianardi, Desiree; Costa, Aurelio; Gentiluomo, Manuel; Gaeta, Raffaele; Pollina, Luca Emanuele; Falcone, Alfredo; Vivaldi, Caterina; Di Candio, Giulio; Biagioni, Francesca; Busceti, Carla Letizia; Soldani, Paola; Puglisi-Allegra, Stefano; Morelli, Luca; Forna…			In Pancreatic Adenocarcinoma Alpha-Synuclein Increases and Marks Peri-Neural Infiltration	INTERNATIONAL JOURNAL OF MOLECULAR SCIENCES			English	Article						pancreatic ductal adenocarcinoma; alpha-synuclein; Western blotting; electron microscopy; neuroinvasion; electron-microscopy; ultrastructural stoichiometry	GAMMA-SYNUCLEIN; LEWY BODIES; DUCTAL ADENOCARCINOMA; PERINEURAL INVASION; PARKINSONS-DISEASE; PRION PROTEIN; CANCER; EXPRESSION; OVEREXPRESSION; AUTOPHAGY	alpha-Synuclein (alpha-syn) is a protein involved in neuronal degeneration. However, the family of synucleins has recently been demonstrated to be involved in the mechanisms of oncogenesis by selectively accelerating cellular processes leading to cancer. Pancreatic ductal adenocarcinoma (PDAC) is one of the most lethal human cancers, with a specifically high neurotropism. The molecular bases of t…	[Bianchini, Matteo; Di Franco, Gregorio; Guadagni, Simone; Palmeri, Matteo; Furbetta, Niccolo; Gianardi, Desiree; Di Candio, Giulio; Morelli, Luca] Univ Pisa, Dept Translat Res & New Technol Med & Surg, Gen Surg Unit, I-56124 Pisa, Italy; [Giambelluca, Maria; Scavuzzo, Maria Concetta; Soldani, Paola; Fornai, Francesco] Univ Pisa, Dept Translat Res & New Technol Med & Surg, Human Anat, I-56124 Pis…	University of Pisa; University of Pisa; University of Pisa; University of Pisa; University of Pisa; IRCCS Neuromed; University of Pisa	Morelli, L (通讯作者)，Univ Pisa, Dept Translat Res & New Technol Med & Surg, Gen Surg Unit, I-56124 Pisa, Italy.; Fornai, F (通讯作者)，Univ Pisa, Dept Translat Res & New Technol Med & Surg, Human Anat, I-56124 Pisa, Italy.; Fornai, F (通讯作者)，IRCCS Neuromed Ist Neurol Mediterraneo, I-86077 Pozzilli, Italy.; Morelli, L (通讯作者)，Univ Pisa, EndoCAS Ctr Comp Assisted Surg, I-56124 Pisa, Italy.	bianchini.matteo@yahoo.it; maria.giambelluca@dmu.unipi.it; mariaconcetta.scavuzzo@dmu.unipi.it; gregoriodifranco@gmail.com; simone5c@virgilio.it; palmeri.matteo@gmail.com; n.furbetta@hotmail.it; gianardi.d@gmail.com; aurelio.costa@uslnordovest.toscana.it; manuel.gentiluomo@biologia.unipi.it; raffaele.gaeta@med.unipi.it; l.pollina@ao-pisa.toscana.it; alfredo.falcone@unipi.it; caterinavivaldi@gmail…	Gentiluomo, Manuel/B-2441-2018; Palmeri, Matteo/GQH-9876-2022; Di Franco, Gregorio/H-5323-2018; Guadagni, Simone/AAC-5731-2022	Gentiluomo, Manuel/0000-0002-0366-9653; Palmeri, Matteo/0000-0002-9343-278X; giambelluca, maria/0000-0002-8715-9465; Di Franco, Gregorio/0000-0003-2156-369X; Guadagni, Simone/0000-0001-9072-8166; scavuzzo, maria concetta/0000-0002-4183-9393	ARPA private fundation; Tizzi private fundation; Ricerca Corrente, Ministry of Health, Italy [2021/FF Neuromed]	ARPA private fundation; Tizzi private fundation; Ricerca Corrente, Ministry of Health, Italy	The present manuscript was funded by ARPA private fundation, Tizzi private fundation and a grant from Ricerca Corrente, Ministry of Health, Italy, code number:2021/FF Neuromed.	Ahmad M, 2007, FASEB J, V21, P3419, DOI 10.1096/fj.07-8379rev; ALMOGUERA C, 1988, CELL, V53, P549, DOI 10.1016/0092-8674(88)90571-5; Alrawashdeh W, 2019, MOL ONCOL, V13, P1075, DOI 10.1002/1878-0261.12463; Barba L, 2022, MOVEMENT DISORD, V37, P669, DOI 10.1002/mds.28941; Bianchini M, 2021, WORLD J GASTROENTERO, V27, P7324, DOI 10.3748/wjg.v27.i42.7324; Bianchini M, 2020, PANCREATOLOGY, V20, P1218…	76	1	1	3	6	MDPI	BASEL	ST ALBAN-ANLAGE 66, CH-4052 BASEL, SWITZERLAND		1422-0067		INT J MOL SCI	Int. J. Mol. Sci.	APR	2022	23	7
[truncated: 363 more rows]
[truncated: 21 more columns]

## Sheet: raw data2
PT	AU	BA	BE	GP	AF	BF	CA	TI	SO	SE	BS	LA	DT	CT	CY	CL	SP	HO	DE	ID	AB	C1	C3	RP	EM	RI	OI	FU	FP	FX	CR	NR	TC	Z9	U1	U2	PU	PI	PA	SN	EI	BN	J9	JI	PD	PY	VL	IS	PN
[truncated: 501 more rows]
[truncated: 21 more columns]

## Sheet: raw data3
PT	AU	BA	BE	GP	AF	BF	CA	TI	SO	SE	BS	LA	DT	CT	CY	CL	SP	HO	DE	ID	AB	C1	C3	RP	EM	RI	OI	FU	FP	FX	CR	NR	TC	Z9	U1	U2	PU	PI	PA	SN	EI	BN	J9	JI	PD	PY	VL	IS	PN
[truncated: 296 more rows]
[truncated: 21 more columns]
