# Supplementary material for: Emerging trends and research foci in autophagy of pancreatic cancer: a bibliometric and visualized study
Source: Front Oncol. 2023 Jun 20;13:1220435. doi: 10.3389/fonc.2023.1220435 (PMC10319421; doi:10.3389/fonc.2023.1220435)
Supplement: Supplementary file 2 [file Table_2.xlsx]

## Sheet: all 
id	label	x	y	cluster	weight<Links>	weight<Total link strength>	weight<Occurrences>	score<Avg. pub. year>	score<Avg. citations>	score<Avg. norm. citations>
91	activated protein-kinase	0.0112	-0.5006	1	79	115	17	2017	41.8235	0.8663
107	acute myeloid-leukemia	0.2332	-0.8691	1	58	73	10	2018.7	42.5	1.0976
148	advanced solid tumors	0.3805	-0.5321	1	51	72	10	2018.22	57.8	1.2432
256	angiogenesis	-0.3822	-0.2575	1	110	185	23	2018.39	59.9565	1.9428
273	anti-cancer	-0.2906	-0.9243	1	23	26	5	2017	33.6	0.6953
296	anticancer	-0.6072	-0.5229	1	67	91	16	2019.13	20.75	0.6963
297	anticancer activity	-0.9663	-0.5171	1	13	14	5	2019.8	47.8	1.2696
316	antioxidant	-1.2269	0.2642	1	33	41	5	2015.6	55.2	0.9449
338	antitumor-activity	-0.2755	-0.0468	1	99	135	20	2019.1	25.9	0.7467
382	arsenic trioxide	-0.8127	-0.6255	1	36	50	6	2016.83	27.3333	0.4925
394	association	0.5154	0.0992	1	63	80	10	2018.1	36.5	0.7821
410	atg5	0.5464	0.5689	1	35	37	5	2019.2	23.6	0.6496
412	atg7	0.4929	0.44	1	32	40	6	2018.67	40.6667	0.9415
470	axis	-0.7193	0.6124	1	34	40	5	2018.6	44.6	2.6385
510	beclin 1	0.0364	-0.2988	1	83	114	15	2017	26.2	0.9124
513	beclin-1	-0.346	0.4836	1	81	125	16	2016.44	45.1875	0.8451
555	binding	-0.7017	0.1771	1	32	45	8	2017.86	30.5	0.6164
574	biogenesis	0.8378	0.1048	1	49	59	9	2020.33	67.5556	1.3244
590	biomarker	0.2816	-0.5712	1	60	71	11	2019.64	20.8182	0.5174
591	biomarkers	0.4011	-0.287	1	41	56	8	2019	12.375	0.3567
620	bortezomib	-1.041	-0.0705	1	39	53	6	2017.33	34	0.6918
640	breast-cancer	-0.4259	-0.4371	1	216	511	78	2018.52	40.0513	1.1188
641	breast-cancer cells	-0.0963	-0.3526	1	97	143	21	2018.24	42.9048	1.0605
667	c-myc	0.0805	-0.7971	1	45	58	9	2019.56	12.1111	0.3957
680	cachexia	-0.0282	-0.0206	1	19	21	6	2020.17	14.8333	0.6648
710	cancer cells	0.1684	-0.3663	1	118	185	29	2017.75	25.1379	0.5218
726	cancer progression	0.4525	-0.527	1	47	55	7	2019.29	55	1.2404
730	cancer stem cells	-0.2076	-0.2176	1	92	131	16	2018.06	62.25	1.2415
736	cancer therapy	-0.3133	-0.7834	1	75	92	11	2019.82	32.1818	1.4167
739	cancer-associated fibroblasts	0.2182	-1.1806	1	29	36	5	2018.75	22.2	0.5813
745	cancer-cells	0.0376	0.0551	1	147	261	40	2017.8	50.7	1.5398
772	carcinoma	-0.2797	0.2659	1	146	305	42	2017.8	30.6667	0.7623
777	carcinoma-cells	-0.6029	-0.7359	1	42	51	6	2016.5	36	0.7625
848	cell cycle arrest	-0.7281	-0.7106	1	41	50	8	2017.75	37.625	0.7535
855	cell lung-cancer	-0.0608	-0.4647	1	77	108	19	2019.42	56.9474	1.5897
871	cell-cycle arrest	-0.6126	-0.5957	1	42	57	10	2019.6	39.9	1.2273
880	cell-proliferation	-0.189	-0.7799	1	77	101	17	2019.69	21.5882	0.7173
881	cell-survival	0.5108	-0.071	1	73	90	12	2018.5	41.1667	1.2132
883	cells	0.1838	0.0868	1	240	759	130	2018.95	30.3231	0.8589
884	cells in-vitro	-0.9784	-0.4184	1	32	41	7	2019.29	41.7143	1.4104
910	cervical-cancer	-0.5341	-1.0561	1	49	62	8	2019.88	19.875	0.867
920	chaperone-mediated autophagy	0.0906	-0.436	1	65	86	14	2017.86	58.7143	1.2099
935	chemoresistance	-0.009	-0.3779	1	158	319	39	2019.85	21.8718	0.9374
953	chloroquine	-0.1881	-0.0289	1	130	242	32	2018.35	26.9375	0.6279
957	cholangiocarcinoma	-0.5348	-0.0196	1	45	52	6	2018.33	19.6667	0.5278
987	circular rna	0.4579	-0.9695	1	32	36	6	2020.5	48.3333	1.8292
994	cisplatin	-0.6553	0.0298	1	72	97	14	2018.43	33.1429	0.8339
1016	clinical trials	-0.5666	-0.2208	1	34	39	5	2021.75	14.6	3.6806
1046	colon cancer	-0.2824	0.0348	1	53	58	6	2019.33	22.6667	1.3181
1047	colon-cancer	-0.5081	-0.6041	1	68	96	16	2018.62	35.5	0.9813
1050	colorectal cancer	-0.5086	-0.3437	1	57	73	8	2018.25	24.5	0.7176
1052	colorectal-cancer	-0.216	-0.576	1	176	372	47	2019.74	30.8298	1.0152
1062	combination therapy	-0.7933	0.0802	1	45	55	8	2019.88	20.375	0.9481
1108	copper	-0.9018	-0.1507	1	31	33	5	2019.67	24.8	0.9918
1126	cross-talk	-0.5101	0.9126	1	32	40	5	2017.2	24.4	0.4732
1136	curcumin	-0.3307	-0.981	1	44	50	7	2019	45.8571	0.8118
1147	cycle arrest	-0.784	-0.1174	1	80	120	16	2018.19	26.75	1.0242
1241	delivery	0.304	-0.7399	1	48	63	9	2020.12	15.3333	0.4582
1275	diabetes	0.4394	-0.8587	1	53	63	7	2018.43	38.4286	0.791
1279	diabetes-mellitus	-0.3125	-0.491	1	36	40	6	2018.33	27.3333	0.6127
1288	diagnosis	0.3849	-0.8112	1	54	66	10	2020.7	9	0.8438
1309	differentiation	0.3063	-0.2723	1	71	89	14	2017.93	34.3571	0.8736
1335	discovery	0.2443	0.6558	1	58	76	12	2018.91	20.6667	0.723
1336	disease	-0.3948	0.2012	1	117	193	26	2017.76	59.2692	1.164
1349	dna	-0.5356	-0.497	1	36	38	7	2020	25.5714	1.0888
1353	dna methylation	-0.4917	-0.2177	1	26	28	5	2020	25.4	0.6975
1359	dna-damage response	-1.0216	-0.4789	1	21	27	6	2018.83	11.6667	0.2368
1379	double-blind	0.0639	-0.5742	1	49	54	10	2019.3	85.5	1.9487
1380	double-edged-sword	-0.7461	-0.4584	1	47	55	8	2018.38	26.125	0.6938
1384	down-regulation	-0.2249	-0.6701	1	174	358	48	2019.19	43.7917	1.3885
1410	drug resistance	-0.4568	-0.7197	1	75	116	15	2019.67	26.8667	0.9671
1420	drug-resistance	-0.1654	-0.6252	1	103	158	25	2018.71	24	0.8325
1435	dysfunction	0.4267	-0.3725	1	43	55	9	2019.78	22.7778	0.5523
1510	endoplasmic reticulum stress	-0.475	-0.5246	1	85	144	21	2018.14	23.6667	0.5672
1514	endoplasmic-reticulum	-0.3254	-0.1085	1	57	66	11	2019.1	32.8182	0.9269
1515	endoplasmic-reticulum stress	-0.311	-0.3685	1	194	435	59	2018.39	27.7966	0.8319
1522	endothelial growth-factor	-0.2961	0.1893	1	56	71	7	2018.86	25.5714	0.6297
1548	epidemiology	0.5848	-0.7405	1	40	51	8	2021.29	6.25	0.2337
1559	epigenetics	0.3645	-0.6948	1	41	44	5	2016.8	53.4	0.9147
1563	epithelial-mesenchymal transition	-0.077	-0.7221	1	192	435	56	2018.96	47.1607	1.356
1572	er stress	-0.3433	-0.1859	1	143	279	35	2019	18.4857	0.8208
1574	er-stress	0.158	-0.7467	1	34	37	6	2017.5	27	0.5669
1624	expression	0.1012	0.1074	1	351	1558	235	2018.56	27.0596	0.8314
1658	factor-kappa-b	-0.6828	-0.4152	1	61	84	9	2019	27	0.9217
1774	gastric cancer	-0.768	-0.3348	1	53	72	9	2018.78	15.8889	0.5224
1775	gastric-cancer	-0.4183	-0.8009	1	108	181	26	2019.4	24.4615	0.8644
1808	gene-expression	0.1492	-0.4712	1	89	138	24	2018	32.7917	0.8546
1850	glioblastoma	-0.8521	-0.2636	1	51	66	9	2019.11	22.8889	0.7327
1852	glioma	-0.6767	0.707	1	40	49	6	2017.17	29.6667	0.6081
1855	glioma-cells	-1.0506	-0.2661	1	40	45	7	2015.86	45.4286	0.8419
1862	glucose	0.8039	-0.2107	1	51	69	11	2018.9	93.9091	1.8985
1866	glucose metabolism	0.6627	-0.6246	1	31	34	5	2020.2	34.2	3.1196
1946	growth-factor receptor	-0.727	-0.2422	1	51	58	9	2018.56	15.2222	0.4348
1951	grp78	-0.6145	0.2066	1	30	37	5	2017.4	24.2	0.59
1989	head	-0.6624	0.5585	1	36	41	6	2020.5	10	1.1957
2032	hepatocellular carcinoma	-0.8653	0.042	1	45	51	7	2019.43	14.2857	0.5845
2033	hepatocellular-carcinoma	-0.124	-0.4237	1	178	400	57	2018.58	42.4561	1.269
2034	hepatocellular-carcinoma cells	-0.5481	-0.6489	1	56	77	12	2019.25	50	1.3419
2143	human hepatocellular-carcinoma	-0.8774	-0.3289	1	34	40	5	2019	11.8	0.5601
2155	human pancreatic-cancer	-0.4029	-0.0925	1	58	64	9	2018.44	47.8889	1.3266
2188	hypoxia-induced autophagy	-0.5492	0.3277	1	41	46	6	2017.67	46	1.1089
2190	hypoxia-inducible factor-1	0.04	-0.8905	1	23	26	5	2019.8	20.6	0.5619
2255	in-vitro	-0.6246	-0.1819	1	226	581	84	2018.2	30.1071	1.0325
2257	in-vivo	-0.375	0.0431	1	102	160	27	2017.59	47.7778	1.0866
2280	induced apoptosis	-0.5898	-0.4094	1	132	219	31	2017.87	31.7097	0.8599
2303	induction	-0.2719	0.3493	1	164	404	56	2018.45	20.4464	0.6358
2324	inhibition	-0.1345	0.2985	1	317	1318	186	2018.28	33.5269	0.8996
2342	inhibits proliferation	-0.971	-0.2242	1	50	66	9	2018.44	80.6667	1.6971
2364	insulin	0.049	-0.1126	1	43	51	9	2017.67	20.8889	0.3643
2369	insulin-resistance	0.4221	-0.6157	1	52	65	11	2020.1	27.3636	0.9935
2407	invasion	-0.098	-0.105	1	161	436	55	2019.4	27.7273	0.8856
2413	ionizing-radiation	-0.8649	-0.0327	1	51	68	8	2015.62	51.25	0.8316
2493	kinases	-0.1713	-0.1541	1	28	33	5	2018	23.6	0.6978
2571	lipid metabolism	-0.0415	0.3083	1	37	40	5	2020	16	1.0329
2594	liver cancer	-0.6097	-0.3337	1	48	55	5	2018.4	40.4	1.0434
2603	lncrna	-0.2627	-1.0624	1	56	82	9	2021	16.8889	1.146
2607	lncrnas	0.4493	-0.7843	1	33	38	6	2021.5	3.1667	0.2599
2613	long non-coding rna	0.3189	-0.8293	1	36	48	5	2020	40.4	0.8117
2617	long noncoding rna	0.2468	-1.008	1	64	94	11	2019.27	28.1818	0.744
2632	lung cancer	-0.1257	0.4833	1	38	43	6	2019.17	12	0.4305
2637	lung-cancer	-0.2946	-0.2834	1	183	347	47	2018.65	24.1489	0.8175
2700	malignant glioma-cells	-0.3389	-0.6159	1	48	59	8	2015.12	37.375	0.5851
2747	matrix metalloproteinases	0.2193	-0.7853	1	26	28	5	2019.2	42.6	1.3921
2767	mechanism	0.0508	-0.0208	1	134	245	34	2018.45	31.4706	0.7607
2775	mediated apoptosis	-0.1876	-0.3683	1	52	69	9	2018.89	30.2222	0.8033
2793	melanoma	0.1299	0.0069	1	65	86	14	2017.71	22.2857	0.4658
2819	mesenchymal stem-cells	0.3984	-0.4419	1	41	45	5	2019.4	58	1.6351
2822	messenger-rna	-0.1161	-0.1936	1	63	83	10	2019	36.7	0.7397
2857	metastasis	0.2308	-0.3489	1	225	645	82	2018.92	33.7195	0.8828
2870	metformin	0.1163	-0.6558	1	90	136	21	2018.19	39.8571	0.9362
2873	methylation	0.176	-0.5717	1	47	53	7	2017.43	42.7143	0.9468
2896	microrna	0.0434	-0.6511	1	114	185	24	2018.38	57.9583	1.2319
2918	micrornas	0.2948	-0.415	1	65	90	12	2019	31.5	0.6834
2927	migration	0.139	-0.2687	1	132	315	42	2019.86	25.2857	0.8308
2978	mirna	-0.0885	-0.9384	1	43	55	7	2020.71	11.1429	1.3101
2984	mirnas	0.2451	-0.6264	1	49	57	7	2019.71	18.8571	0.3947
3001	mitochondrial dysfunction	-0.0949	-0.5502	1	61	79	10	2020	25.2	2.1941
3059	molecular-mechanisms	-0.0055	-0.579	1	75	100	15	2018.53	39.1333	0.801
3113	multidrug-resistance	-0.5296	-0.8458	1	42	51	8	2019.25	15	0.4441
3121	multiple-myeloma	-0.9928	-0.1247	1	26	27	5	2018	44.4	0.8637
3162	nab-paclitaxel	-0.4266	-0.1685	1	50	54	9	2020.22	25	0.4645
3196	natural products	-0.1792	-1.0248	1	34	42	6	2018	42.8333	1.0353
3217	negative breast-cancer	-0.685	-0.8778	1	37	43	5	2020	13.2	0.5477
3281	nf-kappa-b	-0.1459	-0.2737	1	162	329	52	2018.04	42.9615	1.053
3378	obesity	0.7415	-0.4304	1	28	29	7	2017.83	45.5714	0.8311
3448	ovarian-cancer	-0.2516	-0.8046	1	99	148	20	2018.1	35.35	0.866
3456	overexpression	0.231	-0.1628	1	58	85	14	2018.08	16	0.361
3464	oxidative stress	0.0155	-0.1808	1	235	604	85	2018.38	36.3176	1.2036
3481	p-glycoprotein	-0.0191	-0.8732	1	23	29	5	2019.6	16.6	0.8229
3492	p38 mapk	-0.6041	0.1033	1	29	37	5	2018.4	13.6	0.3275
3548	pancreatic adenocarcinoma	0.4004	0.0778	1	112	154	24	2019.18	23.7083	0.6352
3550	pancreatic beta-cell	0.1238	-0.868	1	23	30	5	2016.5	79.2	1.424
3551	pancreatic beta-cells	0.1932	-0.6993	1	70	94	14	2018.64	40.4286	1.8248
3592	pancreatic-cancer cells	-0.6245	-0.0844	1	131	215	30	2017.93	29.2333	0.8404
3637	pdac	0.4463	0.2533	1	136	255	32	2020.41	16.25	0.791
3694	phase-i	-0.5538	-0.1525	1	57	68	11	2018.9	22.8182	0.8633
3695	phase-i trial	0.3026	-0.5103	1	67	90	12	2018.91	47.1667	1.1116
3697	phase-ii trial	-1.0441	-0.3568	1	47	55	9	2018.11	36.2222	0.7076
3773	plasticity	0.8242	-0.684	1	35	43	6	2019.33	51.1667	1.2687
3792	poly(adp-ribose) polymerase	-0.9945	0.0804	1	25	29	5	2016.2	17.2	0.3711
3817	poor-prognosis	0.0092	-0.701	1	92	144	21	2018.38	48.8571	1.1912
3828	potent	0.0759	0.6457	1	41	50	8	2019.5	10.5	0.6602
3862	prevention	-0.1333	-0.6764	1	28	36	7	2018.86	32	0.7937
3878	prognosis	0.3716	-0.0734	1	103	212	33	2019.09	14.7273	0.6602
3906	promotes cell-proliferation	-0.4612	-1.1919	1	34	47	6	2020.17	40	1.6445
3927	prostate-cancer	-0.3596	-0.3183	1	127	207	28	2018.23	39.8571	1.0991
3928	prostate-cancer cells	-0.2975	-0.7127	1	26	36	7	2017.71	202.286	4.0397
3939	protective autophagy	-0.1055	-1.0419	1	42	52	7	2019.17	18	0.5554
3972	protein-synthesis	-0.2737	0.814	1	27	28	5	2018.2	30	0.8029
4032	radiation	-0.8176	0.3557	1	74	110	15	2017.27	22.4667	0.5413
4041	radioresistance	-0.7605	0.4893	1	47	66	8	2018.12	49.25	1.9809
4043	radiosensitivity	-0.8562	0.5297	1	38	49	6	2017.33	28.1667	0.8419
4046	radiotherapy	-0.5559	0.0789	1	44	52	6	2018.33	33.8333	0.8078
4087	reactive oxygen species	-0.4418	0.4407	1	82	127	19	2018.79	20.6842	0.6786
4136	regulate autophagy	0.6859	-0.2858	1	41	44	5	2018.6	83.8	2.058
4149	regulatory t-cells	0.5899	-0.289	1	32	35	5	2019.6	33.6	1.0442
4159	repair	-0.9394	0.2414	1	21	23	5	2019.6	5.2	0.2206
4189	resveratrol	-0.2291	-0.8774	1	57	77	10	2019.67	21	0.6709
4225	rna	-0.2515	-0.1189	1	29	33	6	2019.17	27.1667	1.1149
4236	roles	-0.1028	-0.0336	1	61	78	12	2018.83	28.8333	0.66
4240	ros	-0.1567	0.6483	1	103	173	24	2018.83	28.875	0.8902
4260	safety	0.119	-0.5436	1	29	32	6	2020.2	11.3333	0.3593
4295	selective autophagy	0.1304	-0.1855	1	65	80	13	2017.73	56.7692	2.1433
4305	self-renewal	0.3001	-0.9127	1	37	46	6	2017.83	71.3333	1.4893
4359	signaling pathway	-0.3615	-0.441	1	180	348	44	2018.55	24.8409	0.8788
4360	signaling pathways	-0.0613	-0.2165	1	128	185	27	2017.69	59.4074	1.1913
4479	squamous-cell carcinoma	-0.3704	-0.723	1	60	84	11	2020.27	18.1818	1.0687
4496	stat3	-0.2093	0.4609	1	63	84	11	2017.82	41.3636	0.8931
4514	stem-cells	-0.1481	-0.4769	1	172	306	44	2018.16	34.7045	1.1226
4517	stemness	0.4885	-0.6511	1	32	39	5	2020.4	56	2.697
4617	systemic-lupus-erythematosus	0.0238	-1.0582	1	22	25	5	2018.4	68.4	1.2867
4658	targets	-0.2093	0.1746	1	43	54	7	2017.71	28.8571	0.8184
4666	tcga	0.8693	-0.5222	1	28	35	6	2020.17	10.1667	0.5542
4683	tetrandrine	-0.9273	0.3265	1	27	34	5	2019	19	0.678
4704	therapeutics	0.2224	-0.4443	1	63	71	8	2019.62	37	0.8215
4718	thyroid-cancer	-0.5873	-0.8384	1	43	48	5	2018.75	12.4	0.2687
4755	toxicity	0.0575	0.1774	1	23	26	5	2018.4	26	1.5614
4777	transcription	0.9241	-0.1982	1	45	58	8	2018.88	31.375	0.7986
4866	tumor	0.3893	-0.1721	1	111	185	26	2019.92	16.0385	0.6393
4916	tumor-cells	-0.3374	-0.0224	1	80	102	18	2018.33	20.7222	0.7773
4929	tumor-suppressor	-0.1459	0.0433	1	136	221	30	2017.97	40.7	1.0102
4951	type-2 diabetes-mellitus	0.2214	-1.0785	1	28	34	5	2019.4	72.2	1.6747
4975	ubiquitin-proteasome system	-0.4145	-0.6236	1	51	64	7	2018.43	112.571	2.8583
4984	ulk1	0.4933	-0.1623	1	51	55	7	2018.57	32.4286	0.5986
4994	unfolded protein response	-0.2603	-0.3433	1	102	182	24	2018.25	24.1667	0.7406
4997	up-regulation	-0.2976	-0.5742	1	137	255	33	2018.84	25.6667	0.7667
14	2-deoxy-d-glucose	0.6093	0.6377	2	32	37	5	2019.6	25.6	1.4866
79	acinar-cells	0.8898	-0.2872	2	62	86	13	2019.38	22.8462	0.6298
98	activation	0.1934	0.3925	2	291	1010	147	2018.27	34.0748	0.9212
109	acute pancreatitis	0.8505	-0.4203	2	45	75	15	2019.73	6.6	0.1983
149	aerobic glycolysis	0.5861	0.3707	2	47	58	8	2017.62	130.875	3.26
212	alzheimers-disease	0.5656	-0.9053	2	25	27	5	2019.6	16	0.9847
226	amino-acids	0.9392	-0.0306	2	34	38	5	2018.8	47.8	1.2996
298	anticancer agent	0.8077	0.7948	2	22	27	5	2019	12	0.3851
372	arginine deprivation	0.8444	0.29	2	29	34	5	2020.4	37.4	1.1392
454	autophagy inhibition	0.4385	0.0194	2	103	180	28	2019.96	27.1071	0.9882
529	beta-catenin	0.8722	-0.6043	2	46	58	8	2019.62	25.75	0.9889
588	biology	0.3419	0.6667	2	80	114	19	2018.32	42.7895	1.2809
677	ca2+	0.7692	-0.0442	2	15	21	5	2019.6	23.4	0.7842
703	cancer	0.1842	-0.0806	2	353	1323	210	2018.59	32.5762	0.7957
715	cancer growth	0.8826	-0.097	2	40	49	8	2019.75	14.25	0.4362
718	cancer metabolism	0.2923	0.73	2	74	104	15	2017.93	48.3333	1.5285
773	carcinoma cells	0.1266	-1.0779	2	27	28	6	2018.17	13.5	0.606
872	cell-death	0.0246	0.4333	2	181	428	64	2018.77	30.7656	1.5594
946	chemotherapy resistance	0.279	0.2033	2	45	48	5	2019.2	15.6	1.1132
1128	crosstalk	0.109	-0.9701	2	39	43	6	2019	17.1667	1.0153
1174	cytokines	0.8559	0.3562	2	44	48	8	2018.25	54.25	1.3491
1189	damage	0.9281	0.5982	2	41	48	7	2018.57	86.2857	1.6579
1350	dna damage	-0.3436	0.8303	2	36	49	9	2018.89	38.6667	2.1407
1400	drug	0.0194	0.3295	2	39	43	9	2020.38	11.4444	1.1857
1427	ductal adenocarcinoma	0.6809	0.0078	2	172	368	51	2019.06	40.1176	1.3169
1531	energy-metabolism	0.5134	0.3451	2	35	38	5	2017.8	105	2.552
1562	epithelial-cells	0.7635	-0.833	2	27	29	5	2018	33.8	0.9035
1619	exosomes	0.6188	-0.8607	2	44	55	8	2020	191.5	4.8629
1637	extracellular vesicles	0.3763	-0.9611	2	51	64	9	2019.5	189.667	4.7451
1674	fatty-acid synthase	0.6362	0.4943	2	50	57	8	2018.62	77	1.8138
1684	ferroptosis	0.2875	0.3008	2	111	212	32	2020.7	58.3125	2.5939
1693	fibroblasts	1.0583	0.3066	2	51	66	10	2019.3	85.8	1.732
1695	fibrosis	0.9369	0.3131	2	66	105	13	2020.15	33.3846	1.0416
1744	fusion	0.281	0.3913	2	62	81	12	2018	60.8333	1.3561
1791	gemcitabine resistance	-0.2066	-0.4681	2	98	173	19	2020.21	31.5263	1.3298
1796	gene	0.3074	0.5	2	112	192	29	2017.79	48.3103	1.1259
1815	genes	1.0224	0.1829	2	48	57	8	2018.25	25	0.4648
1869	glucose-metabolism	0.666	-0.4088	2	47	54	7	2019.86	25.7143	1.715
1885	glutamine	0.9644	0.5481	2	45	56	10	2017.9	51	1.0747
1886	glutamine metabolism	-0.1598	1.0194	2	38	41	5	2018.4	36.4	1.1465
1888	glutamine-metabolism	0.7596	0.3688	2	72	118	17	2017.88	110.294	2.701
1891	glutathione	1.0198	-0.1834	2	27	32	5	2018.25	10.2	0.2181
1909	glycolysis	0.4899	-0.0018	2	144	237	31	2018.97	34.0968	1.0841
2007	hedgehog	0.5939	-0.4088	2	42	45	5	2018.4	31.6	0.7677
2052	hif-1 alpha	0.345	-0.3539	2	27	31	5	2019	40	1.0616
2092	hmgb1	0.2451	-0.2758	2	47	77	12	2017.73	38.25	0.995
2102	homeostasis	0.555	0.4625	2	84	117	17	2018.88	40.2353	1.4058
2175	hydroxychloroquine	0.2801	-0.0727	2	117	242	36	2019.33	33.6111	0.9383
2185	hypoxia	-0.0366	-0.2826	2	126	233	32	2018.81	33.5	0.993
2250	impaired autophagy	1.2378	0.0344	2	28	37	5	2019.2	6.4	0.1534
2281	induced autophagy	-0.0969	-0.8539	2	49	67	9	2019.33	102.778	3.785
2309	inflammation	0.5123	-0.3962	2	153	297	40	2018.67	33.125	0.8285
2349	injury	0.3427	-0.6166	2	37	51	9	2018.44	16	0.4052
2399	intraepithelial neoplasia	1.0461	0.0447	2	47	62	8	2015.88	29.125	0.5276
2410	involvement	1.1143	0.1626	2	44	48	6	2019.67	27.5	0.5599
2419	iron	0.5159	0.9377	2	34	48	8	2020	150.75	4.431
2460	k-ras	0.6594	0.1555	2	83	108	17	2016.59	96.3529	1.5686
2503	kras	0.7456	0.532	2	138	270	36	2018.49	27.1667	0.8676
2531	lc3b	0.7932	0.039	2	27	31	5	2017.5	25	0.764
2578	lipid-peroxidation	0.9855	-0.4151	2	28	37	6	2016.6	35.5	0.5728
2593	liver	0.5761	-0.0584	2	75	98	14	2018.86	14.2143	0.4077
2660	lysosome	0.3683	0.7642	2	110	187	27	2019.93	26.8148	1.4112
2664	lysosomes	0.4367	-0.1195	2	50	55	10	2018.4	140.5	3.2518
2681	macropinocytosis	0.5948	0.7906	2	60	91	13	2018.77	28.6923	0.8355
2769	mechanisms	0.3554	0.1916	2	218	537	78	2019.2	28.3205	0.9303
2820	mesenchymal transition	-0.0634	-0.6189	2	91	152	20	2019.2	25.8	1.0139
2845	metabolism	0.367	0.3654	2	239	652	101	2019.32	43.8317	1.3198
2885	mice	0.8008	-0.1531	2	104	186	28	2017.71	42.5	0.8545
2892	microenvironment	0.7577	0.1959	2	70	96	13	2018.85	52	1.1855
2987	mitochondria	0.2366	0.005	2	130	228	35	2018.59	38.1714	1.2593
2993	mitochondrial	0.8658	0.0203	2	42	50	8	2019.38	20.125	0.6226
3006	mitochondrial metabolism	0.588	0.9878	2	26	30	5	2018.6	60.2	2.8775
3020	mitophagy	0.7039	0.4221	2	102	166	23	2019.91	30.913	1.0427
3036	model	0.7689	-0.3228	2	30	43	9	2019	29.1111	0.8077
3080	mouse model	0.8816	0.2025	2	77	100	16	2018.81	40.125	1.1612
3098	mtorc1	0.1816	0.6942	2	63	77	11	2018	60.9091	1.3815
3138	mutations	1.0058	0.4665	2	75	107	19	2018.47	41.1579	1.0115
3279	nf-kappa b	0.93	0.0505	2	58	73	8	2017.75	24	0.6164
3398	oncogenic kras	0.7751	0.4334	2	80	122	19	2017.95	97.8421	2.4759
3496	p53	0.4797	0.6134	2	146	266	35	2018.17	55.1429	1.2202
3503	p62	0.6637	0.7535	2	85	131	19	2018.61	25.2632	0.8292
3537	pancreas	0.8055	0.1583	2	104	163	23	2019.26	24.4783	1.2563
3556	pancreatic cancer cells	0.6256	0.4214	2	35	39	7	2019.71	15.8571	0.5763
3568	pancreatic ductal adenocarcinoma	0.3138	0.0347	2	190	468	66	2020.06	17.8485	0.9241
3586	pancreatic stellate cells	0.6177	0.0223	2	124	203	28	2020.42	24.9286	1.0908
3600	pancreatitis	1.057	-0.0983	2	48	74	11	2018.64	23.5455	0.6182
3606	parkin	0.9271	0.7033	2	22	32	5	2020.6	26.8	0.9355
3618	pathogenesis	0.7303	-0.1249	2	89	126	18	2018.39	16.5	0.4485
3663	perineural invasion	1.244	-0.2605	2	31	40	8	2020.5	8.875	0.7299
3701	phenotype	0.5639	0.1708	2	49	58	8	2017	22.5	0.4795
3894	progression	0.5564	0.2595	2	235	673	93	2019.27	44.7097	1.4172
3903	promotes	0.6269	0.0885	2	165	360	47	2019.47	23.9787	0.7348
3909	promotes ferroptosis	0.4012	1.027	2	33	45	7	2021.14	30.4286	3.6622
3911	promotes growth	0.6825	0.8429	2	48	66	7	2021.33	28.5714	2.7128
3942	protects	0.4704	0.6717	2	46	70	10	2020.6	19	1.5843
3943	protein	0.4314	0.5356	2	167	378	60	2019.22	49.2167	1.3294
3965	protein-kinase	0.645	0.2735	2	89	137	19	2018.95	23.8947	0.8946
3973	proteins	0.1643	0.5798	2	109	186	30	2017.57	26.2333	0.6258
4007	pyruvate-kinase m2	0.5695	-0.6035	2	34	42	6	2017.67	27	0.5434
4051	rag gtpases	0.1893	0.7999	2	44	61	9	2018.44	84.6667	1.9782
4052	rage	0.5214	-0.4996	2	51	74	11	2017.55	59.6364	1.6541
4065	ras	0.7825	0.7007	2	80	118	18	2017.94	40.1667	1.022
4093	receptor	0.3169	-0.1538	2	125	217	31	2017.71	46.2258	1.1894
4139	regulates autophagy	-0.0263	-0.126	2	54	62	10	2018	16.8	0.8218
4146	regulator	0.8938	0.4501	2	30	38	8	2017.62	131.375	2.3353
4153	release	0.6781	-0.7441	2	23	32	6	2017.67	250.833	5.0296
4217	risk	0.6708	-0.1253	2	72	102	19	2019.21	24.4211	0.5365
4283	secretion	0.7512	-0.544	2	33	41	7	2019.5	204.429	4.8083
4351	signal transduction	1.047	0.5568	2	37	42	5	2018.4	38.2	0.9962
4419	small-molecule inhibitor	0.5831	-0.5108	2	25	28	6	2016.17	53.3333	0.9393
4476	sqstm1	0.5427	0.8232	2	28	36	5	2020.2	17	0.6239
4494	starvation-induced autophagy	0.3685	0.4419	2	31	36	5	2018	84.8	2.2501
4508	stellate cells	0.7412	0.0869	2	111	199	26	2020.31	21.5385	1.1747
4529	stress	0.3329	0.5616	2	133	248	37	2018.92	22.8919	0.7569
4535	stroma	0.4643	-0.2101	2	53	67	8	2017.5	46.25	0.9731
4554	subtypes	0.6666	0.5531	2	60	87	11	2020.36	8.3636	0.7684
4572	suppresses	0.2646	0.8179	2	43	59	7	2019.14	18.7143	1.1371
4614	system	0.7726	-0.6244	2	29	32	6	2019	26.8333	0.6867
4643	targeted therapy	-0.2098	0.6761	2	32	35	5	2018.6	25.6	0.5029
4645	targeting autophagy	0.5268	-0.2655	2	45	55	7	2017.57	53.4286	1.1727
4688	tfeb	0.6216	0.8806	2	30	31	6	2018.67	118.667	2.2683
4692	tgf-beta	1.0601	-0.2911	2	32	38	6	2018	29.6667	0.7217
4705	therapies	1.1569	-0.0632	2	33	43	7	2019.29	11.4286	0.3953
4801	transformation	1.1236	0.8379	2	23	29	5	2018	32	1.1291
4852	trypsinogen activation	1.1503	-0.363	2	25	31	5	2016.4	58.8	0.8354
4884	tumor microenvironment	0.4376	0.1527	2	144	262	38	2020.11	29.1053	1.1664
4893	tumor progression	0.7571	0.2528	2	70	85	13	2019.33	44.6923	1.7403
4918	tumor-growth	0.1678	0.1723	2	226	518	73	2017.89	44.7808	1.0998
4930	tumor-suppressor gene	0.5688	-0.3609	2	63	79	10	2016.4	41	0.7471
4935	tumorigenesis	0.2036	0.2482	2	152	305	39	2018.11	27.5385	0.8254
4936	tumors	0.4213	0.8548	2	114	239	42	2018.71	54.0238	1.8355
5084	wnt	0.6512	-0.2073	2	49	59	7	2020.57	15.4286	0.7408
31	5-fluorouracil	-0.7678	-0.0082	3	40	45	5	2016.4	50.4	0.902
120	adenocarcinoma	-0.2673	0.4359	3	173	398	55	2018.45	31.1818	0.7656
152	agent	-1.1552	0.7259	3	24	38	6	2020.5	6.8333	0.5632
160	akt	-0.5019	0.1589	3	139	215	27	2017.85	26.2963	0.5737
235	ampk	-0.0769	0.2483	3	147	291	41	2017.95	24.7073	0.5512
329	antitumor	-0.1041	0.9639	3	30	37	5	2018.4	18.2	0.4643
354	apoptosis	-0.3089	0.0982	3	394	2402	352	2018.36	22.4688	0.6372
379	arrest	-0.7309	0.5319	3	40	50	7	2019.43	6	0.2994
524	beta	-0.0726	1.134	3	30	35	5	2018.2	31.2	0.6705
637	breast cancer	-0.3959	0.7714	3	50	69	9	2018.44	26.7778	0.6319
847	cell cycle	0.297	0.1281	3	56	73	10	2016.9	27.1	0.5164
851	cell death	0.0467	0.5536	3	105	158	22	2018.59	28.2273	0.9969
870	cell-cycle	-0.6322	0.4855	3	22	26	5	2018.2	16	0.8484
893	cellular senescence	-0.6222	0.9598	3	26	38	7	2018.57	23.2857	0.496
936	chemosensitivity	-0.1672	0.815	3	60	77	11	2018.82	19.5455	0.5074
943	chemotherapy	-0.4414	0.0205	3	161	357	48	2018.33	26.9375	0.6843
1056	combination	-0.4637	0.0955	3	135	264	37	2018.56	37.2162	0.8597
1073	complex	0.0031	0.6979	3	96	176	24	2018.83	38.8333	1.0657
1099	contributes	-0.363	0.5634	3	73	106	15	2016.6	26.5333	0.4813
1146	cycle	-0.8486	0.7089	3	33	38	5	2020	14.2	0.6702
1184	cytotoxicity	-0.8262	0.4277	3	71	113	18	2018.06	24.1111	0.5873
1211	death	-0.1762	0.2387	3	248	700	99	2017.35	21.7677	0.4929
1233	degradation	0.083	0.7522	3	158	317	46	2018.89	29.7826	1.4908
1264	design	-1.113	0.104	3	23	25	5	2018.4	12.6	0.4287
1357	dna-damage	0.0856	0.4268	3	63	85	16	2017.31	33.9375	0.707
1366	docetaxel	-1.0832	-0.1914	3	30	32	5	2018.2	19.8	1.1041
1387	doxorubicin	-0.7124	0.1032	3	40	47	7	2019.33	20.4286	0.5875
1408	drug repositioning	-0.6935	-0.6139	3	35	43	6	2020	8	0.3382
1409	drug repurposing	-0.8795	-0.4894	3	36	43	5	2020.6	8.8	0.5205
1417	drug-delivery	-0.5041	0.2175	3	27	30	6	2019.2	33.5	1.5697
1457	efficacy	-0.242	0.7313	3	41	51	9	2020.22	10.6667	0.9786
1462	egfr	-0.4074	0.1439	3	50	63	8	2019	13.375	0.3612
1480	eliminate	-1.2642	0.8275	3	15	30	6	2019.17	11.8333	0.4378
1491	emt	0.4484	0.3508	3	77	114	14	2018.21	32.2143	0.6911
1503	endocytosis	0.2091	0.5436	3	31	34	5	2019.2	25.2	0.8127
1579	erk	-0.1942	0.9164	3	41	51	6	2019.17	21.6667	0.5803
1608	everolimus	-0.3964	1.0823	3	38	55	8	2018.38	24.375	0.5826
1664	family	-0.0654	0.6269	3	43	55	10	2018.7	30	0.6089
1704	flavonoids	-0.8764	-0.7362	3	38	51	5	2019	39.8	1.4477
1719	folfirinox	-0.5453	0.805	3	49	66	10	2018.78	23.9	1.1215
1772	gapdh	-0.0066	1.2224	3	31	43	5	2016.6	52	1.0303
1786	gemcitabine	-0.4218	0.5119	3	286	1093	152	2018.33	30.5132	0.8209
1939	growth	0.1717	0.3108	3	311	1279	195	2018.77	38.5436	1.0228
2204	identification	0.09	0.3308	3	136	254	39	2018.82	24.5128	0.6666
2248	immunotherapy	0.5666	-0.1938	3	75	106	18	2020.12	15	0.6313
2249	impact	0.1289	1.1097	3	24	30	5	2021	8.4	0.5397
2258	inactivation	0.1026	0.2351	3	36	46	6	2017.67	18.8333	0.5154
2325	inhibitor	-0.0143	0.3844	3	88	122	18	2018.39	23	1.35
2334	inhibitors	-0.2602	0.5172	3	97	158	23	2018.22	15.8261	0.3989
2362	insights	0.3334	0.9532	3	50	67	8	2018.88	29.75	0.6442
2452	jnk	-0.1807	0.3578	3	51	64	10	2018.5	27.3	0.6956
2482	kinase	-0.4262	0.3245	3	113	193	27	2018.27	40.7778	1.0085
2528	lc3	-0.0545	0.7424	3	87	139	20	2018.2	23.6	0.6232
2553	life-span	-0.6498	0.7935	3	28	33	6	2018.33	36	0.7426
2710	mammalian target	-0.6297	0.316	3	53	81	12	2017.58	43.9167	2.2187
2737	marker	-0.006	0.9294	3	40	49	6	2019	13.5	0.3137
2753	mcl-1	-0.909	0.1635	3	31	35	6	2016.33	17.1667	0.3146
2848	metabolites	-0.8291	-0.1875	3	36	41	6	2018.4	25.8333	1.0105
3041	modulation	-0.2005	0.1047	3	52	70	11	2017.91	23.2727	0.695
3089	mtor	-0.3407	0.318	3	203	416	57	2018.29	27.1754	0.6157
3094	mtor inhibitors	-0.3953	1.0072	3	28	34	6	2019.17	20.5	0.4786
3095	mtor pathway	0.0719	-0.2304	3	33	42	6	2019.17	12.3333	0.4647
3131	mutant p53	-0.0561	0.5088	3	50	75	10	2017.22	47.1	0.9136
3142	myc	-0.2718	1.1052	3	24	30	5	2021	15	1.7007
3182	nanoparticles	-0.693	-0.1663	3	39	46	9	2018.12	16.2222	0.4097
3207	necroptosis	-0.7302	-0.0763	3	47	59	8	2018.43	55.25	1.5972
3209	necrosis	-0.5112	0.6179	3	34	39	6	2017.83	19.8333	0.4351
3235	network	-0.3738	0.6626	3	52	57	7	2020.43	14.1429	1.0826
3340	nrf2	0.0561	0.8425	3	72	107	14	2019	32.2143	0.9758
3411	open-label	-0.7104	0.8422	3	41	50	7	2018.86	27.5714	0.5857
3505	p62/sqstm1	0.2559	1.1326	3	25	31	5	2017.2	24.4	0.4658
3511	paclitaxel	-1.0576	0.1788	3	24	29	6	2018.2	22.1667	1.1609
3531	panc-1	-1.0614	0.5926	3	46	61	8	2017.62	24	0.4489
3538	pancreas cancer	0.1469	1.0402	3	29	38	5	2018.6	24.6	0.8599
3564	pancreatic carcinoma	-0.2467	1.0123	3	38	52	8	2017.75	9.375	0.29
3622	pathway	-0.1477	0.4211	3	257	733	105	2018.04	40.8762	0.9467
3624	pathways	-0.4942	0.4103	3	71	110	17	2018.29	27.4118	0.9212
3696	phase-ii	-0.2962	0.6424	3	86	113	14	2018.79	46.2857	1.3016
3699	phase-iii trial	-0.8025	0.1972	3	41	47	6	2017.83	39.3333	0.874
3707	phosphatidylinositol 3-kinase	-0.9612	-0.0217	3	31	33	5	2016.8	80.2	2.0923
3718	phosphorylation	0.1077	0.5032	3	145	325	47	2019.02	31.7021	1.2579
3727	pi3k	-0.5347	0.5098	3	60	81	11	2019	14.2727	0.5087
3736	pi3k/akt/mtor	-0.845	0.2881	3	38	46	6	2016.5	30.5	0.6161
3859	preferential cytotoxicity	-1.2829	0.8023	3	14	27	5	2019	10.6	0.3722
3895	proliferation	-0.0482	0.0635	3	266	840	114	2019.04	17.5088	0.5664
3932	proteasome	-0.5788	-0.2823	3	48	62	8	2018.25	21.75	0.4247
3989	pten	-0.4449	0.8615	3	40	50	6	2018.83	17.3333	0.3709
4019	quercetin	-0.9187	-0.6731	3	34	41	5	2015.8	53.4	1.2101
4062	rapamycin	-0.6041	0.6941	3	62	95	12	2015.75	43.6667	0.7056
4111	receptors	-0.3659	0.3789	3	28	31	5	2018.4	16.4	0.5247
4155	renal-cell carcinoma	-0.7351	0.3939	3	36	42	5	2018.8	7.6	0.4139
4175	resistance	-0.0143	0.2206	3	256	683	95	2018.92	30.1895	1.0471
4194	reveals	0.504	1.0803	3	30	37	6	2019.17	77.1667	3.8021
4244	rottlerin	-1.1173	0.02	3	33	41	5	2015.2	24.2	0.3824
4310	senescence	-0.4359	0.7106	3	70	94	14	2018.54	18	0.6481
4314	sensitivity	-0.78	-0.3921	3	59	75	9	2018.89	32.2222	0.7624
4388	sirt1	-0.0491	0.148	3	51	63	8	2016.88	36.875	0.718
4449	sonic hedgehog	-0.4569	-0.3741	3	37	42	5	2015.2	54.8	0.9434
4501	statistics	0.1135	-0.0932	3	74	121	17	2019.88	16.4706	0.5933
4578	suppression	-0.4429	0.6186	3	80	114	16	2019.19	53.25	1.3562
4586	survival	-0.1907	0.5721	3	228	658	93	2018.48	27.7312	0.7599
4626	t-cells	0.2318	0.1209	3	61	74	10	2018.9	17.3	0.6022
4635	target	-0.5737	0.4041	3	99	159	24	2018.33	12.5	0.3217
4701	therapeutic target	-0.5049	-0.0796	3	75	98	16	2018.56	43.5625	1.2116
4706	therapy	-0.1352	0.142	3	237	655	93	2018.23	19.9785	0.5311
4721	tissue	0.7023	0.3218	3	35	40	5	2020.2	22.4	0.8271
4738	tnf-alpha	0.1045	-0.3686	3	21	24	5	2017.4	22.8	0.8447
4747	tolerance	-1.1781	0.7908	3	28	53	11	2018.73	12.1818	0.3983
4786	transcription factors	-0.2687	0.5861	3	35	38	5	2020	12.2	1.7493
4827	trial	0.091	0.9168	3	40	47	6	2017.67	64.3333	1.3452
4841	triptolide	-0.7398	0.3147	3	32	44	6	2016	32.3333	0.6088
5042	viability	-0.0429	0.8405	3	34	41	6	2019.5	20	0.6735

## Sheet: red- regulation of autophagy
id	label	x	y	cluster	weight<Links>	weight<Total link strength>	weight<Occurrences>	score<Avg. pub. year>	score<Avg. citations>	score<Avg. norm. citations>
1016	clinical trials	-0.5666	-0.2208	1	34	39	5	2021.75	14.6	3.6806
2607	lncrnas	0.4493	-0.7843	1	33	38	6	2021.5	3.1667	0.2599
1548	epidemiology	0.5848	-0.7405	1	40	51	8	2021.29	6.25	0.2337
2603	lncrna	-0.2627	-1.0624	1	56	82	9	2021	16.8889	1.146
2978	mirna	-0.0885	-0.9384	1	43	55	7	2020.71	11.1429	1.3101
1288	diagnosis	0.3849	-0.8112	1	54	66	10	2020.7	9	0.8438
987	circular rna	0.4579	-0.9695	1	32	36	6	2020.5	48.3333	1.8292
1989	head	-0.6624	0.5585	1	36	41	6	2020.5	10	1.1957
3637	pdac	0.4463	0.2533	1	136	255	32	2020.41	16.25	0.791
4517	stemness	0.4885	-0.6511	1	32	39	5	2020.4	56	2.697
574	biogenesis	0.8378	0.1048	1	49	59	9	2020.33	67.5556	1.3244
4479	squamous-cell carcinoma	-0.3704	-0.723	1	60	84	11	2020.27	18.1818	1.0687
3162	nab-paclitaxel	-0.4266	-0.1685	1	50	54	9	2020.22	25	0.4645
4260	safety	0.119	-0.5436	1	29	32	6	2020.2	11.3333	0.3593
1866	glucose metabolism	0.6627	-0.6246	1	31	34	5	2020.2	34.2	3.1196
680	cachexia	-0.0282	-0.0206	1	19	21	6	2020.17	14.8333	0.6648
3906	promotes cell-proliferation	-0.4612	-1.1919	1	34	47	6	2020.17	40	1.6445
4666	tcga	0.8693	-0.5222	1	28	35	6	2020.17	10.1667	0.5542
1241	delivery	0.304	-0.7399	1	48	63	9	2020.12	15.3333	0.4582
2369	insulin-resistance	0.4221	-0.6157	1	52	65	11	2020.1	27.3636	0.9935
3001	mitochondrial dysfunction	-0.0949	-0.5502	1	61	79	10	2020	25.2	2.1941
1349	dna	-0.5356	-0.497	1	36	38	7	2020	25.5714	1.0888
1353	dna methylation	-0.4917	-0.2177	1	26	28	5	2020	25.4	0.6975
2571	lipid metabolism	-0.0415	0.3083	1	37	40	5	2020	16	1.0329
2613	long non-coding rna	0.3189	-0.8293	1	36	48	5	2020	40.4	0.8117
3217	negative breast-cancer	-0.685	-0.8778	1	37	43	5	2020	13.2	0.5477
4866	tumor	0.3893	-0.1721	1	111	185	26	2019.92	16.0385	0.6393
910	cervical-cancer	-0.5341	-1.0561	1	49	62	8	2019.88	19.875	0.867
1062	combination therapy	-0.7933	0.0802	1	45	55	8	2019.88	20.375	0.9481
2927	migration	0.139	-0.2687	1	132	315	42	2019.86	25.2857	0.8308
935	chemoresistance	-0.009	-0.3779	1	158	319	39	2019.85	21.8718	0.9374
736	cancer therapy	-0.3133	-0.7834	1	75	92	11	2019.82	32.1818	1.4167
297	anticancer activity	-0.9663	-0.5171	1	13	14	5	2019.8	47.8	1.2696
2190	hypoxia-inducible factor-1	0.04	-0.8905	1	23	26	5	2019.8	20.6	0.5619
1435	dysfunction	0.4267	-0.3725	1	43	55	9	2019.78	22.7778	0.5523
1052	colorectal-cancer	-0.216	-0.576	1	176	372	47	2019.74	30.8298	1.0152
2984	mirnas	0.2451	-0.6264	1	49	57	7	2019.71	18.8571	0.3947
880	cell-proliferation	-0.189	-0.7799	1	77	101	17	2019.69	21.5882	0.7173
1410	drug resistance	-0.4568	-0.7197	1	75	116	15	2019.67	26.8667	0.9671
4189	resveratrol	-0.2291	-0.8774	1	57	77	10	2019.67	21	0.6709
1108	copper	-0.9018	-0.1507	1	31	33	5	2019.67	24.8	0.9918
590	biomarker	0.2816	-0.5712	1	60	71	11	2019.64	20.8182	0.5174
4704	therapeutics	0.2224	-0.4443	1	63	71	8	2019.62	37	0.8215
871	cell-cycle arrest	-0.6126	-0.5957	1	42	57	10	2019.6	39.9	1.2273
3481	p-glycoprotein	-0.0191	-0.8732	1	23	29	5	2019.6	16.6	0.8229
4149	regulatory t-cells	0.5899	-0.289	1	32	35	5	2019.6	33.6	1.0442
4159	repair	-0.9394	0.2414	1	21	23	5	2019.6	5.2	0.2206
667	c-myc	0.0805	-0.7971	1	45	58	9	2019.56	12.1111	0.3957
3828	potent	0.0759	0.6457	1	41	50	8	2019.5	10.5	0.6602
2032	hepatocellular carcinoma	-0.8653	0.042	1	45	51	7	2019.43	14.2857	0.5845
855	cell lung-cancer	-0.0608	-0.4647	1	77	108	19	2019.42	56.9474	1.5897
2407	invasion	-0.098	-0.105	1	161	436	55	2019.4	27.7273	0.8856
1775	gastric-cancer	-0.4183	-0.8009	1	108	181	26	2019.4	24.4615	0.8644
2819	mesenchymal stem-cells	0.3984	-0.4419	1	41	45	5	2019.4	58	1.6351
4951	type-2 diabetes-mellitus	0.2214	-1.0785	1	28	34	5	2019.4	72.2	1.6747
1046	colon cancer	-0.2824	0.0348	1	53	58	6	2019.33	22.6667	1.3181
3773	plasticity	0.8242	-0.684	1	35	43	6	2019.33	51.1667	1.2687
1379	double-blind	0.0639	-0.5742	1	49	54	10	2019.3	85.5	1.9487
726	cancer progression	0.4525	-0.527	1	47	55	7	2019.29	55	1.2404
884	cells in-vitro	-0.9784	-0.4184	1	32	41	7	2019.29	41.7143	1.4104
2617	long noncoding rna	0.2468	-1.008	1	64	94	11	2019.27	28.1818	0.744
2034	hepatocellular-carcinoma cells	-0.5481	-0.6489	1	56	77	12	2019.25	50	1.3419
3113	multidrug-resistance	-0.5296	-0.8458	1	42	51	8	2019.25	15	0.4441
410	atg5	0.5464	0.5689	1	35	37	5	2019.2	23.6	0.6496
2747	matrix metalloproteinases	0.2193	-0.7853	1	26	28	5	2019.2	42.6	1.3921
1384	down-regulation	-0.2249	-0.6701	1	174	358	48	2019.19	43.7917	1.3885
3548	pancreatic adenocarcinoma	0.4004	0.0778	1	112	154	24	2019.18	23.7083	0.6352
3939	protective autophagy	-0.1055	-1.0419	1	42	52	7	2019.17	18	0.5554
2632	lung cancer	-0.1257	0.4833	1	38	43	6	2019.17	12	0.4305
4225	rna	-0.2515	-0.1189	1	29	33	6	2019.17	27.1667	1.1149
296	anticancer	-0.6072	-0.5229	1	67	91	16	2019.13	20.75	0.6963
1850	glioblastoma	-0.8521	-0.2636	1	51	66	9	2019.11	22.8889	0.7327
338	antitumor-activity	-0.2755	-0.0468	1	99	135	20	2019.1	25.9	0.7467
1514	endoplasmic-reticulum	-0.3254	-0.1085	1	57	66	11	2019.1	32.8182	0.9269
3878	prognosis	0.3716	-0.0734	1	103	212	33	2019.09	14.7273	0.6602
1572	er stress	-0.3433	-0.1859	1	143	279	35	2019	18.4857	0.8208
2918	micrornas	0.2948	-0.415	1	65	90	12	2019	31.5	0.6834
2822	messenger-rna	-0.1161	-0.1936	1	63	83	10	2019	36.7	0.7397
1658	factor-kappa-b	-0.6828	-0.4152	1	61	84	9	2019	27	0.9217
591	biomarkers	0.4011	-0.287	1	41	56	8	2019	12.375	0.3567
1136	curcumin	-0.3307	-0.981	1	44	50	7	2019	45.8571	0.8118
2143	human hepatocellular-carcinoma	-0.8774	-0.3289	1	34	40	5	2019	11.8	0.5601
4683	tetrandrine	-0.9273	0.3265	1	27	34	5	2019	19	0.678
1563	epithelial-mesenchymal transition	-0.077	-0.7221	1	192	435	56	2018.96	47.1607	1.356
883	cells	0.1838	0.0868	1	240	759	130	2018.95	30.3231	0.8589
2857	metastasis	0.2308	-0.3489	1	225	645	82	2018.92	33.7195	0.8828
1335	discovery	0.2443	0.6558	1	58	76	12	2018.91	20.6667	0.723
3695	phase-i trial	0.3026	-0.5103	1	67	90	12	2018.91	47.1667	1.1116
1862	glucose	0.8039	-0.2107	1	51	69	11	2018.9	93.9091	1.8985
3694	phase-i	-0.5538	-0.1525	1	57	68	11	2018.9	22.8182	0.8633
2775	mediated apoptosis	-0.1876	-0.3683	1	52	69	9	2018.89	30.2222	0.8033
4777	transcription	0.9241	-0.1982	1	45	58	8	2018.88	31.375	0.7986
1522	endothelial growth-factor	-0.2961	0.1893	1	56	71	7	2018.86	25.5714	0.6297
3862	prevention	-0.1333	-0.6764	1	28	36	7	2018.86	32	0.7937
4997	up-regulation	-0.2976	-0.5742	1	137	255	33	2018.84	25.6667	0.7667
4236	roles	-0.1028	-0.0336	1	61	78	12	2018.83	28.8333	0.66
1359	dna-damage response	-1.0216	-0.4789	1	21	27	6	2018.83	11.6667	0.2368
4240	ros	-0.1567	0.6483	1	103	173	24	2018.83	28.875	0.8902
4087	reactive oxygen species	-0.4418	0.4407	1	82	127	19	2018.79	20.6842	0.6786
1774	gastric cancer	-0.768	-0.3348	1	53	72	9	2018.78	15.8889	0.5224
739	cancer-associated fibroblasts	0.2182	-1.1806	1	29	36	5	2018.75	22.2	0.5813
4718	thyroid-cancer	-0.5873	-0.8384	1	43	48	5	2018.75	12.4	0.2687
1420	drug-resistance	-0.1654	-0.6252	1	103	158	25	2018.71	24	0.8325
107	acute myeloid-leukemia	0.2332	-0.8691	1	58	73	10	2018.7	42.5	1.0976
412	atg7	0.4929	0.44	1	32	40	6	2018.67	40.6667	0.9415
2637	lung-cancer	-0.2946	-0.2834	1	183	347	47	2018.65	24.1489	0.8175
3551	pancreatic beta-cells	0.1932	-0.6993	1	70	94	14	2018.64	40.4286	1.8248
1047	colon-cancer	-0.5081	-0.6041	1	68	96	16	2018.62	35.5	0.9813
470	axis	-0.7193	0.6124	1	34	40	5	2018.6	44.6	2.6385
4136	regulate autophagy	0.6859	-0.2858	1	41	44	5	2018.6	83.8	2.058
2033	hepatocellular-carcinoma	-0.124	-0.4237	1	178	400	57	2018.58	42.4561	1.269
4984	ulk1	0.4933	-0.1623	1	51	55	7	2018.57	32.4286	0.5986
1624	expression	0.1012	0.1074	1	351	1558	235	2018.56	27.0596	0.8314
1946	growth-factor receptor	-0.727	-0.2422	1	51	58	9	2018.56	15.2222	0.4348
4359	signaling pathway	-0.3615	-0.441	1	180	348	44	2018.55	24.8409	0.8788
3059	molecular-mechanisms	-0.0055	-0.579	1	75	100	15	2018.53	39.1333	0.801
640	breast-cancer	-0.4259	-0.4371	1	216	511	78	2018.52	40.0513	1.1188
881	cell-survival	0.5108	-0.071	1	73	90	12	2018.5	41.1667	1.2132
2303	induction	-0.2719	0.3493	1	164	404	56	2018.45	20.4464	0.6358
2767	mechanism	0.0508	-0.0208	1	134	245	34	2018.45	31.4706	0.7607
2155	human pancreatic-cancer	-0.4029	-0.0925	1	58	64	9	2018.44	47.8889	1.3266
2342	inhibits proliferation	-0.971	-0.2242	1	50	66	9	2018.44	80.6667	1.6971
994	cisplatin	-0.6553	0.0298	1	72	97	14	2018.43	33.1429	0.8339
1275	diabetes	0.4394	-0.8587	1	53	63	7	2018.43	38.4286	0.791
4975	ubiquitin-proteasome system	-0.4145	-0.6236	1	51	64	7	2018.43	112.571	2.8583
2594	liver cancer	-0.6097	-0.3337	1	48	55	5	2018.4	40.4	1.0434
3492	p38 mapk	-0.6041	0.1033	1	29	37	5	2018.4	13.6	0.3275
4617	systemic-lupus-erythematosus	0.0238	-1.0582	1	22	25	5	2018.4	68.4	1.2867
4755	toxicity	0.0575	0.1774	1	23	26	5	2018.4	26	1.5614
256	angiogenesis	-0.3822	-0.2575	1	110	185	23	2018.39	59.9565	1.9428
1515	endoplasmic-reticulum stress	-0.311	-0.3685	1	194	435	59	2018.39	27.7966	0.8319
3817	poor-prognosis	0.0092	-0.701	1	92	144	21	2018.38	48.8571	1.1912
3464	oxidative stress	0.0155	-0.1808	1	235	604	85	2018.38	36.3176	1.2036
2896	microrna	0.0434	-0.6511	1	114	185	24	2018.38	57.9583	1.2319
1380	double-edged-sword	-0.7461	-0.4584	1	47	55	8	2018.38	26.125	0.6938
953	chloroquine	-0.1881	-0.0289	1	130	242	32	2018.35	26.9375	0.6279
4916	tumor-cells	-0.3374	-0.0224	1	80	102	18	2018.33	20.7222	0.7773
957	cholangiocarcinoma	-0.5348	-0.0196	1	45	52	6	2018.33	19.6667	0.5278
1279	diabetes-mellitus	-0.3125	-0.491	1	36	40	6	2018.33	27.3333	0.6127
4046	radiotherapy	-0.5559	0.0789	1	44	52	6	2018.33	33.8333	0.8078
2324	inhibition	-0.1345	0.2985	1	317	1318	186	2018.28	33.5269	0.8996
4994	unfolded protein response	-0.2603	-0.3433	1	102	182	24	2018.25	24.1667	0.7406
1050	colorectal cancer	-0.5086	-0.3437	1	57	73	8	2018.25	24.5	0.7176
641	breast-cancer cells	-0.0963	-0.3526	1	97	143	21	2018.24	42.9048	1.0605
3927	prostate-cancer	-0.3596	-0.3183	1	127	207	28	2018.23	39.8571	1.0991
148	advanced solid tumors	0.3805	-0.5321	1	51	72	10	2018.22	57.8	1.2432
2255	in-vitro	-0.6246	-0.1819	1	226	581	84	2018.2	30.1071	1.0325
3972	protein-synthesis	-0.2737	0.814	1	27	28	5	2018.2	30	0.8029
2870	metformin	0.1163	-0.6558	1	90	136	21	2018.19	39.8571	0.9362
1147	cycle arrest	-0.784	-0.1174	1	80	120	16	2018.19	26.75	1.0242
4514	stem-cells	-0.1481	-0.4769	1	172	306	44	2018.16	34.7045	1.1226
1510	endoplasmic reticulum stress	-0.475	-0.5246	1	85	144	21	2018.14	23.6667	0.5672
4041	radioresistance	-0.7605	0.4893	1	47	66	8	2018.12	49.25	1.9809
3697	phase-ii trial	-1.0441	-0.3568	1	47	55	9	2018.11	36.2222	0.7076
3448	ovarian-cancer	-0.2516	-0.8046	1	99	148	20	2018.1	35.35	0.866
394	association	0.5154	0.0992	1	63	80	10	2018.1	36.5	0.7821
3456	overexpression	0.231	-0.1628	1	58	85	14	2018.08	16	0.361
730	cancer stem cells	-0.2076	-0.2176	1	92	131	16	2018.06	62.25	1.2415
3281	nf-kappa-b	-0.1459	-0.2737	1	162	329	52	2018.04	42.9615	1.053
1808	gene-expression	0.1492	-0.4712	1	89	138	24	2018	32.7917	0.8546
3196	natural products	-0.1792	-1.0248	1	34	42	6	2018	42.8333	1.0353
2493	kinases	-0.1713	-0.1541	1	28	33	5	2018	23.6	0.6978
3121	multiple-myeloma	-0.9928	-0.1247	1	26	27	5	2018	44.4	0.8637
4929	tumor-suppressor	-0.1459	0.0433	1	136	221	30	2017.97	40.7	1.0102
3592	pancreatic-cancer cells	-0.6245	-0.0844	1	131	215	30	2017.93	29.2333	0.8404
1309	differentiation	0.3063	-0.2723	1	71	89	14	2017.93	34.3571	0.8736
2280	induced apoptosis	-0.5898	-0.4094	1	132	219	31	2017.87	31.7097	0.8599
920	chaperone-mediated autophagy	0.0906	-0.436	1	65	86	14	2017.86	58.7143	1.2099
555	binding	-0.7017	0.1771	1	32	45	8	2017.86	30.5	0.6164
3378	obesity	0.7415	-0.4304	1	28	29	7	2017.83	45.5714	0.8311
4305	self-renewal	0.3001	-0.9127	1	37	46	6	2017.83	71.3333	1.4893
4496	stat3	-0.2093	0.4609	1	63	84	11	2017.82	41.3636	0.8931
772	carcinoma	-0.2797	0.2659	1	146	305	42	2017.8	30.6667	0.7623
745	cancer-cells	0.0376	0.0551	1	147	261	40	2017.8	50.7	1.5398
1336	disease	-0.3948	0.2012	1	117	193	26	2017.76	59.2692	1.164
710	cancer cells	0.1684	-0.3663	1	118	185	29	2017.75	25.1379	0.5218
848	cell cycle arrest	-0.7281	-0.7106	1	41	50	8	2017.75	37.625	0.7535
4295	selective autophagy	0.1304	-0.1855	1	65	80	13	2017.73	56.7692	2.1433
2793	melanoma	0.1299	0.0069	1	65	86	14	2017.71	22.2857	0.4658
3928	prostate-cancer cells	-0.2975	-0.7127	1	26	36	7	2017.71	202.286	4.0397
4658	targets	-0.2093	0.1746	1	43	54	7	2017.71	28.8571	0.8184
4360	signaling pathways	-0.0613	-0.2165	1	128	185	27	2017.69	59.4074	1.1913
2364	insulin	0.049	-0.1126	1	43	51	9	2017.67	20.8889	0.3643
2188	hypoxia-induced autophagy	-0.5492	0.3277	1	41	46	6	2017.67	46	1.1089
2257	in-vivo	-0.375	0.0431	1	102	160	27	2017.59	47.7778	1.0866
1574	er-stress	0.158	-0.7467	1	34	37	6	2017.5	27	0.5669
2873	methylation	0.176	-0.5717	1	47	53	7	2017.43	42.7143	0.9468
1951	grp78	-0.6145	0.2066	1	30	37	5	2017.4	24.2	0.59
620	bortezomib	-1.041	-0.0705	1	39	53	6	2017.33	34	0.6918
4043	radiosensitivity	-0.8562	0.5297	1	38	49	6	2017.33	28.1667	0.8419
4032	radiation	-0.8176	0.3557	1	74	110	15	2017.27	22.4667	0.5413
1126	cross-talk	-0.5101	0.9126	1	32	40	5	2017.2	24.4	0.4732
1852	glioma	-0.6767	0.707	1	40	49	6	2017.17	29.6667	0.6081
91	activated protein-kinase	0.0112	-0.5006	1	79	115	17	2017	41.8235	0.8663
510	beclin 1	0.0364	-0.2988	1	83	114	15	2017	26.2	0.9124
273	anti-cancer	-0.2906	-0.9243	1	23	26	5	2017	33.6	0.6953
382	arsenic trioxide	-0.8127	-0.6255	1	36	50	6	2016.83	27.3333	0.4925
1559	epigenetics	0.3645	-0.6948	1	41	44	5	2016.8	53.4	0.9147
777	carcinoma-cells	-0.6029	-0.7359	1	42	51	6	2016.5	36	0.7625
3550	pancreatic beta-cell	0.1238	-0.868	1	23	30	5	2016.5	79.2	1.424
513	beclin-1	-0.346	0.4836	1	81	125	16	2016.44	45.1875	0.8451
3792	poly(adp-ribose) polymerase	-0.9945	0.0804	1	25	29	5	2016.2	17.2	0.3711
1855	glioma-cells	-1.0506	-0.2661	1	40	45	7	2015.86	45.4286	0.8419
2413	ionizing-radiation	-0.8649	-0.0327	1	51	68	8	2015.62	51.25	0.8316
316	antioxidant	-1.2269	0.2642	1	33	41	5	2015.6	55.2	0.9449
2700	malignant glioma-cells	-0.3389	-0.6159	1	48	59	8	2015.12	37.375	0.5851

## Sheet: green-effect
id	label	x	y	cluster	weight<Links>	weight<Total link strength>	weight<Occurrences>	score<Avg. pub. year>	score<Avg. citations>	score<Avg. norm. citations>
703	cancer	0.1842	-0.0806	2	353	1323	210	2018.59	32.5762	0.7957
98	activation	0.1934	0.3925	2	291	1010	147	2018.27	34.0748	0.9212
2845	metabolism	0.367	0.3654	2	239	652	101	2019.32	43.8317	1.3198
3894	progression	0.5564	0.2595	2	235	673	93	2019.27	44.7097	1.4172
2769	mechanisms	0.3554	0.1916	2	218	537	78	2019.2	28.3205	0.9303
4918	tumor-growth	0.1678	0.1723	2	226	518	73	2017.89	44.7808	1.0998
3568	pancreatic ductal adenocarcinoma	0.3138	0.0347	2	190	468	66	2020.06	17.8485	0.9241
872	cell-death	0.0246	0.4333	2	181	428	64	2018.77	30.7656	1.5594
3943	protein	0.4314	0.5356	2	167	378	60	2019.22	49.2167	1.3294
1427	ductal adenocarcinoma	0.6809	0.0078	2	172	368	51	2019.06	40.1176	1.3169
3903	promotes	0.6269	0.0885	2	165	360	47	2019.47	23.9787	0.7348
4936	tumors	0.4213	0.8548	2	114	239	42	2018.71	54.0238	1.8355
2309	inflammation	0.5123	-0.3962	2	153	297	40	2018.67	33.125	0.8285
4935	tumorigenesis	0.2036	0.2482	2	152	305	39	2018.11	27.5385	0.8254
4884	tumor microenvironment	0.4376	0.1527	2	144	262	38	2020.11	29.1053	1.1664
4529	stress	0.3329	0.5616	2	133	248	37	2018.92	22.8919	0.7569
2175	hydroxychloroquine	0.2801	-0.0727	2	117	242	36	2019.33	33.6111	0.9383
2503	kras	0.7456	0.532	2	138	270	36	2018.49	27.1667	0.8676
2987	mitochondria	0.2366	0.005	2	130	228	35	2018.59	38.1714	1.2593
3496	p53	0.4797	0.6134	2	146	266	35	2018.17	55.1429	1.2202
1684	ferroptosis	0.2875	0.3008	2	111	212	32	2020.7	58.3125	2.5939
2185	hypoxia	-0.0366	-0.2826	2	126	233	32	2018.81	33.5	0.993
1909	glycolysis	0.4899	-0.0018	2	144	237	31	2018.97	34.0968	1.0841
4093	receptor	0.3169	-0.1538	2	125	217	31	2017.71	46.2258	1.1894
3973	proteins	0.1643	0.5798	2	109	186	30	2017.57	26.2333	0.6258
1796	gene	0.3074	0.5	2	112	192	29	2017.79	48.3103	1.1259
3586	pancreatic stellate cells	0.6177	0.0223	2	124	203	28	2020.42	24.9286	1.0908
454	autophagy inhibition	0.4385	0.0194	2	103	180	28	2019.96	27.1071	0.9882
2885	mice	0.8008	-0.1531	2	104	186	28	2017.71	42.5	0.8545
2660	lysosome	0.3683	0.7642	2	110	187	27	2019.93	26.8148	1.4112
4508	stellate cells	0.7412	0.0869	2	111	199	26	2020.31	21.5385	1.1747
3020	mitophagy	0.7039	0.4221	2	102	166	23	2019.91	30.913	1.0427
3537	pancreas	0.8055	0.1583	2	104	163	23	2019.26	24.4783	1.2563
2820	mesenchymal transition	-0.0634	-0.6189	2	91	152	20	2019.2	25.8	1.0139
1791	gemcitabine resistance	-0.2066	-0.4681	2	98	173	19	2020.21	31.5263	1.3298
4217	risk	0.6708	-0.1253	2	72	102	19	2019.21	24.4211	0.5365
3965	protein-kinase	0.645	0.2735	2	89	137	19	2018.95	23.8947	0.8946
3503	p62	0.6637	0.7535	2	85	131	19	2018.61	25.2632	0.8292
3138	mutations	1.0058	0.4665	2	75	107	19	2018.47	41.1579	1.0115
588	biology	0.3419	0.6667	2	80	114	19	2018.32	42.7895	1.2809
3398	oncogenic kras	0.7751	0.4334	2	80	122	19	2017.95	97.8421	2.4759
3618	pathogenesis	0.7303	-0.1249	2	89	126	18	2018.39	16.5	0.4485
4065	ras	0.7825	0.7007	2	80	118	18	2017.94	40.1667	1.022
2102	homeostasis	0.555	0.4625	2	84	117	17	2018.88	40.2353	1.4058
1888	glutamine-metabolism	0.7596	0.3688	2	72	118	17	2017.88	110.294	2.701
2460	k-ras	0.6594	0.1555	2	83	108	17	2016.59	96.3529	1.5686
3080	mouse model	0.8816	0.2025	2	77	100	16	2018.81	40.125	1.1612
109	acute pancreatitis	0.8505	-0.4203	2	45	75	15	2019.73	6.6	0.1983
718	cancer metabolism	0.2923	0.73	2	74	104	15	2017.93	48.3333	1.5285
2593	liver	0.5761	-0.0584	2	75	98	14	2018.86	14.2143	0.4077
1695	fibrosis	0.9369	0.3131	2	66	105	13	2020.15	33.3846	1.0416
79	acinar-cells	0.8898	-0.2872	2	62	86	13	2019.38	22.8462	0.6298
4893	tumor progression	0.7571	0.2528	2	70	85	13	2019.33	44.6923	1.7403
2892	microenvironment	0.7577	0.1959	2	70	96	13	2018.85	52	1.1855
2681	macropinocytosis	0.5948	0.7906	2	60	91	13	2018.77	28.6923	0.8355
1744	fusion	0.281	0.3913	2	62	81	12	2018	60.8333	1.3561
2092	hmgb1	0.2451	-0.2758	2	47	77	12	2017.73	38.25	0.995
4554	subtypes	0.6666	0.5531	2	60	87	11	2020.36	8.3636	0.7684
3600	pancreatitis	1.057	-0.0983	2	48	74	11	2018.64	23.5455	0.6182
3098	mtorc1	0.1816	0.6942	2	63	77	11	2018	60.9091	1.3815
4052	rage	0.5214	-0.4996	2	51	74	11	2017.55	59.6364	1.6541
3942	protects	0.4704	0.6717	2	46	70	10	2020.6	19	1.5843
1693	fibroblasts	1.0583	0.3066	2	51	66	10	2019.3	85.8	1.732
2664	lysosomes	0.4367	-0.1195	2	50	55	10	2018.4	140.5	3.2518
4139	regulates autophagy	-0.0263	-0.126	2	54	62	10	2018	16.8	0.8218
1885	glutamine	0.9644	0.5481	2	45	56	10	2017.9	51	1.0747
4930	tumor-suppressor gene	0.5688	-0.3609	2	63	79	10	2016.4	41	0.7471
1400	drug	0.0194	0.3295	2	39	43	9	2020.38	11.4444	1.1857
1637	extracellular vesicles	0.3763	-0.9611	2	51	64	9	2019.5	189.667	4.7451
2281	induced autophagy	-0.0969	-0.8539	2	49	67	9	2019.33	102.778	3.785
3036	model	0.7689	-0.3228	2	30	43	9	2019	29.1111	0.8077
1350	dna damage	-0.3436	0.8303	2	36	49	9	2018.89	38.6667	2.1407
2349	injury	0.3427	-0.6166	2	37	51	9	2018.44	16	0.4052
4051	rag gtpases	0.1893	0.7999	2	44	61	9	2018.44	84.6667	1.9782
3663	perineural invasion	1.244	-0.2605	2	31	40	8	2020.5	8.875	0.7299
1619	exosomes	0.6188	-0.8607	2	44	55	8	2020	191.5	4.8629
2419	iron	0.5159	0.9377	2	34	48	8	2020	150.75	4.431
715	cancer growth	0.8826	-0.097	2	40	49	8	2019.75	14.25	0.4362
529	beta-catenin	0.8722	-0.6043	2	46	58	8	2019.62	25.75	0.9889
2993	mitochondrial	0.8658	0.0203	2	42	50	8	2019.38	20.125	0.6226
1674	fatty-acid synthase	0.6362	0.4943	2	50	57	8	2018.62	77	1.8138
1174	cytokines	0.8559	0.3562	2	44	48	8	2018.25	54.25	1.3491
1815	genes	1.0224	0.1829	2	48	57	8	2018.25	25	0.4648
3279	nf-kappa b	0.93	0.0505	2	58	73	8	2017.75	24	0.6164
149	aerobic glycolysis	0.5861	0.3707	2	47	58	8	2017.62	130.875	3.26
4146	regulator	0.8938	0.4501	2	30	38	8	2017.62	131.375	2.3353
4535	stroma	0.4643	-0.2101	2	53	67	8	2017.5	46.25	0.9731
3701	phenotype	0.5639	0.1708	2	49	58	8	2017	22.5	0.4795
2399	intraepithelial neoplasia	1.0461	0.0447	2	47	62	8	2015.88	29.125	0.5276
3911	promotes growth	0.6825	0.8429	2	48	66	7	2021.33	28.5714	2.7128
3909	promotes ferroptosis	0.4012	1.027	2	33	45	7	2021.14	30.4286	3.6622
5084	wnt	0.6512	-0.2073	2	49	59	7	2020.57	15.4286	0.7408
1869	glucose-metabolism	0.666	-0.4088	2	47	54	7	2019.86	25.7143	1.715
3556	pancreatic cancer cells	0.6256	0.4214	2	35	39	7	2019.71	15.8571	0.5763
4283	secretion	0.7512	-0.544	2	33	41	7	2019.5	204.429	4.8083
4705	therapies	1.1569	-0.0632	2	33	43	7	2019.29	11.4286	0.3953
4572	suppresses	0.2646	0.8179	2	43	59	7	2019.14	18.7143	1.1371
1189	damage	0.9281	0.5982	2	41	48	7	2018.57	86.2857	1.6579
4645	targeting autophagy	0.5268	-0.2655	2	45	55	7	2017.57	53.4286	1.1727
2410	involvement	1.1143	0.1626	2	44	48	6	2019.67	27.5	0.5599
1128	crosstalk	0.109	-0.9701	2	39	43	6	2019	17.1667	1.0153
4614	system	0.7726	-0.6244	2	29	32	6	2019	26.8333	0.6867
4688	tfeb	0.6216	0.8806	2	30	31	6	2018.67	118.667	2.2683
773	carcinoma cells	0.1266	-1.0779	2	27	28	6	2018.17	13.5	0.606
4692	tgf-beta	1.0601	-0.2911	2	32	38	6	2018	29.6667	0.7217
4007	pyruvate-kinase m2	0.5695	-0.6035	2	34	42	6	2017.67	27	0.5434
4153	release	0.6781	-0.7441	2	23	32	6	2017.67	250.833	5.0296
2578	lipid-peroxidation	0.9855	-0.4151	2	28	37	6	2016.6	35.5	0.5728
4419	small-molecule inhibitor	0.5831	-0.5108	2	25	28	6	2016.17	53.3333	0.9393
3606	parkin	0.9271	0.7033	2	22	32	5	2020.6	26.8	0.9355
372	arginine deprivation	0.8444	0.29	2	29	34	5	2020.4	37.4	1.1392
4476	sqstm1	0.5427	0.8232	2	28	36	5	2020.2	17	0.6239
14	2-deoxy-d-glucose	0.6093	0.6377	2	32	37	5	2019.6	25.6	1.4866
212	alzheimers-disease	0.5656	-0.9053	2	25	27	5	2019.6	16	0.9847
677	ca2+	0.7692	-0.0442	2	15	21	5	2019.6	23.4	0.7842
946	chemotherapy resistance	0.279	0.2033	2	45	48	5	2019.2	15.6	1.1132
2250	impaired autophagy	1.2378	0.0344	2	28	37	5	2019.2	6.4	0.1534
298	anticancer agent	0.8077	0.7948	2	22	27	5	2019	12	0.3851
2052	hif-1 alpha	0.345	-0.3539	2	27	31	5	2019	40	1.0616
226	amino-acids	0.9392	-0.0306	2	34	38	5	2018.8	47.8	1.2996
3006	mitochondrial metabolism	0.588	0.9878	2	26	30	5	2018.6	60.2	2.8775
4643	targeted therapy	-0.2098	0.6761	2	32	35	5	2018.6	25.6	0.5029
1886	glutamine metabolism	-0.1598	1.0194	2	38	41	5	2018.4	36.4	1.1465
2007	hedgehog	0.5939	-0.4088	2	42	45	5	2018.4	31.6	0.7677
4351	signal transduction	1.047	0.5568	2	37	42	5	2018.4	38.2	0.9962
1891	glutathione	1.0198	-0.1834	2	27	32	5	2018.25	10.2	0.2181
1562	epithelial-cells	0.7635	-0.833	2	27	29	5	2018	33.8	0.9035
4494	starvation-induced autophagy	0.3685	0.4419	2	31	36	5	2018	84.8	2.2501
4801	transformation	1.1236	0.8379	2	23	29	5	2018	32	1.1291
1531	energy-metabolism	0.5134	0.3451	2	35	38	5	2017.8	105	2.552
2531	lc3b	0.7932	0.039	2	27	31	5	2017.5	25	0.764
4852	trypsinogen activation	1.1503	-0.363	2	25	31	5	2016.4	58.8	0.8354

## Sheet: blue-clinical treatment
id	label	x	y	cluster	weight<Links>	weight<Total link strength>	weight<Occurrences>	score<Avg. pub. year>	score<Avg. citations>	score<Avg. norm. citations>
2249	impact	0.1289	1.1097	3	24	30	5	2021	8.4	0.5397
3142	myc	-0.2718	1.1052	3	24	30	5	2021	15	1.7007
1409	drug repurposing	-0.8795	-0.4894	3	36	43	5	2020.6	8.8	0.5205
152	agent	-1.1552	0.7259	3	24	38	6	2020.5	6.8333	0.5632
3235	network	-0.3738	0.6626	3	52	57	7	2020.43	14.1429	1.0826
1457	efficacy	-0.242	0.7313	3	41	51	9	2020.22	10.6667	0.9786
4721	tissue	0.7023	0.3218	3	35	40	5	2020.2	22.4	0.8271
2248	immunotherapy	0.5666	-0.1938	3	75	106	18	2020.12	15	0.6313
1408	drug repositioning	-0.6935	-0.6139	3	35	43	6	2020	8	0.3382
1146	cycle	-0.8486	0.7089	3	33	38	5	2020	14.2	0.6702
4786	transcription factors	-0.2687	0.5861	3	35	38	5	2020	12.2	1.7493
4501	statistics	0.1135	-0.0932	3	74	121	17	2019.88	16.4706	0.5933
5042	viability	-0.0429	0.8405	3	34	41	6	2019.5	20	0.6735
379	arrest	-0.7309	0.5319	3	40	50	7	2019.43	6	0.2994
1387	doxorubicin	-0.7124	0.1032	3	40	47	7	2019.33	20.4286	0.5875
1417	drug-delivery	-0.5041	0.2175	3	27	30	6	2019.2	33.5	1.5697
1503	endocytosis	0.2091	0.5436	3	31	34	5	2019.2	25.2	0.8127
4578	suppression	-0.4429	0.6186	3	80	114	16	2019.19	53.25	1.3562
1480	eliminate	-1.2642	0.8275	3	15	30	6	2019.17	11.8333	0.4378
1579	erk	-0.1942	0.9164	3	41	51	6	2019.17	21.6667	0.5803
3094	mtor inhibitors	-0.3953	1.0072	3	28	34	6	2019.17	20.5	0.4786
3095	mtor pathway	0.0719	-0.2304	3	33	42	6	2019.17	12.3333	0.4647
4194	reveals	0.504	1.0803	3	30	37	6	2019.17	77.1667	3.8021
3895	proliferation	-0.0482	0.0635	3	266	840	114	2019.04	17.5088	0.5664
3718	phosphorylation	0.1077	0.5032	3	145	325	47	2019.02	31.7021	1.2579
3340	nrf2	0.0561	0.8425	3	72	107	14	2019	32.2143	0.9758
3727	pi3k	-0.5347	0.5098	3	60	81	11	2019	14.2727	0.5087
1462	egfr	-0.4074	0.1439	3	50	63	8	2019	13.375	0.3612
2737	marker	-0.006	0.9294	3	40	49	6	2019	13.5	0.3137
1704	flavonoids	-0.8764	-0.7362	3	38	51	5	2019	39.8	1.4477
3859	preferential cytotoxicity	-1.2829	0.8023	3	14	27	5	2019	10.6	0.3722
4175	resistance	-0.0143	0.2206	3	256	683	95	2018.92	30.1895	1.0471
4626	t-cells	0.2318	0.1209	3	61	74	10	2018.9	17.3	0.6022
1233	degradation	0.083	0.7522	3	158	317	46	2018.89	29.7826	1.4908
4314	sensitivity	-0.78	-0.3921	3	59	75	9	2018.89	32.2222	0.7624
2362	insights	0.3334	0.9532	3	50	67	8	2018.88	29.75	0.6442
3411	open-label	-0.7104	0.8422	3	41	50	7	2018.86	27.5714	0.5857
3989	pten	-0.4449	0.8615	3	40	50	6	2018.83	17.3333	0.3709
1073	complex	0.0031	0.6979	3	96	176	24	2018.83	38.8333	1.0657
2204	identification	0.09	0.3308	3	136	254	39	2018.82	24.5128	0.6666
936	chemosensitivity	-0.1672	0.815	3	60	77	11	2018.82	19.5455	0.5074
4155	renal-cell carcinoma	-0.7351	0.3939	3	36	42	5	2018.8	7.6	0.4139
3696	phase-ii	-0.2962	0.6424	3	86	113	14	2018.79	46.2857	1.3016
1719	folfirinox	-0.5453	0.805	3	49	66	10	2018.78	23.9	1.1215
1939	growth	0.1717	0.3108	3	311	1279	195	2018.77	38.5436	1.0228
4747	tolerance	-1.1781	0.7908	3	28	53	11	2018.73	12.1818	0.3983
1664	family	-0.0654	0.6269	3	43	55	10	2018.7	30	0.6089
3538	pancreas cancer	0.1469	1.0402	3	29	38	5	2018.6	24.6	0.8599
851	cell death	0.0467	0.5536	3	105	158	22	2018.59	28.2273	0.9969
893	cellular senescence	-0.6222	0.9598	3	26	38	7	2018.57	23.2857	0.496
4701	therapeutic target	-0.5049	-0.0796	3	75	98	16	2018.56	43.5625	1.2116
1056	combination	-0.4637	0.0955	3	135	264	37	2018.56	37.2162	0.8597
4310	senescence	-0.4359	0.7106	3	70	94	14	2018.54	18	0.6481
2452	jnk	-0.1807	0.3578	3	51	64	10	2018.5	27.3	0.6956
4586	survival	-0.1907	0.5721	3	228	658	93	2018.48	27.7312	0.7599
120	adenocarcinoma	-0.2673	0.4359	3	173	398	55	2018.45	31.1818	0.7656
637	breast cancer	-0.3959	0.7714	3	50	69	9	2018.44	26.7778	0.6319
3207	necroptosis	-0.7302	-0.0763	3	47	59	8	2018.43	55.25	1.5972
2848	metabolites	-0.8291	-0.1875	3	36	41	6	2018.4	25.8333	1.0105
329	antitumor	-0.1041	0.9639	3	30	37	5	2018.4	18.2	0.4643
1264	design	-1.113	0.104	3	23	25	5	2018.4	12.6	0.4287
4111	receptors	-0.3659	0.3789	3	28	31	5	2018.4	16.4	0.5247
2325	inhibitor	-0.0143	0.3844	3	88	122	18	2018.39	23	1.35
1608	everolimus	-0.3964	1.0823	3	38	55	8	2018.38	24.375	0.5826
354	apoptosis	-0.3089	0.0982	3	394	2402	352	2018.36	22.4688	0.6372
943	chemotherapy	-0.4414	0.0205	3	161	357	48	2018.33	26.9375	0.6843
4635	target	-0.5737	0.4041	3	99	159	24	2018.33	12.5	0.3217
2553	life-span	-0.6498	0.7935	3	28	33	6	2018.33	36	0.7426
1786	gemcitabine	-0.4218	0.5119	3	286	1093	152	2018.33	30.5132	0.8209
3624	pathways	-0.4942	0.4103	3	71	110	17	2018.29	27.4118	0.9212
3089	mtor	-0.3407	0.318	3	203	416	57	2018.29	27.1754	0.6157
2482	kinase	-0.4262	0.3245	3	113	193	27	2018.27	40.7778	1.0085
3932	proteasome	-0.5788	-0.2823	3	48	62	8	2018.25	21.75	0.4247
4706	therapy	-0.1352	0.142	3	237	655	93	2018.23	19.9785	0.5311
2334	inhibitors	-0.2602	0.5172	3	97	158	23	2018.22	15.8261	0.3989
1491	emt	0.4484	0.3508	3	77	114	14	2018.21	32.2143	0.6911
2528	lc3	-0.0545	0.7424	3	87	139	20	2018.2	23.6	0.6232
3511	paclitaxel	-1.0576	0.1788	3	24	29	6	2018.2	22.1667	1.1609
524	beta	-0.0726	1.134	3	30	35	5	2018.2	31.2	0.6705
870	cell-cycle	-0.6322	0.4855	3	22	26	5	2018.2	16	0.8484
1366	docetaxel	-1.0832	-0.1914	3	30	32	5	2018.2	19.8	1.1041
3182	nanoparticles	-0.693	-0.1663	3	39	46	9	2018.12	16.2222	0.4097
1184	cytotoxicity	-0.8262	0.4277	3	71	113	18	2018.06	24.1111	0.5873
3622	pathway	-0.1477	0.4211	3	257	733	105	2018.04	40.8762	0.9467
235	ampk	-0.0769	0.2483	3	147	291	41	2017.95	24.7073	0.5512
3041	modulation	-0.2005	0.1047	3	52	70	11	2017.91	23.2727	0.695
160	akt	-0.5019	0.1589	3	139	215	27	2017.85	26.2963	0.5737
3209	necrosis	-0.5112	0.6179	3	34	39	6	2017.83	19.8333	0.4351
3699	phase-iii trial	-0.8025	0.1972	3	41	47	6	2017.83	39.3333	0.874
3564	pancreatic carcinoma	-0.2467	1.0123	3	38	52	8	2017.75	9.375	0.29
2258	inactivation	0.1026	0.2351	3	36	46	6	2017.67	18.8333	0.5154
4827	trial	0.091	0.9168	3	40	47	6	2017.67	64.3333	1.3452
3531	panc-1	-1.0614	0.5926	3	46	61	8	2017.62	24	0.4489
2710	mammalian target	-0.6297	0.316	3	53	81	12	2017.58	43.9167	2.2187
4738	tnf-alpha	0.1045	-0.3686	3	21	24	5	2017.4	22.8	0.8447
1211	death	-0.1762	0.2387	3	248	700	99	2017.35	21.7677	0.4929
1357	dna-damage	0.0856	0.4268	3	63	85	16	2017.31	33.9375	0.707
3131	mutant p53	-0.0561	0.5088	3	50	75	10	2017.22	47.1	0.9136
3505	p62/sqstm1	0.2559	1.1326	3	25	31	5	2017.2	24.4	0.4658
847	cell cycle	0.297	0.1281	3	56	73	10	2016.9	27.1	0.5164
4388	sirt1	-0.0491	0.148	3	51	63	8	2016.88	36.875	0.718
3707	phosphatidylinositol 3-kinase	-0.9612	-0.0217	3	31	33	5	2016.8	80.2	2.0923
1099	contributes	-0.363	0.5634	3	73	106	15	2016.6	26.5333	0.4813
1772	gapdh	-0.0066	1.2224	3	31	43	5	2016.6	52	1.0303
3736	pi3k/akt/mtor	-0.845	0.2881	3	38	46	6	2016.5	30.5	0.6161
31	5-fluorouracil	-0.7678	-0.0082	3	40	45	5	2016.4	50.4	0.902
2753	mcl-1	-0.909	0.1635	3	31	35	6	2016.33	17.1667	0.3146
4841	triptolide	-0.7398	0.3147	3	32	44	6	2016	32.3333	0.6088
4019	quercetin	-0.9187	-0.6731	3	34	41	5	2015.8	53.4	1.2101
4062	rapamycin	-0.6041	0.6941	3	62	95	12	2015.75	43.6667	0.7056
4244	rottlerin	-1.1173	0.02	3	33	41	5	2015.2	24.2	0.3824
4449	sonic hedgehog	-0.4569	-0.3741	3	37	42	5	2015.2	54.8	0.9434

## Sheet: green-effect 
weight<Occurrences>	score<Avg. pub. year>
cancer	promotes growth
activation	promotes ferroptosis
metabolism	ferroptosis
progression	protects
mechanisms	parkin
tumor-growth	wnt
pancreatic ductal adenocarcinoma	perineural invasion
cell-death	pancreatic stellate cells
protein	arginine deprivation
ductal adenocarcinoma	drug
promotes	subtypes
tumors	gemcitabine resistance
inflammation	sqstm1
tumorigenesis	fibrosis
tumor microenvironment	tumor microenvironment
stress	pancreatic ductal adenocarcinoma
hydroxychloroquine	exosomes
kras	iron
mitochondria	autophagy inhibition
p53	lysosome
ferroptosis	mitophagy
hypoxia	glucose-metabolism
glycolysis	cancer growth
receptor	acute pancreatitis
proteins	pancreatic cancer cells
gene	involvement
pancreatic stellate cells	beta-catenin
autophagy inhibition	2-deoxy-d-glucose
mice	alzheimers-disease
lysosome	ca2+

## Sheet: Sheet2
clinical trials		expression
lncrnas		inhibition
epidemiology		cells
lncrna		oxidative stress
mirna		in-vitro
diagnosis		metastasis
circular rna		breast-cancer
head		endoplasmic-reticulum stress
pdac		hepatocellular-carcinoma
stemness		epithelial-mesenchymal transition
biogenesis		induction
squamous-cell carcinoma		invasion
nab-paclitaxel		nf-kappa-b
safety		down-regulation
glucose metabolism		colorectal-cancer
cachexia		lung-cancer
promotes cell-proliferation		signaling pathway
tcga		stem-cells
delivery		migration
insulin-resistance		carcinoma
mitochondrial dysfunction		cancer-cells
dna		chemoresistance
dna methylation		er stress
lipid metabolism		mechanism
long non-coding rna		prognosis
negative breast-cancer		up-regulation
tumor		pdac
cervical-cancer		chloroquine
combination therapy		induced apoptosis
migration		tumor-suppressor
chemoresistance		pancreatic-cancer cells
cancer therapy		cancer cells
anticancer activity		prostate-cancer
hypoxia-inducible factor-1		signaling pathways
dysfunction		in-vivo
colorectal-cancer		tumor
mirnas		gastric-cancer
cell-proliferation		disease
drug resistance		drug-resistance
resveratrol		pancreatic adenocarcinoma
copper		ros
biomarker		microrna
therapeutics		unfolded protein response
cell-cycle arrest		gene-expression
p-glycoprotein		angiogenesis
regulatory t-cells		poor-prognosis
repair		breast-cancer cells
c-myc		metformin
potent		endoplasmic reticulum stress
